# Supplementary material for: Cross-platform ultradeep transcriptomic profiling of human reference RNA samples by RNA-Seq
Source: Sci Data. 2014 Aug 26;1:140020. doi: 10.1038/sdata.2014.20 (PMC4322577; doi:10.1038/sdata.2014.20)
Supplement: Supplementary file 1 [file sdata201420-isa1.zip]

Archive with 3 entries (3 files):
- i_Investigation.txt
- s_SDATA-14-00044A.txt
- a_SDATA-14-00044A.txt
