# Supplementary material for: Cross-platform ultradeep transcriptomic profiling of human reference RNA samples by RNA-Seq
Source: Sci Data. 2014 Aug 26;1:140020. doi: 10.1038/sdata.2014.20 (PMC4322577; doi:10.1038/sdata.2014.20)
Supplement: Supplementary file 1 [file sdata201420-isa1.zip › s_SDATA-14-00044A.txt]

Source Name	Comment[GEO accession]	Characteristics[organism]	Term Source REF	Term Accession Number	Material Type	Term Source REF	Term Accession Number	Protocol REF	Sample Name	Factor Value[assay site]	Factor Value[technical replicate]	Comment[lane number]	Factor Value[technology type]
#Life technologies
SEQC_LIF_SQW_A_1_L01_GTGTAAGAGG_FC1_23311016_20120217	GSM1158629	Homo sapiens	NCBITAXON	NCBITaxon:9606	biological specimen	ERO	ERO:0000020	RNA sample preparation	A396	SeqWright, Inc.	1	L01	Life Technologies SOLiD 5500
SEQC_LIF_SQW_A_1_L01_GTGTAAGAGG_FC2_23311016_20120217	GSM1158630	Homo sapiens	NCBITAXON	NCBITaxon:9606	biological specimen	ERO	ERO:0000020	RNA sample preparation	A397	SeqWright, Inc.	1	L01	Life Technologies SOLiD 5500
SEQC_LIF_SQW_A_1_L02_GTGTAAGAGG_FC1_23311016_20120217	GSM1158631	Homo sapiens	NCBITAXON	NCBITaxon:9606	biological specimen	ERO	ERO:0000020	RNA sample preparation	A398	SeqWright, Inc.	1	L02	Life Technologies SOLiD 5500
SEQC_LIF_SQW_A_1_L02_GTGTAAGAGG_FC2_23311016_20120217	GSM1158632	Homo sapiens	NCBITAXON	NCBITaxon:9606	biological specimen	ERO	ERO:0000020	RNA sample preparation	A399	SeqWright, Inc.	1	L02	Life Technologies SOLiD 5500
SEQC_LIF_SQW_A_1_L03_GTGTAAGAGG_FC1_23311016_20120217	GSM1158633	Homo sapiens	NCBITAXON	NCBITaxon:9606	biological specimen	ERO	ERO:0000020	RNA sample preparation	A400	SeqWright, Inc.	1	L03	Life Technologies SOLiD 5500
SEQC_LIF_SQW_A_1_L03_GTGTAAGAGG_FC2_23311016_20120217	GSM1158634	Homo sapiens	NCBITAXON	NCBITaxon:9606	biological specimen	ERO	ERO:0000020	RNA sample preparation	A401	SeqWright, Inc.	1	L03	Life Technologies SOLiD 5500
SEQC_LIF_SQW_A_1_L04_GTGTAAGAGG_FC1_23311016_20120217	GSM1158635	Homo sapiens	NCBITAXON	NCBITaxon:9606	biological specimen	ERO	ERO:0000020	RNA sample preparation	A402	SeqWright, Inc.	1	L04	Life Technologies SOLiD 5500
SEQC_LIF_SQW_A_1_L04_GTGTAAGAGG_FC2_23311016_20120217	GSM1158636	Homo sapiens	NCBITAXON	NCBITaxon:9606	biological specimen	ERO	ERO:0000020	RNA sample preparation	A403	SeqWright, Inc.	1	L04	Life Technologies SOLiD 5500
SEQC_LIF_SQW_A_1_L05_GTGTAAGAGG_FC1_23311016_20120217	GSM1158637	Homo sapiens	NCBITAXON	NCBITaxon:9606	biological specimen	ERO	ERO:0000020	RNA sample preparation	A404	SeqWright, Inc.	1	L05	Life Technologies SOLiD 5500
SEQC_LIF_SQW_A_1_L05_GTGTAAGAGG_FC2_23311016_20120217	GSM1158638	Homo sapiens	NCBITAXON	NCBITaxon:9606	biological specimen	ERO	ERO:0000020	RNA sample preparation	A405	SeqWright, Inc.	1	L05	Life Technologies SOLiD 5500
SEQC_LIF_SQW_A_1_L06_GTGTAAGAGG_FC1_23311016_20120217	GSM1158639	Homo sapiens	NCBITAXON	NCBITaxon:9606	biological specimen	ERO	ERO:0000020	RNA sample preparation	A406	SeqWright, Inc.	1	L06	Life Technologies SOLiD 5500
SEQC_LIF_SQW_A_1_L06_GTGTAAGAGG_FC2_23311016_20120217	GSM1158640	Homo sapiens	NCBITAXON	NCBITaxon:9606	biological specimen	ERO	ERO:0000020	RNA sample preparation	A407	SeqWright, Inc.	1	L06	Life Technologies SOLiD 5500
SEQC_LIF_SQW_A_2_L01_GTGGTGTAAG_FC1_23311016_20120217	GSM1158641	Homo sapiens	NCBITAXON	NCBITaxon:9606	biological specimen	ERO	ERO:0000020	RNA sample preparation	A408	SeqWright, Inc.	2	L01	Life Technologies SOLiD 5500
SEQC_LIF_SQW_A_2_L01_GTGGTGTAAG_FC2_23311016_20120217	GSM1158642	Homo sapiens	NCBITAXON	NCBITaxon:9606	biological specimen	ERO	ERO:0000020	RNA sample preparation	A409	SeqWright, Inc.	2	L01	Life Technologies SOLiD 5500
SEQC_LIF_SQW_A_2_L02_GTGGTGTAAG_FC1_23311016_20120217	GSM1158643	Homo sapiens	NCBITAXON	NCBITaxon:9606	biological specimen	ERO	ERO:0000020	RNA sample preparation	A410	SeqWright, Inc.	2	L02	Life Technologies SOLiD 5500
SEQC_LIF_SQW_A_2_L02_GTGGTGTAAG_FC2_23311016_20120217	GSM1158644	Homo sapiens	NCBITAXON	NCBITaxon:9606	biological specimen	ERO	ERO:0000020	RNA sample preparation	A411	SeqWright, Inc.	2	L02	Life Technologies SOLiD 5500
SEQC_LIF_SQW_A_2_L03_GTGGTGTAAG_FC1_23311016_20120217	GSM1158645	Homo sapiens	NCBITAXON	NCBITaxon:9606	biological specimen	ERO	ERO:0000020	RNA sample preparation	A412	SeqWright, Inc.	2	L03	Life Technologies SOLiD 5500
SEQC_LIF_SQW_A_2_L03_GTGGTGTAAG_FC2_23311016_20120217	GSM1158646	Homo sapiens	NCBITAXON	NCBITaxon:9606	biological specimen	ERO	ERO:0000020	RNA sample preparation	A413	SeqWright, Inc.	2	L03	Life Technologies SOLiD 5500
SEQC_LIF_SQW_A_2_L04_GTGGTGTAAG_FC1_23311016_20120217	GSM1158647	Homo sapiens	NCBITAXON	NCBITaxon:9606	biological specimen	ERO	ERO:0000020	RNA sample preparation	A414	SeqWright, Inc.	2	L04	Life Technologies SOLiD 5500
SEQC_LIF_SQW_A_2_L04_GTGGTGTAAG_FC2_23311016_20120217	GSM1158648	Homo sapiens	NCBITAXON	NCBITaxon:9606	biological specimen	ERO	ERO:0000020	RNA sample preparation	A415	SeqWright, Inc.	2	L04	Life Technologies SOLiD 5500
SEQC_LIF_SQW_A_2_L05_GTGGTGTAAG_FC1_23311016_20120217	GSM1158649	Homo sapiens	NCBITAXON	NCBITaxon:9606	biological specimen	ERO	ERO:0000020	RNA sample preparation	A416	SeqWright, Inc.	2	L05	Life Technologies SOLiD 5500
SEQC_LIF_SQW_A_2_L05_GTGGTGTAAG_FC2_23311016_20120217	GSM1158650	Homo sapiens	NCBITAXON	NCBITaxon:9606	biological specimen	ERO	ERO:0000020	RNA sample preparation	A417	SeqWright, Inc.	2	L05	Life Technologies SOLiD 5500
SEQC_LIF_SQW_A_2_L06_GTGGTGTAAG_FC1_23311016_20120217	GSM1158651	Homo sapiens	NCBITAXON	NCBITaxon:9606	biological specimen	ERO	ERO:0000020	RNA sample preparation	A418	SeqWright, Inc.	2	L06	Life Technologies SOLiD 5500
SEQC_LIF_SQW_A_2_L06_GTGGTGTAAG_FC2_23311016_20120217	GSM1158652	Homo sapiens	NCBITAXON	NCBITaxon:9606	biological specimen	ERO	ERO:0000020	RNA sample preparation	A419	SeqWright, Inc.	2	L06	Life Technologies SOLiD 5500
SEQC_LIF_SQW_A_3_L01_AGGTTGCGAC_FC1_23311016_20120217	GSM1158653	Homo sapiens	NCBITAXON	NCBITaxon:9606	biological specimen	ERO	ERO:0000020	RNA sample preparation	A420	SeqWright, Inc.	3	L01	Life Technologies SOLiD 5500
SEQC_LIF_SQW_A_3_L01_AGGTTGCGAC_FC2_23311016_20120217	GSM1158654	Homo sapiens	NCBITAXON	NCBITaxon:9606	biological specimen	ERO	ERO:0000020	RNA sample preparation	A421	SeqWright, Inc.	3	L01	Life Technologies SOLiD 5500
SEQC_LIF_SQW_A_3_L02_AGGTTGCGAC_FC1_23311016_20120217	GSM1158655	Homo sapiens	NCBITAXON	NCBITaxon:9606	biological specimen	ERO	ERO:0000020	RNA sample preparation	A422	SeqWright, Inc.	3	L02	Life Technologies SOLiD 5500
SEQC_LIF_SQW_A_3_L02_AGGTTGCGAC_FC2_23311016_20120217	GSM1158656	Homo sapiens	NCBITAXON	NCBITaxon:9606	biological specimen	ERO	ERO:0000020	RNA sample preparation	A423	SeqWright, Inc.	3	L02	Life Technologies SOLiD 5500
SEQC_LIF_SQW_A_3_L03_AGGTTGCGAC_FC1_23311016_20120217	GSM1158657	Homo sapiens	NCBITAXON	NCBITaxon:9606	biological specimen	ERO	ERO:0000020	RNA sample preparation	A424	SeqWright, Inc.	3	L03	Life Technologies SOLiD 5500
SEQC_LIF_SQW_A_3_L03_AGGTTGCGAC_FC2_23311016_20120217	GSM1158658	Homo sapiens	NCBITAXON	NCBITaxon:9606	biological specimen	ERO	ERO:0000020	RNA sample preparation	A425	SeqWright, Inc.	3	L03	Life Technologies SOLiD 5500
SEQC_LIF_SQW_A_3_L04_AGGTTGCGAC_FC1_23311016_20120217	GSM1158659	Homo sapiens	NCBITAXON	NCBITaxon:9606	biological specimen	ERO	ERO:0000020	RNA sample preparation	A426	SeqWright, Inc.	3	L04	Life Technologies SOLiD 5500
SEQC_LIF_SQW_A_3_L04_AGGTTGCGAC_FC2_23311016_20120217	GSM1158660	Homo sapiens	NCBITAXON	NCBITaxon:9606	biological specimen	ERO	ERO:0000020	RNA sample preparation	A427	SeqWright, Inc.	3	L04	Life Technologies SOLiD 5500
SEQC_LIF_SQW_A_3_L05_AGGTTGCGAC_FC1_23311016_20120217	GSM1158661	Homo sapiens	NCBITAXON	NCBITaxon:9606	biological specimen	ERO	ERO:0000020	RNA sample preparation	A428	SeqWright, Inc.	3	L05	Life Technologies SOLiD 5500
SEQC_LIF_SQW_A_3_L05_AGGTTGCGAC_FC2_23311016_20120217	GSM1158662	Homo sapiens	NCBITAXON	NCBITaxon:9606	biological specimen	ERO	ERO:0000020	RNA sample preparation	A429	SeqWright, Inc.	3	L05	Life Technologies SOLiD 5500
SEQC_LIF_SQW_A_3_L06_AGGTTGCGAC_FC1_23311016_20120217	GSM1158663	Homo sapiens	NCBITAXON	NCBITaxon:9606	biological specimen	ERO	ERO:0000020	RNA sample preparation	A430	SeqWright, Inc.	3	L06	Life Technologies SOLiD 5500
SEQC_LIF_SQW_A_3_L06_AGGTTGCGAC_FC2_23311016_20120217	GSM1158664	Homo sapiens	NCBITAXON	NCBITaxon:9606	biological specimen	ERO	ERO:0000020	RNA sample preparation	A431	SeqWright, Inc.	3	L06	Life Technologies SOLiD 5500
SEQC_LIF_SQW_A_4_L01_GCGGTAAGGC_FC1_23311016_20120217	GSM1158665	Homo sapiens	NCBITAXON	NCBITaxon:9606	biological specimen	ERO	ERO:0000020	RNA sample preparation	A432	SeqWright, Inc.	4	L01	Life Technologies SOLiD 5500
SEQC_LIF_SQW_A_4_L01_GCGGTAAGGC_FC2_23311016_20120217	GSM1158666	Homo sapiens	NCBITAXON	NCBITaxon:9606	biological specimen	ERO	ERO:0000020	RNA sample preparation	A433	SeqWright, Inc.	4	L01	Life Technologies SOLiD 5500
SEQC_LIF_SQW_A_4_L02_GCGGTAAGGC_FC1_23311016_20120217	GSM1158667	Homo sapiens	NCBITAXON	NCBITaxon:9606	biological specimen	ERO	ERO:0000020	RNA sample preparation	A434	SeqWright, Inc.	4	L02	Life Technologies SOLiD 5500
SEQC_LIF_SQW_A_4_L02_GCGGTAAGGC_FC2_23311016_20120217	GSM1158668	Homo sapiens	NCBITAXON	NCBITaxon:9606	biological specimen	ERO	ERO:0000020	RNA sample preparation	A435	SeqWright, Inc.	4	L02	Life Technologies SOLiD 5500
SEQC_LIF_SQW_A_4_L03_GCGGTAAGGC_FC1_23311016_20120217	GSM1158669	Homo sapiens	NCBITAXON	NCBITaxon:9606	biological specimen	ERO	ERO:0000020	RNA sample preparation	A436	SeqWright, Inc.	4	L03	Life Technologies SOLiD 5500
SEQC_LIF_SQW_A_4_L03_GCGGTAAGGC_FC2_23311016_20120217	GSM1158670	Homo sapiens	NCBITAXON	NCBITaxon:9606	biological specimen	ERO	ERO:0000020	RNA sample preparation	A437	SeqWright, Inc.	4	L03	Life Technologies SOLiD 5500
SEQC_LIF_SQW_A_4_L04_GCGGTAAGGC_FC1_23311016_20120217	GSM1158671	Homo sapiens	NCBITAXON	NCBITaxon:9606	biological specimen	ERO	ERO:0000020	RNA sample preparation	A438	SeqWright, Inc.	4	L04	Life Technologies SOLiD 5500
SEQC_LIF_SQW_A_4_L04_GCGGTAAGGC_FC2_23311016_20120217	GSM1158672	Homo sapiens	NCBITAXON	NCBITaxon:9606	biological specimen	ERO	ERO:0000020	RNA sample preparation	A439	SeqWright, Inc.	4	L04	Life Technologies SOLiD 5500
SEQC_LIF_SQW_A_4_L05_GCGGTAAGGC_FC1_23311016_20120217	GSM1158673	Homo sapiens	NCBITAXON	NCBITaxon:9606	biological specimen	ERO	ERO:0000020	RNA sample preparation	A440	SeqWright, Inc.	4	L05	Life Technologies SOLiD 5500
SEQC_LIF_SQW_A_4_L05_GCGGTAAGGC_FC2_23311016_20120217	GSM1158674	Homo sapiens	NCBITAXON	NCBITaxon:9606	biological specimen	ERO	ERO:0000020	RNA sample preparation	A441	SeqWright, Inc.	4	L05	Life Technologies SOLiD 5500
SEQC_LIF_SQW_A_4_L06_GCGGTAAGGC_FC1_23311016_20120217	GSM1158675	Homo sapiens	NCBITAXON	NCBITaxon:9606	biological specimen	ERO	ERO:0000020	RNA sample preparation	A442	SeqWright, Inc.	4	L06	Life Technologies SOLiD 5500
SEQC_LIF_SQW_A_4_L06_GCGGTAAGGC_FC2_23311016_20120217	GSM1158676	Homo sapiens	NCBITAXON	NCBITaxon:9606	biological specimen	ERO	ERO:0000020	RNA sample preparation	A443	SeqWright, Inc.	4	L06	Life Technologies SOLiD 5500
SEQC_LIF_SQW_A_5_L01_GTGCGGTTCC_FC1_23311016_20120217	GSM1158677	Homo sapiens	NCBITAXON	NCBITaxon:9606	biological specimen	ERO	ERO:0000020	RNA sample preparation	A444	SeqWright, Inc.	5	L01	Life Technologies SOLiD 5500
SEQC_LIF_SQW_A_5_L01_GTGCGGTTCC_FC2_23311016_20120217	GSM1158678	Homo sapiens	NCBITAXON	NCBITaxon:9606	biological specimen	ERO	ERO:0000020	RNA sample preparation	A445	SeqWright, Inc.	5	L01	Life Technologies SOLiD 5500
SEQC_LIF_SQW_A_5_L02_GTGCGGTTCC_FC1_23311016_20120217	GSM1158679	Homo sapiens	NCBITAXON	NCBITaxon:9606	biological specimen	ERO	ERO:0000020	RNA sample preparation	A446	SeqWright, Inc.	5	L02	Life Technologies SOLiD 5500
SEQC_LIF_SQW_A_5_L02_GTGCGGTTCC_FC2_23311016_20120217	GSM1158680	Homo sapiens	NCBITAXON	NCBITaxon:9606	biological specimen	ERO	ERO:0000020	RNA sample preparation	A447	SeqWright, Inc.	5	L02	Life Technologies SOLiD 5500
SEQC_LIF_SQW_A_5_L03_GTGCGGTTCC_FC1_23311016_20120217	GSM1158681	Homo sapiens	NCBITAXON	NCBITaxon:9606	biological specimen	ERO	ERO:0000020	RNA sample preparation	A448	SeqWright, Inc.	5	L03	Life Technologies SOLiD 5500
SEQC_LIF_SQW_A_5_L03_GTGCGGTTCC_FC2_23311016_20120217	GSM1158682	Homo sapiens	NCBITAXON	NCBITaxon:9606	biological specimen	ERO	ERO:0000020	RNA sample preparation	A449	SeqWright, Inc.	5	L03	Life Technologies SOLiD 5500
SEQC_LIF_SQW_A_5_L04_GTGCGGTTCC_FC1_23311016_20120217	GSM1158683	Homo sapiens	NCBITAXON	NCBITaxon:9606	biological specimen	ERO	ERO:0000020	RNA sample preparation	A450	SeqWright, Inc.	5	L04	Life Technologies SOLiD 5500
SEQC_LIF_SQW_A_5_L04_GTGCGGTTCC_FC2_23311016_20120217	GSM1158684	Homo sapiens	NCBITAXON	NCBITaxon:9606	biological specimen	ERO	ERO:0000020	RNA sample preparation	A451	SeqWright, Inc.	5	L04	Life Technologies SOLiD 5500
SEQC_LIF_SQW_A_5_L05_GTGCGGTTCC_FC1_23311016_20120217	GSM1158685	Homo sapiens	NCBITAXON	NCBITaxon:9606	biological specimen	ERO	ERO:0000020	RNA sample preparation	A452	SeqWright, Inc.	5	L05	Life Technologies SOLiD 5500
SEQC_LIF_SQW_A_5_L05_GTGCGGTTCC_FC2_23311016_20120217	GSM1158686	Homo sapiens	NCBITAXON	NCBITaxon:9606	biological specimen	ERO	ERO:0000020	RNA sample preparation	A453	SeqWright, Inc.	5	L05	Life Technologies SOLiD 5500
SEQC_LIF_SQW_A_5_L06_GTGCGGTTCC_FC1_23311016_20120217	GSM1158687	Homo sapiens	NCBITAXON	NCBITaxon:9606	biological specimen	ERO	ERO:0000020	RNA sample preparation	A454	SeqWright, Inc.	5	L06	Life Technologies SOLiD 5500
SEQC_LIF_SQW_A_5_L06_GTGCGGTTCC_FC2_23311016_20120217	GSM1158688	Homo sapiens	NCBITAXON	NCBITaxon:9606	biological specimen	ERO	ERO:0000020	RNA sample preparation	A455	SeqWright, Inc.	5	L06	Life Technologies SOLiD 5500
SEQC_LIF_SQW_B_1_L01_AGGGAGTGGT_FC1_23311016_20120217	GSM1158689	Homo sapiens	NCBITAXON	NCBITaxon:9606	biological specimen	ERO	ERO:0000020	RNA sample preparation	B396	SeqWright, Inc.	1	L01	Life Technologies SOLiD 5500
SEQC_LIF_SQW_B_1_L01_AGGGAGTGGT_FC2_23311016_20120217	GSM1158690	Homo sapiens	NCBITAXON	NCBITaxon:9606	biological specimen	ERO	ERO:0000020	RNA sample preparation	B397	SeqWright, Inc.	1	L01	Life Technologies SOLiD 5500
SEQC_LIF_SQW_B_1_L02_AGGGAGTGGT_FC1_23311016_20120217	GSM1158691	Homo sapiens	NCBITAXON	NCBITaxon:9606	biological specimen	ERO	ERO:0000020	RNA sample preparation	B398	SeqWright, Inc.	1	L02	Life Technologies SOLiD 5500
SEQC_LIF_SQW_B_1_L02_AGGGAGTGGT_FC2_23311016_20120217	GSM1158692	Homo sapiens	NCBITAXON	NCBITaxon:9606	biological specimen	ERO	ERO:0000020	RNA sample preparation	B399	SeqWright, Inc.	1	L02	Life Technologies SOLiD 5500
SEQC_LIF_SQW_B_1_L03_AGGGAGTGGT_FC1_23311016_20120217	GSM1158693	Homo sapiens	NCBITAXON	NCBITaxon:9606	biological specimen	ERO	ERO:0000020	RNA sample preparation	B400	SeqWright, Inc.	1	L03	Life Technologies SOLiD 5500
SEQC_LIF_SQW_B_1_L03_AGGGAGTGGT_FC2_23311016_20120217	GSM1158694	Homo sapiens	NCBITAXON	NCBITaxon:9606	biological specimen	ERO	ERO:0000020	RNA sample preparation	B401	SeqWright, Inc.	1	L03	Life Technologies SOLiD 5500
SEQC_LIF_SQW_B_1_L04_AGGGAGTGGT_FC1_23311016_20120217	GSM1158695	Homo sapiens	NCBITAXON	NCBITaxon:9606	biological specimen	ERO	ERO:0000020	RNA sample preparation	B402	SeqWright, Inc.	1	L04	Life Technologies SOLiD 5500
SEQC_LIF_SQW_B_1_L04_AGGGAGTGGT_FC2_23311016_20120217	GSM1158696	Homo sapiens	NCBITAXON	NCBITaxon:9606	biological specimen	ERO	ERO:0000020	RNA sample preparation	B403	SeqWright, Inc.	1	L04	Life Technologies SOLiD 5500
SEQC_LIF_SQW_B_1_L05_AGGGAGTGGT_FC1_23311016_20120217	GSM1158697	Homo sapiens	NCBITAXON	NCBITaxon:9606	biological specimen	ERO	ERO:0000020	RNA sample preparation	B404	SeqWright, Inc.	1	L05	Life Technologies SOLiD 5500
SEQC_LIF_SQW_B_1_L05_AGGGAGTGGT_FC2_23311016_20120217	GSM1158698	Homo sapiens	NCBITAXON	NCBITaxon:9606	biological specimen	ERO	ERO:0000020	RNA sample preparation	B405	SeqWright, Inc.	1	L05	Life Technologies SOLiD 5500
SEQC_LIF_SQW_B_1_L06_AGGGAGTGGT_FC1_23311016_20120217	GSM1158699	Homo sapiens	NCBITAXON	NCBITaxon:9606	biological specimen	ERO	ERO:0000020	RNA sample preparation	B406	SeqWright, Inc.	1	L06	Life Technologies SOLiD 5500
SEQC_LIF_SQW_B_1_L06_AGGGAGTGGT_FC2_23311016_20120217	GSM1158700	Homo sapiens	NCBITAXON	NCBITaxon:9606	biological specimen	ERO	ERO:0000020	RNA sample preparation	B407	SeqWright, Inc.	1	L06	Life Technologies SOLiD 5500
SEQC_LIF_SQW_B_2_L01_GCGAGGGACA_FC1_23311016_20120217	GSM1158701	Homo sapiens	NCBITAXON	NCBITaxon:9606	biological specimen	ERO	ERO:0000020	RNA sample preparation	B408	SeqWright, Inc.	2	L01	Life Technologies SOLiD 5500
SEQC_LIF_SQW_B_2_L01_GCGAGGGACA_FC2_23311016_20120217	GSM1158702	Homo sapiens	NCBITAXON	NCBITaxon:9606	biological specimen	ERO	ERO:0000020	RNA sample preparation	B409	SeqWright, Inc.	2	L01	Life Technologies SOLiD 5500
SEQC_LIF_SQW_B_2_L02_GCGAGGGACA_FC1_23311016_20120217	GSM1158703	Homo sapiens	NCBITAXON	NCBITaxon:9606	biological specimen	ERO	ERO:0000020	RNA sample preparation	B410	SeqWright, Inc.	2	L02	Life Technologies SOLiD 5500
SEQC_LIF_SQW_B_2_L02_GCGAGGGACA_FC2_23311016_20120217	GSM1158704	Homo sapiens	NCBITAXON	NCBITaxon:9606	biological specimen	ERO	ERO:0000020	RNA sample preparation	B411	SeqWright, Inc.	2	L02	Life Technologies SOLiD 5500
SEQC_LIF_SQW_B_2_L03_GCGAGGGACA_FC1_23311016_20120217	GSM1158705	Homo sapiens	NCBITAXON	NCBITaxon:9606	biological specimen	ERO	ERO:0000020	RNA sample preparation	B412	SeqWright, Inc.	2	L03	Life Technologies SOLiD 5500
SEQC_LIF_SQW_B_2_L03_GCGAGGGACA_FC2_23311016_20120217	GSM1158706	Homo sapiens	NCBITAXON	NCBITaxon:9606	biological specimen	ERO	ERO:0000020	RNA sample preparation	B413	SeqWright, Inc.	2	L03	Life Technologies SOLiD 5500
SEQC_LIF_SQW_B_2_L04_GCGAGGGACA_FC1_23311016_20120217	GSM1158707	Homo sapiens	NCBITAXON	NCBITaxon:9606	biological specimen	ERO	ERO:0000020	RNA sample preparation	B414	SeqWright, Inc.	2	L04	Life Technologies SOLiD 5500
SEQC_LIF_SQW_B_2_L04_GCGAGGGACA_FC2_23311016_20120217	GSM1158708	Homo sapiens	NCBITAXON	NCBITaxon:9606	biological specimen	ERO	ERO:0000020	RNA sample preparation	B415	SeqWright, Inc.	2	L04	Life Technologies SOLiD 5500
SEQC_LIF_SQW_B_2_L05_GCGAGGGACA_FC1_23311016_20120217	GSM1158709	Homo sapiens	NCBITAXON	NCBITaxon:9606	biological specimen	ERO	ERO:0000020	RNA sample preparation	B416	SeqWright, Inc.	2	L05	Life Technologies SOLiD 5500
SEQC_LIF_SQW_B_2_L05_GCGAGGGACA_FC2_23311016_20120217	GSM1158710	Homo sapiens	NCBITAXON	NCBITaxon:9606	biological specimen	ERO	ERO:0000020	RNA sample preparation	B417	SeqWright, Inc.	2	L05	Life Technologies SOLiD 5500
SEQC_LIF_SQW_B_2_L06_GCGAGGGACA_FC1_23311016_20120217	GSM1158711	Homo sapiens	NCBITAXON	NCBITaxon:9606	biological specimen	ERO	ERO:0000020	RNA sample preparation	B418	SeqWright, Inc.	2	L06	Life Technologies SOLiD 5500
SEQC_LIF_SQW_B_2_L06_GCGAGGGACA_FC2_23311016_20120217	GSM1158712	Homo sapiens	NCBITAXON	NCBITaxon:9606	biological specimen	ERO	ERO:0000020	RNA sample preparation	B419	SeqWright, Inc.	2	L06	Life Technologies SOLiD 5500
SEQC_LIF_SQW_B_3_L01_GCGGTAAGCT_FC1_23311016_20120217	GSM1158713	Homo sapiens	NCBITAXON	NCBITaxon:9606	biological specimen	ERO	ERO:0000020	RNA sample preparation	B420	SeqWright, Inc.	3	L01	Life Technologies SOLiD 5500
SEQC_LIF_SQW_B_3_L01_GCGGTAAGCT_FC2_23311016_20120217	GSM1158714	Homo sapiens	NCBITAXON	NCBITaxon:9606	biological specimen	ERO	ERO:0000020	RNA sample preparation	B421	SeqWright, Inc.	3	L01	Life Technologies SOLiD 5500
SEQC_LIF_SQW_B_3_L02_GCGGTAAGCT_FC1_23311016_20120217	GSM1158715	Homo sapiens	NCBITAXON	NCBITaxon:9606	biological specimen	ERO	ERO:0000020	RNA sample preparation	B422	SeqWright, Inc.	3	L02	Life Technologies SOLiD 5500
SEQC_LIF_SQW_B_3_L02_GCGGTAAGCT_FC2_23311016_20120217	GSM1158716	Homo sapiens	NCBITAXON	NCBITaxon:9606	biological specimen	ERO	ERO:0000020	RNA sample preparation	B423	SeqWright, Inc.	3	L02	Life Technologies SOLiD 5500
SEQC_LIF_SQW_B_3_L03_GCGGTAAGCT_FC1_23311016_20120217	GSM1158717	Homo sapiens	NCBITAXON	NCBITaxon:9606	biological specimen	ERO	ERO:0000020	RNA sample preparation	B424	SeqWright, Inc.	3	L03	Life Technologies SOLiD 5500
SEQC_LIF_SQW_B_3_L03_GCGGTAAGCT_FC2_23311016_20120217	GSM1158718	Homo sapiens	NCBITAXON	NCBITaxon:9606	biological specimen	ERO	ERO:0000020	RNA sample preparation	B425	SeqWright, Inc.	3	L03	Life Technologies SOLiD 5500
SEQC_LIF_SQW_B_3_L04_GCGGTAAGCT_FC1_23311016_20120217	GSM1158719	Homo sapiens	NCBITAXON	NCBITaxon:9606	biological specimen	ERO	ERO:0000020	RNA sample preparation	B426	SeqWright, Inc.	3	L04	Life Technologies SOLiD 5500
SEQC_LIF_SQW_B_3_L04_GCGGTAAGCT_FC2_23311016_20120217	GSM1158720	Homo sapiens	NCBITAXON	NCBITaxon:9606	biological specimen	ERO	ERO:0000020	RNA sample preparation	B427	SeqWright, Inc.	3	L04	Life Technologies SOLiD 5500
SEQC_LIF_SQW_B_3_L05_GCGGTAAGCT_FC1_23311016_20120217	GSM1158721	Homo sapiens	NCBITAXON	NCBITaxon:9606	biological specimen	ERO	ERO:0000020	RNA sample preparation	B428	SeqWright, Inc.	3	L05	Life Technologies SOLiD 5500
SEQC_LIF_SQW_B_3_L05_GCGGTAAGCT_FC2_23311016_20120217	GSM1158722	Homo sapiens	NCBITAXON	NCBITaxon:9606	biological specimen	ERO	ERO:0000020	RNA sample preparation	B429	SeqWright, Inc.	3	L05	Life Technologies SOLiD 5500
SEQC_LIF_SQW_B_3_L06_GCGGTAAGCT_FC1_23311016_20120217	GSM1158723	Homo sapiens	NCBITAXON	NCBITaxon:9606	biological specimen	ERO	ERO:0000020	RNA sample preparation	B430	SeqWright, Inc.	3	L06	Life Technologies SOLiD 5500
SEQC_LIF_SQW_B_3_L06_GCGGTAAGCT_FC2_23311016_20120217	GSM1158724	Homo sapiens	NCBITAXON	NCBITaxon:9606	biological specimen	ERO	ERO:0000020	RNA sample preparation	B431	SeqWright, Inc.	3	L06	Life Technologies SOLiD 5500
SEQC_LIF_SQW_B_4_L01_GTGCGGCAGA_FC1_23311016_20120217	GSM1158725	Homo sapiens	NCBITAXON	NCBITaxon:9606	biological specimen	ERO	ERO:0000020	RNA sample preparation	B432	SeqWright, Inc.	4	L01	Life Technologies SOLiD 5500
SEQC_LIF_SQW_B_4_L01_GTGCGGCAGA_FC2_23311016_20120217	GSM1158726	Homo sapiens	NCBITAXON	NCBITaxon:9606	biological specimen	ERO	ERO:0000020	RNA sample preparation	B433	SeqWright, Inc.	4	L01	Life Technologies SOLiD 5500
SEQC_LIF_SQW_B_4_L02_GTGCGGCAGA_FC1_23311016_20120217	GSM1158727	Homo sapiens	NCBITAXON	NCBITaxon:9606	biological specimen	ERO	ERO:0000020	RNA sample preparation	B434	SeqWright, Inc.	4	L02	Life Technologies SOLiD 5500
SEQC_LIF_SQW_B_4_L02_GTGCGGCAGA_FC2_23311016_20120217	GSM1158728	Homo sapiens	NCBITAXON	NCBITaxon:9606	biological specimen	ERO	ERO:0000020	RNA sample preparation	B435	SeqWright, Inc.	4	L02	Life Technologies SOLiD 5500
SEQC_LIF_SQW_B_4_L03_GTGCGGCAGA_FC1_23311016_20120217	GSM1158729	Homo sapiens	NCBITAXON	NCBITaxon:9606	biological specimen	ERO	ERO:0000020	RNA sample preparation	B436	SeqWright, Inc.	4	L03	Life Technologies SOLiD 5500
SEQC_LIF_SQW_B_4_L03_GTGCGGCAGA_FC2_23311016_20120217	GSM1158730	Homo sapiens	NCBITAXON	NCBITaxon:9606	biological specimen	ERO	ERO:0000020	RNA sample preparation	B437	SeqWright, Inc.	4	L03	Life Technologies SOLiD 5500
SEQC_LIF_SQW_B_4_L04_GTGCGGCAGA_FC1_23311016_20120217	GSM1158731	Homo sapiens	NCBITAXON	NCBITaxon:9606	biological specimen	ERO	ERO:0000020	RNA sample preparation	B438	SeqWright, Inc.	4	L04	Life Technologies SOLiD 5500
SEQC_LIF_SQW_B_4_L04_GTGCGGCAGA_FC2_23311016_20120217	GSM1158732	Homo sapiens	NCBITAXON	NCBITaxon:9606	biological specimen	ERO	ERO:0000020	RNA sample preparation	B439	SeqWright, Inc.	4	L04	Life Technologies SOLiD 5500
SEQC_LIF_SQW_B_4_L05_GTGCGGCAGA_FC1_23311016_20120217	GSM1158733	Homo sapiens	NCBITAXON	NCBITaxon:9606	biological specimen	ERO	ERO:0000020	RNA sample preparation	B440	SeqWright, Inc.	4	L05	Life Technologies SOLiD 5500
SEQC_LIF_SQW_B_4_L05_GTGCGGCAGA_FC2_23311016_20120217	GSM1158734	Homo sapiens	NCBITAXON	NCBITaxon:9606	biological specimen	ERO	ERO:0000020	RNA sample preparation	B441	SeqWright, Inc.	4	L05	Life Technologies SOLiD 5500
SEQC_LIF_SQW_B_4_L06_GTGCGGCAGA_FC1_23311016_20120217	GSM1158735	Homo sapiens	NCBITAXON	NCBITaxon:9606	biological specimen	ERO	ERO:0000020	RNA sample preparation	B442	SeqWright, Inc.	4	L06	Life Technologies SOLiD 5500
SEQC_LIF_SQW_B_4_L06_GTGCGGCAGA_FC2_23311016_20120217	GSM1158736	Homo sapiens	NCBITAXON	NCBITaxon:9606	biological specimen	ERO	ERO:0000020	RNA sample preparation	B443	SeqWright, Inc.	4	L06	Life Technologies SOLiD 5500
SEQC_LIF_SQW_B_5_L01_GAGAAGATGA_FC1_23311016_20120217	GSM1158737	Homo sapiens	NCBITAXON	NCBITaxon:9606	biological specimen	ERO	ERO:0000020	RNA sample preparation	B444	SeqWright, Inc.	5	L01	Life Technologies SOLiD 5500
SEQC_LIF_SQW_B_5_L01_GAGAAGATGA_FC2_23311016_20120217	GSM1158738	Homo sapiens	NCBITAXON	NCBITaxon:9606	biological specimen	ERO	ERO:0000020	RNA sample preparation	B445	SeqWright, Inc.	5	L01	Life Technologies SOLiD 5500
SEQC_LIF_SQW_B_5_L02_GAGAAGATGA_FC1_23311016_20120217	GSM1158739	Homo sapiens	NCBITAXON	NCBITaxon:9606	biological specimen	ERO	ERO:0000020	RNA sample preparation	B446	SeqWright, Inc.	5	L02	Life Technologies SOLiD 5500
SEQC_LIF_SQW_B_5_L02_GAGAAGATGA_FC2_23311016_20120217	GSM1158740	Homo sapiens	NCBITAXON	NCBITaxon:9606	biological specimen	ERO	ERO:0000020	RNA sample preparation	B447	SeqWright, Inc.	5	L02	Life Technologies SOLiD 5500
SEQC_LIF_SQW_B_5_L03_GAGAAGATGA_FC1_23311016_20120217	GSM1158741	Homo sapiens	NCBITAXON	NCBITaxon:9606	biological specimen	ERO	ERO:0000020	RNA sample preparation	B448	SeqWright, Inc.	5	L03	Life Technologies SOLiD 5500
SEQC_LIF_SQW_B_5_L03_GAGAAGATGA_FC2_23311016_20120217	GSM1158742	Homo sapiens	NCBITAXON	NCBITaxon:9606	biological specimen	ERO	ERO:0000020	RNA sample preparation	B449	SeqWright, Inc.	5	L03	Life Technologies SOLiD 5500
SEQC_LIF_SQW_B_5_L04_GAGAAGATGA_FC1_23311016_20120217	GSM1158743	Homo sapiens	NCBITAXON	NCBITaxon:9606	biological specimen	ERO	ERO:0000020	RNA sample preparation	B450	SeqWright, Inc.	5	L04	Life Technologies SOLiD 5500
SEQC_LIF_SQW_B_5_L04_GAGAAGATGA_FC2_23311016_20120217	GSM1158744	Homo sapiens	NCBITAXON	NCBITaxon:9606	biological specimen	ERO	ERO:0000020	RNA sample preparation	B451	SeqWright, Inc.	5	L04	Life Technologies SOLiD 5500
SEQC_LIF_SQW_B_5_L05_GAGAAGATGA_FC1_23311016_20120217	GSM1158745	Homo sapiens	NCBITAXON	NCBITaxon:9606	biological specimen	ERO	ERO:0000020	RNA sample preparation	B452	SeqWright, Inc.	5	L05	Life Technologies SOLiD 5500
SEQC_LIF_SQW_B_5_L05_GAGAAGATGA_FC2_23311016_20120217	GSM1158746	Homo sapiens	NCBITAXON	NCBITaxon:9606	biological specimen	ERO	ERO:0000020	RNA sample preparation	B453	SeqWright, Inc.	5	L05	Life Technologies SOLiD 5500
SEQC_LIF_SQW_B_5_L06_GAGAAGATGA_FC1_23311016_20120217	GSM1158747	Homo sapiens	NCBITAXON	NCBITaxon:9606	biological specimen	ERO	ERO:0000020	RNA sample preparation	B454	SeqWright, Inc.	5	L06	Life Technologies SOLiD 5500
SEQC_LIF_SQW_B_5_L06_GAGAAGATGA_FC2_23311016_20120217	GSM1158748	Homo sapiens	NCBITAXON	NCBITaxon:9606	biological specimen	ERO	ERO:0000020	RNA sample preparation	B455	SeqWright, Inc.	5	L06	Life Technologies SOLiD 5500
SEQC_LIF_SQW_C_1_L01_ATAGGTTATA_FC1_23311016_20120217	GSM1158749	Homo sapiens	NCBITAXON	NCBITaxon:9606	biological specimen	ERO	ERO:0000020	RNA sample preparation	C396	SeqWright, Inc.	1	L01	Life Technologies SOLiD 5500
SEQC_LIF_SQW_C_1_L01_ATAGGTTATA_FC2_23311016_20120217	GSM1158750	Homo sapiens	NCBITAXON	NCBITaxon:9606	biological specimen	ERO	ERO:0000020	RNA sample preparation	C397	SeqWright, Inc.	1	L01	Life Technologies SOLiD 5500
SEQC_LIF_SQW_C_1_L02_ATAGGTTATA_FC1_23311016_20120217	GSM1158751	Homo sapiens	NCBITAXON	NCBITaxon:9606	biological specimen	ERO	ERO:0000020	RNA sample preparation	C398	SeqWright, Inc.	1	L02	Life Technologies SOLiD 5500
SEQC_LIF_SQW_C_1_L02_ATAGGTTATA_FC2_23311016_20120217	GSM1158752	Homo sapiens	NCBITAXON	NCBITaxon:9606	biological specimen	ERO	ERO:0000020	RNA sample preparation	C399	SeqWright, Inc.	1	L02	Life Technologies SOLiD 5500
SEQC_LIF_SQW_C_1_L03_ATAGGTTATA_FC1_23311016_20120217	GSM1158753	Homo sapiens	NCBITAXON	NCBITaxon:9606	biological specimen	ERO	ERO:0000020	RNA sample preparation	C400	SeqWright, Inc.	1	L03	Life Technologies SOLiD 5500
SEQC_LIF_SQW_C_1_L03_ATAGGTTATA_FC2_23311016_20120217	GSM1158754	Homo sapiens	NCBITAXON	NCBITaxon:9606	biological specimen	ERO	ERO:0000020	RNA sample preparation	C401	SeqWright, Inc.	1	L03	Life Technologies SOLiD 5500
SEQC_LIF_SQW_C_1_L04_ATAGGTTATA_FC1_23311016_20120217	GSM1158755	Homo sapiens	NCBITAXON	NCBITaxon:9606	biological specimen	ERO	ERO:0000020	RNA sample preparation	C402	SeqWright, Inc.	1	L04	Life Technologies SOLiD 5500
SEQC_LIF_SQW_C_1_L04_ATAGGTTATA_FC2_23311016_20120217	GSM1158756	Homo sapiens	NCBITAXON	NCBITaxon:9606	biological specimen	ERO	ERO:0000020	RNA sample preparation	C403	SeqWright, Inc.	1	L04	Life Technologies SOLiD 5500
SEQC_LIF_SQW_C_1_L05_ATAGGTTATA_FC1_23311016_20120217	GSM1158757	Homo sapiens	NCBITAXON	NCBITaxon:9606	biological specimen	ERO	ERO:0000020	RNA sample preparation	C404	SeqWright, Inc.	1	L05	Life Technologies SOLiD 5500
SEQC_LIF_SQW_C_1_L05_ATAGGTTATA_FC2_23311016_20120217	GSM1158758	Homo sapiens	NCBITAXON	NCBITaxon:9606	biological specimen	ERO	ERO:0000020	RNA sample preparation	C405	SeqWright, Inc.	1	L05	Life Technologies SOLiD 5500
SEQC_LIF_SQW_C_1_L06_ATAGGTTATA_FC1_23311016_20120217	GSM1158759	Homo sapiens	NCBITAXON	NCBITaxon:9606	biological specimen	ERO	ERO:0000020	RNA sample preparation	C406	SeqWright, Inc.	1	L06	Life Technologies SOLiD 5500
SEQC_LIF_SQW_C_1_L06_ATAGGTTATA_FC2_23311016_20120217	GSM1158760	Homo sapiens	NCBITAXON	NCBITaxon:9606	biological specimen	ERO	ERO:0000020	RNA sample preparation	C407	SeqWright, Inc.	1	L06	Life Technologies SOLiD 5500
SEQC_LIF_SQW_C_2_L01_GGGTTATGCC_FC1_23311016_20120217	GSM1158761	Homo sapiens	NCBITAXON	NCBITaxon:9606	biological specimen	ERO	ERO:0000020	RNA sample preparation	C408	SeqWright, Inc.	2	L01	Life Technologies SOLiD 5500
SEQC_LIF_SQW_C_2_L01_GGGTTATGCC_FC2_23311016_20120217	GSM1158762	Homo sapiens	NCBITAXON	NCBITaxon:9606	biological specimen	ERO	ERO:0000020	RNA sample preparation	C409	SeqWright, Inc.	2	L01	Life Technologies SOLiD 5500
SEQC_LIF_SQW_C_2_L02_GGGTTATGCC_FC1_23311016_20120217	GSM1158763	Homo sapiens	NCBITAXON	NCBITaxon:9606	biological specimen	ERO	ERO:0000020	RNA sample preparation	C410	SeqWright, Inc.	2	L02	Life Technologies SOLiD 5500
SEQC_LIF_SQW_C_2_L02_GGGTTATGCC_FC2_23311016_20120217	GSM1158764	Homo sapiens	NCBITAXON	NCBITaxon:9606	biological specimen	ERO	ERO:0000020	RNA sample preparation	C411	SeqWright, Inc.	2	L02	Life Technologies SOLiD 5500
SEQC_LIF_SQW_C_2_L03_GGGTTATGCC_FC1_23311016_20120217	GSM1158765	Homo sapiens	NCBITAXON	NCBITaxon:9606	biological specimen	ERO	ERO:0000020	RNA sample preparation	C412	SeqWright, Inc.	2	L03	Life Technologies SOLiD 5500
SEQC_LIF_SQW_C_2_L03_GGGTTATGCC_FC2_23311016_20120217	GSM1158766	Homo sapiens	NCBITAXON	NCBITaxon:9606	biological specimen	ERO	ERO:0000020	RNA sample preparation	C413	SeqWright, Inc.	2	L03	Life Technologies SOLiD 5500
SEQC_LIF_SQW_C_2_L04_GGGTTATGCC_FC1_23311016_20120217	GSM1158767	Homo sapiens	NCBITAXON	NCBITaxon:9606	biological specimen	ERO	ERO:0000020	RNA sample preparation	C414	SeqWright, Inc.	2	L04	Life Technologies SOLiD 5500
SEQC_LIF_SQW_C_2_L04_GGGTTATGCC_FC2_23311016_20120217	GSM1158768	Homo sapiens	NCBITAXON	NCBITaxon:9606	biological specimen	ERO	ERO:0000020	RNA sample preparation	C415	SeqWright, Inc.	2	L04	Life Technologies SOLiD 5500
SEQC_LIF_SQW_C_2_L05_GGGTTATGCC_FC1_23311016_20120217	GSM1158769	Homo sapiens	NCBITAXON	NCBITaxon:9606	biological specimen	ERO	ERO:0000020	RNA sample preparation	C416	SeqWright, Inc.	2	L05	Life Technologies SOLiD 5500
SEQC_LIF_SQW_C_2_L05_GGGTTATGCC_FC2_23311016_20120217	GSM1158770	Homo sapiens	NCBITAXON	NCBITaxon:9606	biological specimen	ERO	ERO:0000020	RNA sample preparation	C417	SeqWright, Inc.	2	L05	Life Technologies SOLiD 5500
SEQC_LIF_SQW_C_2_L06_GGGTTATGCC_FC1_23311016_20120217	GSM1158771	Homo sapiens	NCBITAXON	NCBITaxon:9606	biological specimen	ERO	ERO:0000020	RNA sample preparation	C418	SeqWright, Inc.	2	L06	Life Technologies SOLiD 5500
SEQC_LIF_SQW_C_2_L06_GGGTTATGCC_FC2_23311016_20120217	GSM1158772	Homo sapiens	NCBITAXON	NCBITaxon:9606	biological specimen	ERO	ERO:0000020	RNA sample preparation	C419	SeqWright, Inc.	2	L06	Life Technologies SOLiD 5500
SEQC_LIF_SQW_C_3_L01_GTGCGACACG_FC1_23311016_20120217	GSM1158773	Homo sapiens	NCBITAXON	NCBITaxon:9606	biological specimen	ERO	ERO:0000020	RNA sample preparation	C420	SeqWright, Inc.	3	L01	Life Technologies SOLiD 5500
SEQC_LIF_SQW_C_3_L01_GTGCGACACG_FC2_23311016_20120217	GSM1158774	Homo sapiens	NCBITAXON	NCBITaxon:9606	biological specimen	ERO	ERO:0000020	RNA sample preparation	C421	SeqWright, Inc.	3	L01	Life Technologies SOLiD 5500
SEQC_LIF_SQW_C_3_L02_GTGCGACACG_FC1_23311016_20120217	GSM1158775	Homo sapiens	NCBITAXON	NCBITaxon:9606	biological specimen	ERO	ERO:0000020	RNA sample preparation	C422	SeqWright, Inc.	3	L02	Life Technologies SOLiD 5500
SEQC_LIF_SQW_C_3_L02_GTGCGACACG_FC2_23311016_20120217	GSM1158776	Homo sapiens	NCBITAXON	NCBITaxon:9606	biological specimen	ERO	ERO:0000020	RNA sample preparation	C423	SeqWright, Inc.	3	L02	Life Technologies SOLiD 5500
SEQC_LIF_SQW_C_3_L03_GTGCGACACG_FC1_23311016_20120217	GSM1158777	Homo sapiens	NCBITAXON	NCBITaxon:9606	biological specimen	ERO	ERO:0000020	RNA sample preparation	C424	SeqWright, Inc.	3	L03	Life Technologies SOLiD 5500
SEQC_LIF_SQW_C_3_L03_GTGCGACACG_FC2_23311016_20120217	GSM1158778	Homo sapiens	NCBITAXON	NCBITaxon:9606	biological specimen	ERO	ERO:0000020	RNA sample preparation	C425	SeqWright, Inc.	3	L03	Life Technologies SOLiD 5500
SEQC_LIF_SQW_C_3_L04_GTGCGACACG_FC1_23311016_20120217	GSM1158779	Homo sapiens	NCBITAXON	NCBITaxon:9606	biological specimen	ERO	ERO:0000020	RNA sample preparation	C426	SeqWright, Inc.	3	L04	Life Technologies SOLiD 5500
SEQC_LIF_SQW_C_3_L04_GTGCGACACG_FC2_23311016_20120217	GSM1158780	Homo sapiens	NCBITAXON	NCBITaxon:9606	biological specimen	ERO	ERO:0000020	RNA sample preparation	C427	SeqWright, Inc.	3	L04	Life Technologies SOLiD 5500
SEQC_LIF_SQW_C_3_L05_GTGCGACACG_FC1_23311016_20120217	GSM1158781	Homo sapiens	NCBITAXON	NCBITaxon:9606	biological specimen	ERO	ERO:0000020	RNA sample preparation	C428	SeqWright, Inc.	3	L05	Life Technologies SOLiD 5500
SEQC_LIF_SQW_C_3_L05_GTGCGACACG_FC2_23311016_20120217	GSM1158782	Homo sapiens	NCBITAXON	NCBITaxon:9606	biological specimen	ERO	ERO:0000020	RNA sample preparation	C429	SeqWright, Inc.	3	L05	Life Technologies SOLiD 5500
SEQC_LIF_SQW_C_3_L06_GTGCGACACG_FC1_23311016_20120217	GSM1158783	Homo sapiens	NCBITAXON	NCBITaxon:9606	biological specimen	ERO	ERO:0000020	RNA sample preparation	C430	SeqWright, Inc.	3	L06	Life Technologies SOLiD 5500
SEQC_LIF_SQW_C_3_L06_GTGCGACACG_FC2_23311016_20120217	GSM1158784	Homo sapiens	NCBITAXON	NCBITaxon:9606	biological specimen	ERO	ERO:0000020	RNA sample preparation	C431	SeqWright, Inc.	3	L06	Life Technologies SOLiD 5500
SEQC_LIF_SQW_C_4_L01_GAGTTGAATG_FC1_23311016_20120217	GSM1158785	Homo sapiens	NCBITAXON	NCBITaxon:9606	biological specimen	ERO	ERO:0000020	RNA sample preparation	C432	SeqWright, Inc.	4	L01	Life Technologies SOLiD 5500
SEQC_LIF_SQW_C_4_L01_GAGTTGAATG_FC2_23311016_20120217	GSM1158786	Homo sapiens	NCBITAXON	NCBITaxon:9606	biological specimen	ERO	ERO:0000020	RNA sample preparation	C433	SeqWright, Inc.	4	L01	Life Technologies SOLiD 5500
SEQC_LIF_SQW_C_4_L02_GAGTTGAATG_FC1_23311016_20120217	GSM1158787	Homo sapiens	NCBITAXON	NCBITaxon:9606	biological specimen	ERO	ERO:0000020	RNA sample preparation	C434	SeqWright, Inc.	4	L02	Life Technologies SOLiD 5500
SEQC_LIF_SQW_C_4_L02_GAGTTGAATG_FC2_23311016_20120217	GSM1158788	Homo sapiens	NCBITAXON	NCBITaxon:9606	biological specimen	ERO	ERO:0000020	RNA sample preparation	C435	SeqWright, Inc.	4	L02	Life Technologies SOLiD 5500
SEQC_LIF_SQW_C_4_L03_GAGTTGAATG_FC1_23311016_20120217	GSM1158789	Homo sapiens	NCBITAXON	NCBITaxon:9606	biological specimen	ERO	ERO:0000020	RNA sample preparation	C436	SeqWright, Inc.	4	L03	Life Technologies SOLiD 5500
SEQC_LIF_SQW_C_4_L03_GAGTTGAATG_FC2_23311016_20120217	GSM1158790	Homo sapiens	NCBITAXON	NCBITaxon:9606	biological specimen	ERO	ERO:0000020	RNA sample preparation	C437	SeqWright, Inc.	4	L03	Life Technologies SOLiD 5500
SEQC_LIF_SQW_C_4_L04_GAGTTGAATG_FC1_23311016_20120217	GSM1158791	Homo sapiens	NCBITAXON	NCBITaxon:9606	biological specimen	ERO	ERO:0000020	RNA sample preparation	C438	SeqWright, Inc.	4	L04	Life Technologies SOLiD 5500
SEQC_LIF_SQW_C_4_L04_GAGTTGAATG_FC2_23311016_20120217	GSM1158792	Homo sapiens	NCBITAXON	NCBITaxon:9606	biological specimen	ERO	ERO:0000020	RNA sample preparation	C439	SeqWright, Inc.	4	L04	Life Technologies SOLiD 5500
SEQC_LIF_SQW_C_4_L05_GAGTTGAATG_FC1_23311016_20120217	GSM1158793	Homo sapiens	NCBITAXON	NCBITaxon:9606	biological specimen	ERO	ERO:0000020	RNA sample preparation	C440	SeqWright, Inc.	4	L05	Life Technologies SOLiD 5500
SEQC_LIF_SQW_C_4_L05_GAGTTGAATG_FC2_23311016_20120217	GSM1158794	Homo sapiens	NCBITAXON	NCBITaxon:9606	biological specimen	ERO	ERO:0000020	RNA sample preparation	C441	SeqWright, Inc.	4	L05	Life Technologies SOLiD 5500
SEQC_LIF_SQW_C_4_L06_GAGTTGAATG_FC1_23311016_20120217	GSM1158795	Homo sapiens	NCBITAXON	NCBITaxon:9606	biological specimen	ERO	ERO:0000020	RNA sample preparation	C442	SeqWright, Inc.	4	L06	Life Technologies SOLiD 5500
SEQC_LIF_SQW_C_4_L06_GAGTTGAATG_FC2_23311016_20120217	GSM1158796	Homo sapiens	NCBITAXON	NCBITaxon:9606	biological specimen	ERO	ERO:0000020	RNA sample preparation	C443	SeqWright, Inc.	4	L06	Life Technologies SOLiD 5500
SEQC_LIF_SQW_C_5_L01_GCGGTGCTTG_FC1_23311016_20120217	GSM1158797	Homo sapiens	NCBITAXON	NCBITaxon:9606	biological specimen	ERO	ERO:0000020	RNA sample preparation	C444	SeqWright, Inc.	5	L01	Life Technologies SOLiD 5500
SEQC_LIF_SQW_C_5_L01_GCGGTGCTTG_FC2_23311016_20120217	GSM1158798	Homo sapiens	NCBITAXON	NCBITaxon:9606	biological specimen	ERO	ERO:0000020	RNA sample preparation	C445	SeqWright, Inc.	5	L01	Life Technologies SOLiD 5500
SEQC_LIF_SQW_C_5_L02_GCGGTGCTTG_FC1_23311016_20120217	GSM1158799	Homo sapiens	NCBITAXON	NCBITaxon:9606	biological specimen	ERO	ERO:0000020	RNA sample preparation	C446	SeqWright, Inc.	5	L02	Life Technologies SOLiD 5500
SEQC_LIF_SQW_C_5_L02_GCGGTGCTTG_FC2_23311016_20120217	GSM1158800	Homo sapiens	NCBITAXON	NCBITaxon:9606	biological specimen	ERO	ERO:0000020	RNA sample preparation	C447	SeqWright, Inc.	5	L02	Life Technologies SOLiD 5500
SEQC_LIF_SQW_C_5_L03_GCGGTGCTTG_FC1_23311016_20120217	GSM1158801	Homo sapiens	NCBITAXON	NCBITaxon:9606	biological specimen	ERO	ERO:0000020	RNA sample preparation	C448	SeqWright, Inc.	5	L03	Life Technologies SOLiD 5500
SEQC_LIF_SQW_C_5_L03_GCGGTGCTTG_FC2_23311016_20120217	GSM1158802	Homo sapiens	NCBITAXON	NCBITaxon:9606	biological specimen	ERO	ERO:0000020	RNA sample preparation	C449	SeqWright, Inc.	5	L03	Life Technologies SOLiD 5500
SEQC_LIF_SQW_C_5_L04_GCGGTGCTTG_FC1_23311016_20120217	GSM1158803	Homo sapiens	NCBITAXON	NCBITaxon:9606	biological specimen	ERO	ERO:0000020	RNA sample preparation	C450	SeqWright, Inc.	5	L04	Life Technologies SOLiD 5500
SEQC_LIF_SQW_C_5_L04_GCGGTGCTTG_FC2_23311016_20120217	GSM1158804	Homo sapiens	NCBITAXON	NCBITaxon:9606	biological specimen	ERO	ERO:0000020	RNA sample preparation	C451	SeqWright, Inc.	5	L04	Life Technologies SOLiD 5500
SEQC_LIF_SQW_C_5_L05_GCGGTGCTTG_FC1_23311016_20120217	GSM1158805	Homo sapiens	NCBITAXON	NCBITaxon:9606	biological specimen	ERO	ERO:0000020	RNA sample preparation	C452	SeqWright, Inc.	5	L05	Life Technologies SOLiD 5500
SEQC_LIF_SQW_C_5_L05_GCGGTGCTTG_FC2_23311016_20120217	GSM1158806	Homo sapiens	NCBITAXON	NCBITaxon:9606	biological specimen	ERO	ERO:0000020	RNA sample preparation	C453	SeqWright, Inc.	5	L05	Life Technologies SOLiD 5500
SEQC_LIF_SQW_C_5_L06_GCGGTGCTTG_FC1_23311016_20120217	GSM1158807	Homo sapiens	NCBITAXON	NCBITaxon:9606	biological specimen	ERO	ERO:0000020	RNA sample preparation	C454	SeqWright, Inc.	5	L06	Life Technologies SOLiD 5500
SEQC_LIF_SQW_C_5_L06_GCGGTGCTTG_FC2_23311016_20120217	GSM1158808	Homo sapiens	NCBITAXON	NCBITaxon:9606	biological specimen	ERO	ERO:0000020	RNA sample preparation	C455	SeqWright, Inc.	5	L06	Life Technologies SOLiD 5500
SEQC_LIF_SQW_D_1_L01_GGATGCGGTC_FC1_23311016_20120217	GSM1158809	Homo sapiens	NCBITAXON	NCBITaxon:9606	biological specimen	ERO	ERO:0000020	RNA sample preparation	D396	SeqWright, Inc.	1	L01	Life Technologies SOLiD 5500
SEQC_LIF_SQW_D_1_L01_GGATGCGGTC_FC2_23311016_20120217	GSM1158810	Homo sapiens	NCBITAXON	NCBITaxon:9606	biological specimen	ERO	ERO:0000020	RNA sample preparation	D397	SeqWright, Inc.	1	L01	Life Technologies SOLiD 5500
SEQC_LIF_SQW_D_1_L02_GGATGCGGTC_FC1_23311016_20120217	GSM1158811	Homo sapiens	NCBITAXON	NCBITaxon:9606	biological specimen	ERO	ERO:0000020	RNA sample preparation	D398	SeqWright, Inc.	1	L02	Life Technologies SOLiD 5500
SEQC_LIF_SQW_D_1_L02_GGATGCGGTC_FC2_23311016_20120217	GSM1158812	Homo sapiens	NCBITAXON	NCBITaxon:9606	biological specimen	ERO	ERO:0000020	RNA sample preparation	D399	SeqWright, Inc.	1	L02	Life Technologies SOLiD 5500
SEQC_LIF_SQW_D_1_L03_GGATGCGGTC_FC1_23311016_20120217	GSM1158813	Homo sapiens	NCBITAXON	NCBITaxon:9606	biological specimen	ERO	ERO:0000020	RNA sample preparation	D400	SeqWright, Inc.	1	L03	Life Technologies SOLiD 5500
SEQC_LIF_SQW_D_1_L03_GGATGCGGTC_FC2_23311016_20120217	GSM1158814	Homo sapiens	NCBITAXON	NCBITaxon:9606	biological specimen	ERO	ERO:0000020	RNA sample preparation	D401	SeqWright, Inc.	1	L03	Life Technologies SOLiD 5500
SEQC_LIF_SQW_D_1_L04_GGATGCGGTC_FC1_23311016_20120217	GSM1158815	Homo sapiens	NCBITAXON	NCBITaxon:9606	biological specimen	ERO	ERO:0000020	RNA sample preparation	D402	SeqWright, Inc.	1	L04	Life Technologies SOLiD 5500
SEQC_LIF_SQW_D_1_L04_GGATGCGGTC_FC2_23311016_20120217	GSM1158816	Homo sapiens	NCBITAXON	NCBITaxon:9606	biological specimen	ERO	ERO:0000020	RNA sample preparation	D403	SeqWright, Inc.	1	L04	Life Technologies SOLiD 5500
SEQC_LIF_SQW_D_1_L05_GGATGCGGTC_FC1_23311016_20120217	GSM1158817	Homo sapiens	NCBITAXON	NCBITaxon:9606	biological specimen	ERO	ERO:0000020	RNA sample preparation	D404	SeqWright, Inc.	1	L05	Life Technologies SOLiD 5500
SEQC_LIF_SQW_D_1_L05_GGATGCGGTC_FC2_23311016_20120217	GSM1158818	Homo sapiens	NCBITAXON	NCBITaxon:9606	biological specimen	ERO	ERO:0000020	RNA sample preparation	D405	SeqWright, Inc.	1	L05	Life Technologies SOLiD 5500
SEQC_LIF_SQW_D_1_L06_GGATGCGGTC_FC1_23311016_20120217	GSM1158819	Homo sapiens	NCBITAXON	NCBITaxon:9606	biological specimen	ERO	ERO:0000020	RNA sample preparation	D406	SeqWright, Inc.	1	L06	Life Technologies SOLiD 5500
SEQC_LIF_SQW_D_1_L06_GGATGCGGTC_FC2_23311016_20120217	GSM1158820	Homo sapiens	NCBITAXON	NCBITaxon:9606	biological specimen	ERO	ERO:0000020	RNA sample preparation	D407	SeqWright, Inc.	1	L06	Life Technologies SOLiD 5500
SEQC_LIF_SQW_D_2_L01_GAGCGAGGAT_FC1_23311016_20120217	GSM1158821	Homo sapiens	NCBITAXON	NCBITaxon:9606	biological specimen	ERO	ERO:0000020	RNA sample preparation	D408	SeqWright, Inc.	2	L01	Life Technologies SOLiD 5500
SEQC_LIF_SQW_D_2_L01_GAGCGAGGAT_FC2_23311016_20120217	GSM1158822	Homo sapiens	NCBITAXON	NCBITaxon:9606	biological specimen	ERO	ERO:0000020	RNA sample preparation	D409	SeqWright, Inc.	2	L01	Life Technologies SOLiD 5500
SEQC_LIF_SQW_D_2_L02_GAGCGAGGAT_FC1_23311016_20120217	GSM1158823	Homo sapiens	NCBITAXON	NCBITaxon:9606	biological specimen	ERO	ERO:0000020	RNA sample preparation	D410	SeqWright, Inc.	2	L02	Life Technologies SOLiD 5500
SEQC_LIF_SQW_D_2_L02_GAGCGAGGAT_FC2_23311016_20120217	GSM1158824	Homo sapiens	NCBITAXON	NCBITaxon:9606	biological specimen	ERO	ERO:0000020	RNA sample preparation	D411	SeqWright, Inc.	2	L02	Life Technologies SOLiD 5500
SEQC_LIF_SQW_D_2_L03_GAGCGAGGAT_FC1_23311016_20120217	GSM1158825	Homo sapiens	NCBITAXON	NCBITaxon:9606	biological specimen	ERO	ERO:0000020	RNA sample preparation	D412	SeqWright, Inc.	2	L03	Life Technologies SOLiD 5500
SEQC_LIF_SQW_D_2_L03_GAGCGAGGAT_FC2_23311016_20120217	GSM1158826	Homo sapiens	NCBITAXON	NCBITaxon:9606	biological specimen	ERO	ERO:0000020	RNA sample preparation	D413	SeqWright, Inc.	2	L03	Life Technologies SOLiD 5500
SEQC_LIF_SQW_D_2_L04_GAGCGAGGAT_FC1_23311016_20120217	GSM1158827	Homo sapiens	NCBITAXON	NCBITaxon:9606	biological specimen	ERO	ERO:0000020	RNA sample preparation	D414	SeqWright, Inc.	2	L04	Life Technologies SOLiD 5500
SEQC_LIF_SQW_D_2_L04_GAGCGAGGAT_FC2_23311016_20120217	GSM1158828	Homo sapiens	NCBITAXON	NCBITaxon:9606	biological specimen	ERO	ERO:0000020	RNA sample preparation	D415	SeqWright, Inc.	2	L04	Life Technologies SOLiD 5500
SEQC_LIF_SQW_D_2_L05_GAGCGAGGAT_FC1_23311016_20120217	GSM1158829	Homo sapiens	NCBITAXON	NCBITaxon:9606	biological specimen	ERO	ERO:0000020	RNA sample preparation	D416	SeqWright, Inc.	2	L05	Life Technologies SOLiD 5500
SEQC_LIF_SQW_D_2_L05_GAGCGAGGAT_FC2_23311016_20120217	GSM1158830	Homo sapiens	NCBITAXON	NCBITaxon:9606	biological specimen	ERO	ERO:0000020	RNA sample preparation	D417	SeqWright, Inc.	2	L05	Life Technologies SOLiD 5500
SEQC_LIF_SQW_D_2_L06_GAGCGAGGAT_FC1_23311016_20120217	GSM1158831	Homo sapiens	NCBITAXON	NCBITaxon:9606	biological specimen	ERO	ERO:0000020	RNA sample preparation	D418	SeqWright, Inc.	2	L06	Life Technologies SOLiD 5500
SEQC_LIF_SQW_D_2_L06_GAGCGAGGAT_FC2_23311016_20120217	GSM1158832	Homo sapiens	NCBITAXON	NCBITaxon:9606	biological specimen	ERO	ERO:0000020	RNA sample preparation	D419	SeqWright, Inc.	2	L06	Life Technologies SOLiD 5500
SEQC_LIF_SQW_D_3_L01_AAGAGGAAAA_FC1_23311016_20120217	GSM1158833	Homo sapiens	NCBITAXON	NCBITaxon:9606	biological specimen	ERO	ERO:0000020	RNA sample preparation	D420	SeqWright, Inc.	3	L01	Life Technologies SOLiD 5500
SEQC_LIF_SQW_D_3_L01_AAGAGGAAAA_FC2_23311016_20120217	GSM1158834	Homo sapiens	NCBITAXON	NCBITaxon:9606	biological specimen	ERO	ERO:0000020	RNA sample preparation	D421	SeqWright, Inc.	3	L01	Life Technologies SOLiD 5500
SEQC_LIF_SQW_D_3_L02_AAGAGGAAAA_FC1_23311016_20120217	GSM1158835	Homo sapiens	NCBITAXON	NCBITaxon:9606	biological specimen	ERO	ERO:0000020	RNA sample preparation	D422	SeqWright, Inc.	3	L02	Life Technologies SOLiD 5500
SEQC_LIF_SQW_D_3_L02_AAGAGGAAAA_FC2_23311016_20120217	GSM1158836	Homo sapiens	NCBITAXON	NCBITaxon:9606	biological specimen	ERO	ERO:0000020	RNA sample preparation	D423	SeqWright, Inc.	3	L02	Life Technologies SOLiD 5500
SEQC_LIF_SQW_D_3_L03_AAGAGGAAAA_FC1_23311016_20120217	GSM1158837	Homo sapiens	NCBITAXON	NCBITaxon:9606	biological specimen	ERO	ERO:0000020	RNA sample preparation	D424	SeqWright, Inc.	3	L03	Life Technologies SOLiD 5500
SEQC_LIF_SQW_D_3_L03_AAGAGGAAAA_FC2_23311016_20120217	GSM1158838	Homo sapiens	NCBITAXON	NCBITaxon:9606	biological specimen	ERO	ERO:0000020	RNA sample preparation	D425	SeqWright, Inc.	3	L03	Life Technologies SOLiD 5500
SEQC_LIF_SQW_D_3_L04_AAGAGGAAAA_FC1_23311016_20120217	GSM1158839	Homo sapiens	NCBITAXON	NCBITaxon:9606	biological specimen	ERO	ERO:0000020	RNA sample preparation	D426	SeqWright, Inc.	3	L04	Life Technologies SOLiD 5500
SEQC_LIF_SQW_D_3_L04_AAGAGGAAAA_FC2_23311016_20120217	GSM1158840	Homo sapiens	NCBITAXON	NCBITaxon:9606	biological specimen	ERO	ERO:0000020	RNA sample preparation	D427	SeqWright, Inc.	3	L04	Life Technologies SOLiD 5500
SEQC_LIF_SQW_D_3_L05_AAGAGGAAAA_FC1_23311016_20120217	GSM1158841	Homo sapiens	NCBITAXON	NCBITaxon:9606	biological specimen	ERO	ERO:0000020	RNA sample preparation	D428	SeqWright, Inc.	3	L05	Life Technologies SOLiD 5500
SEQC_LIF_SQW_D_3_L05_AAGAGGAAAA_FC2_23311016_20120217	GSM1158842	Homo sapiens	NCBITAXON	NCBITaxon:9606	biological specimen	ERO	ERO:0000020	RNA sample preparation	D429	SeqWright, Inc.	3	L05	Life Technologies SOLiD 5500
SEQC_LIF_SQW_D_3_L06_AAGAGGAAAA_FC1_23311016_20120217	GSM1158843	Homo sapiens	NCBITAXON	NCBITaxon:9606	biological specimen	ERO	ERO:0000020	RNA sample preparation	D430	SeqWright, Inc.	3	L06	Life Technologies SOLiD 5500
SEQC_LIF_SQW_D_3_L06_AAGAGGAAAA_FC2_23311016_20120217	GSM1158844	Homo sapiens	NCBITAXON	NCBITaxon:9606	biological specimen	ERO	ERO:0000020	RNA sample preparation	D431	SeqWright, Inc.	3	L06	Life Technologies SOLiD 5500
SEQC_LIF_SQW_D_4_L01_GGGAGACGTT_FC1_23311016_20120217	GSM1158845	Homo sapiens	NCBITAXON	NCBITaxon:9606	biological specimen	ERO	ERO:0000020	RNA sample preparation	D432	SeqWright, Inc.	4	L01	Life Technologies SOLiD 5500
SEQC_LIF_SQW_D_4_L01_GGGAGACGTT_FC2_23311016_20120217	GSM1158846	Homo sapiens	NCBITAXON	NCBITaxon:9606	biological specimen	ERO	ERO:0000020	RNA sample preparation	D433	SeqWright, Inc.	4	L01	Life Technologies SOLiD 5500
SEQC_LIF_SQW_D_4_L02_GGGAGACGTT_FC1_23311016_20120217	GSM1158847	Homo sapiens	NCBITAXON	NCBITaxon:9606	biological specimen	ERO	ERO:0000020	RNA sample preparation	D434	SeqWright, Inc.	4	L02	Life Technologies SOLiD 5500
SEQC_LIF_SQW_D_4_L02_GGGAGACGTT_FC2_23311016_20120217	GSM1158848	Homo sapiens	NCBITAXON	NCBITaxon:9606	biological specimen	ERO	ERO:0000020	RNA sample preparation	D435	SeqWright, Inc.	4	L02	Life Technologies SOLiD 5500
SEQC_LIF_SQW_D_4_L03_GGGAGACGTT_FC1_23311016_20120217	GSM1158849	Homo sapiens	NCBITAXON	NCBITaxon:9606	biological specimen	ERO	ERO:0000020	RNA sample preparation	D436	SeqWright, Inc.	4	L03	Life Technologies SOLiD 5500
SEQC_LIF_SQW_D_4_L03_GGGAGACGTT_FC2_23311016_20120217	GSM1158850	Homo sapiens	NCBITAXON	NCBITaxon:9606	biological specimen	ERO	ERO:0000020	RNA sample preparation	D437	SeqWright, Inc.	4	L03	Life Technologies SOLiD 5500
SEQC_LIF_SQW_D_4_L04_GGGAGACGTT_FC1_23311016_20120217	GSM1158851	Homo sapiens	NCBITAXON	NCBITaxon:9606	biological specimen	ERO	ERO:0000020	RNA sample preparation	D438	SeqWright, Inc.	4	L04	Life Technologies SOLiD 5500
SEQC_LIF_SQW_D_4_L04_GGGAGACGTT_FC2_23311016_20120217	GSM1158852	Homo sapiens	NCBITAXON	NCBITaxon:9606	biological specimen	ERO	ERO:0000020	RNA sample preparation	D439	SeqWright, Inc.	4	L04	Life Technologies SOLiD 5500
SEQC_LIF_SQW_D_4_L05_GGGAGACGTT_FC1_23311016_20120217	GSM1158853	Homo sapiens	NCBITAXON	NCBITaxon:9606	biological specimen	ERO	ERO:0000020	RNA sample preparation	D440	SeqWright, Inc.	4	L05	Life Technologies SOLiD 5500
SEQC_LIF_SQW_D_4_L05_GGGAGACGTT_FC2_23311016_20120217	GSM1158854	Homo sapiens	NCBITAXON	NCBITaxon:9606	biological specimen	ERO	ERO:0000020	RNA sample preparation	D441	SeqWright, Inc.	4	L05	Life Technologies SOLiD 5500
SEQC_LIF_SQW_D_4_L06_GGGAGACGTT_FC1_23311016_20120217	GSM1158855	Homo sapiens	NCBITAXON	NCBITaxon:9606	biological specimen	ERO	ERO:0000020	RNA sample preparation	D442	SeqWright, Inc.	4	L06	Life Technologies SOLiD 5500
SEQC_LIF_SQW_D_4_L06_GGGAGACGTT_FC2_23311016_20120217	GSM1158856	Homo sapiens	NCBITAXON	NCBITaxon:9606	biological specimen	ERO	ERO:0000020	RNA sample preparation	D443	SeqWright, Inc.	4	L06	Life Technologies SOLiD 5500
SEQC_LIF_SQW_D_5_L01_GGGTCGGTAT_FC1_23311016_20120217	GSM1158857	Homo sapiens	NCBITAXON	NCBITaxon:9606	biological specimen	ERO	ERO:0000020	RNA sample preparation	D444	SeqWright, Inc.	5	L01	Life Technologies SOLiD 5500
SEQC_LIF_SQW_D_5_L01_GGGTCGGTAT_FC2_23311016_20120217	GSM1158858	Homo sapiens	NCBITAXON	NCBITaxon:9606	biological specimen	ERO	ERO:0000020	RNA sample preparation	D445	SeqWright, Inc.	5	L01	Life Technologies SOLiD 5500
SEQC_LIF_SQW_D_5_L02_GGGTCGGTAT_FC1_23311016_20120217	GSM1158859	Homo sapiens	NCBITAXON	NCBITaxon:9606	biological specimen	ERO	ERO:0000020	RNA sample preparation	D446	SeqWright, Inc.	5	L02	Life Technologies SOLiD 5500
SEQC_LIF_SQW_D_5_L02_GGGTCGGTAT_FC2_23311016_20120217	GSM1158860	Homo sapiens	NCBITAXON	NCBITaxon:9606	biological specimen	ERO	ERO:0000020	RNA sample preparation	D447	SeqWright, Inc.	5	L02	Life Technologies SOLiD 5500
SEQC_LIF_SQW_D_5_L03_GGGTCGGTAT_FC1_23311016_20120217	GSM1158861	Homo sapiens	NCBITAXON	NCBITaxon:9606	biological specimen	ERO	ERO:0000020	RNA sample preparation	D448	SeqWright, Inc.	5	L03	Life Technologies SOLiD 5500
SEQC_LIF_SQW_D_5_L03_GGGTCGGTAT_FC2_23311016_20120217	GSM1158862	Homo sapiens	NCBITAXON	NCBITaxon:9606	biological specimen	ERO	ERO:0000020	RNA sample preparation	D449	SeqWright, Inc.	5	L03	Life Technologies SOLiD 5500
SEQC_LIF_SQW_D_5_L04_GGGTCGGTAT_FC1_23311016_20120217	GSM1158863	Homo sapiens	NCBITAXON	NCBITaxon:9606	biological specimen	ERO	ERO:0000020	RNA sample preparation	D450	SeqWright, Inc.	5	L04	Life Technologies SOLiD 5500
SEQC_LIF_SQW_D_5_L04_GGGTCGGTAT_FC2_23311016_20120217	GSM1158864	Homo sapiens	NCBITAXON	NCBITaxon:9606	biological specimen	ERO	ERO:0000020	RNA sample preparation	D451	SeqWright, Inc.	5	L04	Life Technologies SOLiD 5500
SEQC_LIF_SQW_D_5_L05_GGGTCGGTAT_FC1_23311016_20120217	GSM1158865	Homo sapiens	NCBITAXON	NCBITaxon:9606	biological specimen	ERO	ERO:0000020	RNA sample preparation	D452	SeqWright, Inc.	5	L05	Life Technologies SOLiD 5500
SEQC_LIF_SQW_D_5_L05_GGGTCGGTAT_FC2_23311016_20120217	GSM1158866	Homo sapiens	NCBITAXON	NCBITaxon:9606	biological specimen	ERO	ERO:0000020	RNA sample preparation	D453	SeqWright, Inc.	5	L05	Life Technologies SOLiD 5500
SEQC_LIF_SQW_D_5_L06_GGGTCGGTAT_FC1_23311016_20120217	GSM1158867	Homo sapiens	NCBITAXON	NCBITaxon:9606	biological specimen	ERO	ERO:0000020	RNA sample preparation	D454	SeqWright, Inc.	5	L06	Life Technologies SOLiD 5500
SEQC_LIF_SQW_D_5_L06_GGGTCGGTAT_FC2_23311016_20120217	GSM1158868	Homo sapiens	NCBITAXON	NCBITaxon:9606	biological specimen	ERO	ERO:0000020	RNA sample preparation	D455	SeqWright, Inc.	5	L06	Life Technologies SOLiD 5500
SEQC_LIF_SQW_E_1_L01_CTGTTATACC_FC1_23311016_20120217	GSM1158869				reference compound	BAO	BAO:0002092	RNA sample preparation	E127	SeqWright, Inc.	1	L01	Life Technologies SOLiD 5500
SEQC_LIF_SQW_E_1_L01_CTGTTATACC_FC2_23311016_20120217	GSM1158870				reference compound	BAO	BAO:0002092	RNA sample preparation	E128	SeqWright, Inc.	1	L01	Life Technologies SOLiD 5500
SEQC_LIF_SQW_E_1_L02_CTGTTATACC_FC1_23311016_20120217	GSM1158871				reference compound	BAO	BAO:0002092	RNA sample preparation	E129	SeqWright, Inc.	1	L02	Life Technologies SOLiD 5500
SEQC_LIF_SQW_E_1_L02_CTGTTATACC_FC2_23311016_20120217	GSM1158872				reference compound	BAO	BAO:0002092	RNA sample preparation	E130	SeqWright, Inc.	1	L02	Life Technologies SOLiD 5500
SEQC_LIF_SQW_E_1_L03_CTGTTATACC_FC1_23311016_20120217	GSM1158873				reference compound	BAO	BAO:0002092	RNA sample preparation	E131	SeqWright, Inc.	1	L03	Life Technologies SOLiD 5500
SEQC_LIF_SQW_E_1_L03_CTGTTATACC_FC2_23311016_20120217	GSM1158874				reference compound	BAO	BAO:0002092	RNA sample preparation	E132	SeqWright, Inc.	1	L03	Life Technologies SOLiD 5500
SEQC_LIF_SQW_E_1_L04_CTGTTATACC_FC1_23311016_20120217	GSM1158875				reference compound	BAO	BAO:0002092	RNA sample preparation	E133	SeqWright, Inc.	1	L04	Life Technologies SOLiD 5500
SEQC_LIF_SQW_E_1_L04_CTGTTATACC_FC2_23311016_20120217	GSM1158876				reference compound	BAO	BAO:0002092	RNA sample preparation	E134	SeqWright, Inc.	1	L04	Life Technologies SOLiD 5500
SEQC_LIF_SQW_E_1_L05_CTGTTATACC_FC1_23311016_20120217	GSM1158877				reference compound	BAO	BAO:0002092	RNA sample preparation	E135	SeqWright, Inc.	1	L05	Life Technologies SOLiD 5500
SEQC_LIF_SQW_E_1_L05_CTGTTATACC_FC2_23311016_20120217	GSM1158878				reference compound	BAO	BAO:0002092	RNA sample preparation	E136	SeqWright, Inc.	1	L05	Life Technologies SOLiD 5500
SEQC_LIF_SQW_E_1_L06_CTGTTATACC_FC1_23311016_20120217	GSM1158879				reference compound	BAO	BAO:0002092	RNA sample preparation	E137	SeqWright, Inc.	1	L06	Life Technologies SOLiD 5500
SEQC_LIF_SQW_E_1_L06_CTGTTATACC_FC2_23311016_20120217	GSM1158880				reference compound	BAO	BAO:0002092	RNA sample preparation	E138	SeqWright, Inc.	1	L06	Life Technologies SOLiD 5500
SEQC_LIF_SQW_E_2_L01_TATCGTGAGT_FC1_23311016_20120217	GSM1158881				reference compound	BAO	BAO:0002092	RNA sample preparation	E139	SeqWright, Inc.	2	L01	Life Technologies SOLiD 5500
SEQC_LIF_SQW_E_2_L01_TATCGTGAGT_FC2_23311016_20120217	GSM1158882				reference compound	BAO	BAO:0002092	RNA sample preparation	E140	SeqWright, Inc.	2	L01	Life Technologies SOLiD 5500
SEQC_LIF_SQW_E_2_L02_TATCGTGAGT_FC1_23311016_20120217	GSM1158883				reference compound	BAO	BAO:0002092	RNA sample preparation	E141	SeqWright, Inc.	2	L02	Life Technologies SOLiD 5500
SEQC_LIF_SQW_E_2_L02_TATCGTGAGT_FC2_23311016_20120217	GSM1158884				reference compound	BAO	BAO:0002092	RNA sample preparation	E142	SeqWright, Inc.	2	L02	Life Technologies SOLiD 5500
SEQC_LIF_SQW_E_2_L03_TATCGTGAGT_FC1_23311016_20120217	GSM1158885				reference compound	BAO	BAO:0002092	RNA sample preparation	E143	SeqWright, Inc.	2	L03	Life Technologies SOLiD 5500
SEQC_LIF_SQW_E_2_L03_TATCGTGAGT_FC2_23311016_20120217	GSM1158886				reference compound	BAO	BAO:0002092	RNA sample preparation	E144	SeqWright, Inc.	2	L03	Life Technologies SOLiD 5500
SEQC_LIF_SQW_E_2_L04_TATCGTGAGT_FC1_23311016_20120217	GSM1158887				reference compound	BAO	BAO:0002092	RNA sample preparation	E145	SeqWright, Inc.	2	L04	Life Technologies SOLiD 5500
SEQC_LIF_SQW_E_2_L04_TATCGTGAGT_FC2_23311016_20120217	GSM1158888				reference compound	BAO	BAO:0002092	RNA sample preparation	E146	SeqWright, Inc.	2	L04	Life Technologies SOLiD 5500
SEQC_LIF_SQW_E_2_L05_TATCGTGAGT_FC1_23311016_20120217	GSM1158889				reference compound	BAO	BAO:0002092	RNA sample preparation	E147	SeqWright, Inc.	2	L05	Life Technologies SOLiD 5500
SEQC_LIF_SQW_E_2_L05_TATCGTGAGT_FC2_23311016_20120217	GSM1158890				reference compound	BAO	BAO:0002092	RNA sample preparation	E148	SeqWright, Inc.	2	L05	Life Technologies SOLiD 5500
SEQC_LIF_SQW_E_2_L06_TATCGTGAGT_FC1_23311016_20120217	GSM1158891				reference compound	BAO	BAO:0002092	RNA sample preparation	E149	SeqWright, Inc.	2	L06	Life Technologies SOLiD 5500
SEQC_LIF_SQW_E_2_L06_TATCGTGAGT_FC2_23311016_20120217	GSM1158892				reference compound	BAO	BAO:0002092	RNA sample preparation	E150	SeqWright, Inc.	2	L06	Life Technologies SOLiD 5500
SEQC_LIF_SQW_F_1_L01_GTCGTCTTAG_FC1_23311016_20120217	GSM1158893				reference compound	BAO	BAO:0002092	RNA sample preparation	F127	SeqWright, Inc.	1	L01	Life Technologies SOLiD 5500
SEQC_LIF_SQW_F_1_L01_GTCGTCTTAG_FC2_23311016_20120217	GSM1158894				reference compound	BAO	BAO:0002092	RNA sample preparation	F128	SeqWright, Inc.	1	L01	Life Technologies SOLiD 5500
SEQC_LIF_SQW_F_1_L02_GTCGTCTTAG_FC1_23311016_20120217	GSM1158895				reference compound	BAO	BAO:0002092	RNA sample preparation	F129	SeqWright, Inc.	1	L02	Life Technologies SOLiD 5500
SEQC_LIF_SQW_F_1_L02_GTCGTCTTAG_FC2_23311016_20120217	GSM1158896				reference compound	BAO	BAO:0002092	RNA sample preparation	F130	SeqWright, Inc.	1	L02	Life Technologies SOLiD 5500
SEQC_LIF_SQW_F_1_L03_GTCGTCTTAG_FC1_23311016_20120217	GSM1158897				reference compound	BAO	BAO:0002092	RNA sample preparation	F131	SeqWright, Inc.	1	L03	Life Technologies SOLiD 5500
SEQC_LIF_SQW_F_1_L03_GTCGTCTTAG_FC2_23311016_20120217	GSM1158898				reference compound	BAO	BAO:0002092	RNA sample preparation	F132	SeqWright, Inc.	1	L03	Life Technologies SOLiD 5500
SEQC_LIF_SQW_F_1_L04_GTCGTCTTAG_FC1_23311016_20120217	GSM1158899				reference compound	BAO	BAO:0002092	RNA sample preparation	F133	SeqWright, Inc.	1	L04	Life Technologies SOLiD 5500
SEQC_LIF_SQW_F_1_L04_GTCGTCTTAG_FC2_23311016_20120217	GSM1158900				reference compound	BAO	BAO:0002092	RNA sample preparation	F134	SeqWright, Inc.	1	L04	Life Technologies SOLiD 5500
SEQC_LIF_SQW_F_1_L05_GTCGTCTTAG_FC1_23311016_20120217	GSM1158901				reference compound	BAO	BAO:0002092	RNA sample preparation	F135	SeqWright, Inc.	1	L05	Life Technologies SOLiD 5500
SEQC_LIF_SQW_F_1_L05_GTCGTCTTAG_FC2_23311016_20120217	GSM1158902				reference compound	BAO	BAO:0002092	RNA sample preparation	F136	SeqWright, Inc.	1	L05	Life Technologies SOLiD 5500
SEQC_LIF_SQW_F_1_L06_GTCGTCTTAG_FC1_23311016_20120217	GSM1158903				reference compound	BAO	BAO:0002092	RNA sample preparation	F137	SeqWright, Inc.	1	L06	Life Technologies SOLiD 5500
SEQC_LIF_SQW_F_1_L06_GTCGTCTTAG_FC2_23311016_20120217	GSM1158904				reference compound	BAO	BAO:0002092	RNA sample preparation	F138	SeqWright, Inc.	1	L06	Life Technologies SOLiD 5500
SEQC_LIF_SQW_F_2_L01_AAAAGGGTTA_FC1_23311016_20120217	GSM1158905				reference compound	BAO	BAO:0002092	RNA sample preparation	F139	SeqWright, Inc.	2	L01	Life Technologies SOLiD 5500
SEQC_LIF_SQW_F_2_L01_AAAAGGGTTA_FC2_23311016_20120217	GSM1158906				reference compound	BAO	BAO:0002092	RNA sample preparation	F140	SeqWright, Inc.	2	L01	Life Technologies SOLiD 5500
SEQC_LIF_SQW_F_2_L02_AAAAGGGTTA_FC1_23311016_20120217	GSM1158907				reference compound	BAO	BAO:0002092	RNA sample preparation	F141	SeqWright, Inc.	2	L02	Life Technologies SOLiD 5500
SEQC_LIF_SQW_F_2_L02_AAAAGGGTTA_FC2_23311016_20120217	GSM1158908				reference compound	BAO	BAO:0002092	RNA sample preparation	F142	SeqWright, Inc.	2	L02	Life Technologies SOLiD 5500
SEQC_LIF_SQW_F_2_L03_AAAAGGGTTA_FC1_23311016_20120217	GSM1158909				reference compound	BAO	BAO:0002092	RNA sample preparation	F143	SeqWright, Inc.	2	L03	Life Technologies SOLiD 5500
SEQC_LIF_SQW_F_2_L03_AAAAGGGTTA_FC2_23311016_20120217	GSM1158910				reference compound	BAO	BAO:0002092	RNA sample preparation	F144	SeqWright, Inc.	2	L03	Life Technologies SOLiD 5500
SEQC_LIF_SQW_F_2_L04_AAAAGGGTTA_FC1_23311016_20120217	GSM1158911				reference compound	BAO	BAO:0002092	RNA sample preparation	F145	SeqWright, Inc.	2	L04	Life Technologies SOLiD 5500
SEQC_LIF_SQW_F_2_L04_AAAAGGGTTA_FC2_23311016_20120217	GSM1158912				reference compound	BAO	BAO:0002092	RNA sample preparation	F146	SeqWright, Inc.	2	L04	Life Technologies SOLiD 5500
SEQC_LIF_SQW_F_2_L05_AAAAGGGTTA_FC1_23311016_20120217	GSM1158913				reference compound	BAO	BAO:0002092	RNA sample preparation	F147	SeqWright, Inc.	2	L05	Life Technologies SOLiD 5500
SEQC_LIF_SQW_F_2_L05_AAAAGGGTTA_FC2_23311016_20120217	GSM1158914				reference compound	BAO	BAO:0002092	RNA sample preparation	F148	SeqWright, Inc.	2	L05	Life Technologies SOLiD 5500
SEQC_LIF_SQW_F_2_L06_AAAAGGGTTA_FC1_23311016_20120217	GSM1158915				reference compound	BAO	BAO:0002092	RNA sample preparation	F149	SeqWright, Inc.	2	L06	Life Technologies SOLiD 5500
SEQC_LIF_SQW_F_2_L06_AAAAGGGTTA_FC2_23311016_20120217	GSM1158916				reference compound	BAO	BAO:0002092	RNA sample preparation	F150	SeqWright, Inc.	2	L06	Life Technologies SOLiD 5500
SEQC_LIF_NWU_A_1_L01_GTGTAAGAGG_FC1_NWU00001_20120220	GSM1158917	Homo sapiens	NCBITAXON	NCBITaxon:9606	biological specimen	ERO	ERO:0000020	RNA sample preparation	A456	Northwestern University	1	L01	Life Technologies SOLiD 5500
SEQC_LIF_NWU_A_1_L01_GTGTAAGAGG_FC2_NWU00001_20120220	GSM1158918	Homo sapiens	NCBITAXON	NCBITaxon:9606	biological specimen	ERO	ERO:0000020	RNA sample preparation	A457	Northwestern University	1	L01	Life Technologies SOLiD 5500
SEQC_LIF_NWU_A_1_L02_GTGTAAGAGG_FC1_NWU00001_20120220	GSM1158919	Homo sapiens	NCBITAXON	NCBITaxon:9606	biological specimen	ERO	ERO:0000020	RNA sample preparation	A458	Northwestern University	1	L02	Life Technologies SOLiD 5500
SEQC_LIF_NWU_A_1_L02_GTGTAAGAGG_FC2_NWU00001_20120220	GSM1158920	Homo sapiens	NCBITAXON	NCBITaxon:9606	biological specimen	ERO	ERO:0000020	RNA sample preparation	A459	Northwestern University	1	L02	Life Technologies SOLiD 5500
SEQC_LIF_NWU_A_1_L03_GTGTAAGAGG_FC1_NWU00001_20120220	GSM1158921	Homo sapiens	NCBITAXON	NCBITaxon:9606	biological specimen	ERO	ERO:0000020	RNA sample preparation	A460	Northwestern University	1	L03	Life Technologies SOLiD 5500
SEQC_LIF_NWU_A_1_L03_GTGTAAGAGG_FC2_NWU00001_20120220	GSM1158922	Homo sapiens	NCBITAXON	NCBITaxon:9606	biological specimen	ERO	ERO:0000020	RNA sample preparation	A461	Northwestern University	1	L03	Life Technologies SOLiD 5500
SEQC_LIF_NWU_A_1_L04_GTGTAAGAGG_FC1_NWU00001_20120220	GSM1158923	Homo sapiens	NCBITAXON	NCBITaxon:9606	biological specimen	ERO	ERO:0000020	RNA sample preparation	A462	Northwestern University	1	L04	Life Technologies SOLiD 5500
SEQC_LIF_NWU_A_1_L04_GTGTAAGAGG_FC2_NWU00001_20120220	GSM1158924	Homo sapiens	NCBITAXON	NCBITaxon:9606	biological specimen	ERO	ERO:0000020	RNA sample preparation	A463	Northwestern University	1	L04	Life Technologies SOLiD 5500
SEQC_LIF_NWU_A_1_L05_GTGTAAGAGG_FC1_NWU00001_20120220	GSM1158925	Homo sapiens	NCBITAXON	NCBITaxon:9606	biological specimen	ERO	ERO:0000020	RNA sample preparation	A464	Northwestern University	1	L05	Life Technologies SOLiD 5500
SEQC_LIF_NWU_A_1_L05_GTGTAAGAGG_FC2_NWU00001_20120220	GSM1158926	Homo sapiens	NCBITAXON	NCBITaxon:9606	biological specimen	ERO	ERO:0000020	RNA sample preparation	A465	Northwestern University	1	L05	Life Technologies SOLiD 5500
SEQC_LIF_NWU_A_1_L06_GTGTAAGAGG_FC1_NWU00001_20120220	GSM1158927	Homo sapiens	NCBITAXON	NCBITaxon:9606	biological specimen	ERO	ERO:0000020	RNA sample preparation	A466	Northwestern University	1	L06	Life Technologies SOLiD 5500
SEQC_LIF_NWU_A_1_L06_GTGTAAGAGG_FC2_NWU00001_20120220	GSM1158928	Homo sapiens	NCBITAXON	NCBITaxon:9606	biological specimen	ERO	ERO:0000020	RNA sample preparation	A467	Northwestern University	1	L06	Life Technologies SOLiD 5500
SEQC_LIF_NWU_A_2_L01_GTGGTGTAAG_FC1_NWU00001_20120220	GSM1158929	Homo sapiens	NCBITAXON	NCBITaxon:9606	biological specimen	ERO	ERO:0000020	RNA sample preparation	A468	Northwestern University	2	L01	Life Technologies SOLiD 5500
SEQC_LIF_NWU_A_2_L01_GTGGTGTAAG_FC2_NWU00001_20120220	GSM1158930	Homo sapiens	NCBITAXON	NCBITaxon:9606	biological specimen	ERO	ERO:0000020	RNA sample preparation	A469	Northwestern University	2	L01	Life Technologies SOLiD 5500
SEQC_LIF_NWU_A_2_L02_GTGGTGTAAG_FC1_NWU00001_20120220	GSM1158931	Homo sapiens	NCBITAXON	NCBITaxon:9606	biological specimen	ERO	ERO:0000020	RNA sample preparation	A470	Northwestern University	2	L02	Life Technologies SOLiD 5500
SEQC_LIF_NWU_A_2_L02_GTGGTGTAAG_FC2_NWU00001_20120220	GSM1158932	Homo sapiens	NCBITAXON	NCBITaxon:9606	biological specimen	ERO	ERO:0000020	RNA sample preparation	A471	Northwestern University	2	L02	Life Technologies SOLiD 5500
SEQC_LIF_NWU_A_2_L03_GTGGTGTAAG_FC1_NWU00001_20120220	GSM1158933	Homo sapiens	NCBITAXON	NCBITaxon:9606	biological specimen	ERO	ERO:0000020	RNA sample preparation	A472	Northwestern University	2	L03	Life Technologies SOLiD 5500
SEQC_LIF_NWU_A_2_L03_GTGGTGTAAG_FC2_NWU00001_20120220	GSM1158934	Homo sapiens	NCBITAXON	NCBITaxon:9606	biological specimen	ERO	ERO:0000020	RNA sample preparation	A473	Northwestern University	2	L03	Life Technologies SOLiD 5500
SEQC_LIF_NWU_A_2_L04_GTGGTGTAAG_FC1_NWU00001_20120220	GSM1158935	Homo sapiens	NCBITAXON	NCBITaxon:9606	biological specimen	ERO	ERO:0000020	RNA sample preparation	A474	Northwestern University	2	L04	Life Technologies SOLiD 5500
SEQC_LIF_NWU_A_2_L04_GTGGTGTAAG_FC2_NWU00001_20120220	GSM1158936	Homo sapiens	NCBITAXON	NCBITaxon:9606	biological specimen	ERO	ERO:0000020	RNA sample preparation	A475	Northwestern University	2	L04	Life Technologies SOLiD 5500
SEQC_LIF_NWU_A_2_L05_GTGGTGTAAG_FC1_NWU00001_20120220	GSM1158937	Homo sapiens	NCBITAXON	NCBITaxon:9606	biological specimen	ERO	ERO:0000020	RNA sample preparation	A476	Northwestern University	2	L05	Life Technologies SOLiD 5500
SEQC_LIF_NWU_A_2_L05_GTGGTGTAAG_FC2_NWU00001_20120220	GSM1158938	Homo sapiens	NCBITAXON	NCBITaxon:9606	biological specimen	ERO	ERO:0000020	RNA sample preparation	A477	Northwestern University	2	L05	Life Technologies SOLiD 5500
SEQC_LIF_NWU_A_2_L06_GTGGTGTAAG_FC1_NWU00001_20120220	GSM1158939	Homo sapiens	NCBITAXON	NCBITaxon:9606	biological specimen	ERO	ERO:0000020	RNA sample preparation	A478	Northwestern University	2	L06	Life Technologies SOLiD 5500
SEQC_LIF_NWU_A_2_L06_GTGGTGTAAG_FC2_NWU00001_20120220	GSM1158940	Homo sapiens	NCBITAXON	NCBITaxon:9606	biological specimen	ERO	ERO:0000020	RNA sample preparation	A479	Northwestern University	2	L06	Life Technologies SOLiD 5500
SEQC_LIF_NWU_A_3_L01_AGGTTGCGAC_FC1_NWU00001_20120220	GSM1158941	Homo sapiens	NCBITAXON	NCBITaxon:9606	biological specimen	ERO	ERO:0000020	RNA sample preparation	A480	Northwestern University	3	L01	Life Technologies SOLiD 5500
SEQC_LIF_NWU_A_3_L01_AGGTTGCGAC_FC2_NWU00001_20120220	GSM1158942	Homo sapiens	NCBITAXON	NCBITaxon:9606	biological specimen	ERO	ERO:0000020	RNA sample preparation	A481	Northwestern University	3	L01	Life Technologies SOLiD 5500
SEQC_LIF_NWU_A_3_L02_AGGTTGCGAC_FC1_NWU00001_20120220	GSM1158943	Homo sapiens	NCBITAXON	NCBITaxon:9606	biological specimen	ERO	ERO:0000020	RNA sample preparation	A482	Northwestern University	3	L02	Life Technologies SOLiD 5500
SEQC_LIF_NWU_A_3_L02_AGGTTGCGAC_FC2_NWU00001_20120220	GSM1158944	Homo sapiens	NCBITAXON	NCBITaxon:9606	biological specimen	ERO	ERO:0000020	RNA sample preparation	A483	Northwestern University	3	L02	Life Technologies SOLiD 5500
SEQC_LIF_NWU_A_3_L03_AGGTTGCGAC_FC1_NWU00001_20120220	GSM1158945	Homo sapiens	NCBITAXON	NCBITaxon:9606	biological specimen	ERO	ERO:0000020	RNA sample preparation	A484	Northwestern University	3	L03	Life Technologies SOLiD 5500
SEQC_LIF_NWU_A_3_L03_AGGTTGCGAC_FC2_NWU00001_20120220	GSM1158946	Homo sapiens	NCBITAXON	NCBITaxon:9606	biological specimen	ERO	ERO:0000020	RNA sample preparation	A485	Northwestern University	3	L03	Life Technologies SOLiD 5500
SEQC_LIF_NWU_A_3_L04_AGGTTGCGAC_FC1_NWU00001_20120220	GSM1158947	Homo sapiens	NCBITAXON	NCBITaxon:9606	biological specimen	ERO	ERO:0000020	RNA sample preparation	A486	Northwestern University	3	L04	Life Technologies SOLiD 5500
SEQC_LIF_NWU_A_3_L04_AGGTTGCGAC_FC2_NWU00001_20120220	GSM1158948	Homo sapiens	NCBITAXON	NCBITaxon:9606	biological specimen	ERO	ERO:0000020	RNA sample preparation	A487	Northwestern University	3	L04	Life Technologies SOLiD 5500
SEQC_LIF_NWU_A_3_L05_AGGTTGCGAC_FC1_NWU00001_20120220	GSM1158949	Homo sapiens	NCBITAXON	NCBITaxon:9606	biological specimen	ERO	ERO:0000020	RNA sample preparation	A488	Northwestern University	3	L05	Life Technologies SOLiD 5500
SEQC_LIF_NWU_A_3_L05_AGGTTGCGAC_FC2_NWU00001_20120220	GSM1158950	Homo sapiens	NCBITAXON	NCBITaxon:9606	biological specimen	ERO	ERO:0000020	RNA sample preparation	A489	Northwestern University	3	L05	Life Technologies SOLiD 5500
SEQC_LIF_NWU_A_3_L06_AGGTTGCGAC_FC1_NWU00001_20120220	GSM1158951	Homo sapiens	NCBITAXON	NCBITaxon:9606	biological specimen	ERO	ERO:0000020	RNA sample preparation	A490	Northwestern University	3	L06	Life Technologies SOLiD 5500
SEQC_LIF_NWU_A_3_L06_AGGTTGCGAC_FC2_NWU00001_20120220	GSM1158952	Homo sapiens	NCBITAXON	NCBITaxon:9606	biological specimen	ERO	ERO:0000020	RNA sample preparation	A491	Northwestern University	3	L06	Life Technologies SOLiD 5500
SEQC_LIF_NWU_A_4_L01_GCGGTAAGGC_FC1_NWU00001_20120220	GSM1158953	Homo sapiens	NCBITAXON	NCBITaxon:9606	biological specimen	ERO	ERO:0000020	RNA sample preparation	A492	Northwestern University	4	L01	Life Technologies SOLiD 5500
SEQC_LIF_NWU_A_4_L01_GCGGTAAGGC_FC2_NWU00001_20120220	GSM1158954	Homo sapiens	NCBITAXON	NCBITaxon:9606	biological specimen	ERO	ERO:0000020	RNA sample preparation	A493	Northwestern University	4	L01	Life Technologies SOLiD 5500
SEQC_LIF_NWU_A_4_L02_GCGGTAAGGC_FC1_NWU00001_20120220	GSM1158955	Homo sapiens	NCBITAXON	NCBITaxon:9606	biological specimen	ERO	ERO:0000020	RNA sample preparation	A494	Northwestern University	4	L02	Life Technologies SOLiD 5500
SEQC_LIF_NWU_A_4_L02_GCGGTAAGGC_FC2_NWU00001_20120220	GSM1158956	Homo sapiens	NCBITAXON	NCBITaxon:9606	biological specimen	ERO	ERO:0000020	RNA sample preparation	A495	Northwestern University	4	L02	Life Technologies SOLiD 5500
SEQC_LIF_NWU_A_4_L03_GCGGTAAGGC_FC1_NWU00001_20120220	GSM1158957	Homo sapiens	NCBITAXON	NCBITaxon:9606	biological specimen	ERO	ERO:0000020	RNA sample preparation	A496	Northwestern University	4	L03	Life Technologies SOLiD 5500
SEQC_LIF_NWU_A_4_L03_GCGGTAAGGC_FC2_NWU00001_20120220	GSM1158958	Homo sapiens	NCBITAXON	NCBITaxon:9606	biological specimen	ERO	ERO:0000020	RNA sample preparation	A497	Northwestern University	4	L03	Life Technologies SOLiD 5500
SEQC_LIF_NWU_A_4_L04_GCGGTAAGGC_FC1_NWU00001_20120220	GSM1158959	Homo sapiens	NCBITAXON	NCBITaxon:9606	biological specimen	ERO	ERO:0000020	RNA sample preparation	A498	Northwestern University	4	L04	Life Technologies SOLiD 5500
SEQC_LIF_NWU_A_4_L04_GCGGTAAGGC_FC2_NWU00001_20120220	GSM1158960	Homo sapiens	NCBITAXON	NCBITaxon:9606	biological specimen	ERO	ERO:0000020	RNA sample preparation	A499	Northwestern University	4	L04	Life Technologies SOLiD 5500
SEQC_LIF_NWU_A_4_L05_GCGGTAAGGC_FC1_NWU00001_20120220	GSM1158961	Homo sapiens	NCBITAXON	NCBITaxon:9606	biological specimen	ERO	ERO:0000020	RNA sample preparation	A500	Northwestern University	4	L05	Life Technologies SOLiD 5500
SEQC_LIF_NWU_A_4_L05_GCGGTAAGGC_FC2_NWU00001_20120220	GSM1158962	Homo sapiens	NCBITAXON	NCBITaxon:9606	biological specimen	ERO	ERO:0000020	RNA sample preparation	A501	Northwestern University	4	L05	Life Technologies SOLiD 5500
SEQC_LIF_NWU_A_4_L06_GCGGTAAGGC_FC1_NWU00001_20120220	GSM1158963	Homo sapiens	NCBITAXON	NCBITaxon:9606	biological specimen	ERO	ERO:0000020	RNA sample preparation	A502	Northwestern University	4	L06	Life Technologies SOLiD 5500
SEQC_LIF_NWU_A_4_L06_GCGGTAAGGC_FC2_NWU00001_20120220	GSM1158964	Homo sapiens	NCBITAXON	NCBITaxon:9606	biological specimen	ERO	ERO:0000020	RNA sample preparation	A503	Northwestern University	4	L06	Life Technologies SOLiD 5500
SEQC_LIF_NWU_A_5_L01_GTGCGGTTCC_FC1_NWU00001_20120220	GSM1158965	Homo sapiens	NCBITAXON	NCBITaxon:9606	biological specimen	ERO	ERO:0000020	RNA sample preparation	A504	Northwestern University	5	L01	Life Technologies SOLiD 5500
SEQC_LIF_NWU_A_5_L01_GTGCGGTTCC_FC2_NWU00001_20120220	GSM1158966	Homo sapiens	NCBITAXON	NCBITaxon:9606	biological specimen	ERO	ERO:0000020	RNA sample preparation	A505	Northwestern University	5	L01	Life Technologies SOLiD 5500
SEQC_LIF_NWU_A_5_L02_GTGCGGTTCC_FC1_NWU00001_20120220	GSM1158967	Homo sapiens	NCBITAXON	NCBITaxon:9606	biological specimen	ERO	ERO:0000020	RNA sample preparation	A506	Northwestern University	5	L02	Life Technologies SOLiD 5500
SEQC_LIF_NWU_A_5_L02_GTGCGGTTCC_FC2_NWU00001_20120220	GSM1158968	Homo sapiens	NCBITAXON	NCBITaxon:9606	biological specimen	ERO	ERO:0000020	RNA sample preparation	A507	Northwestern University	5	L02	Life Technologies SOLiD 5500
SEQC_LIF_NWU_A_5_L03_GTGCGGTTCC_FC1_NWU00001_20120220	GSM1158969	Homo sapiens	NCBITAXON	NCBITaxon:9606	biological specimen	ERO	ERO:0000020	RNA sample preparation	A508	Northwestern University	5	L03	Life Technologies SOLiD 5500
SEQC_LIF_NWU_A_5_L03_GTGCGGTTCC_FC2_NWU00001_20120220	GSM1158970	Homo sapiens	NCBITAXON	NCBITaxon:9606	biological specimen	ERO	ERO:0000020	RNA sample preparation	A509	Northwestern University	5	L03	Life Technologies SOLiD 5500
SEQC_LIF_NWU_A_5_L04_GTGCGGTTCC_FC1_NWU00001_20120220	GSM1158971	Homo sapiens	NCBITAXON	NCBITaxon:9606	biological specimen	ERO	ERO:0000020	RNA sample preparation	A510	Northwestern University	5	L04	Life Technologies SOLiD 5500
SEQC_LIF_NWU_A_5_L04_GTGCGGTTCC_FC2_NWU00001_20120220	GSM1158972	Homo sapiens	NCBITAXON	NCBITaxon:9606	biological specimen	ERO	ERO:0000020	RNA sample preparation	A511	Northwestern University	5	L04	Life Technologies SOLiD 5500
SEQC_LIF_NWU_A_5_L05_GTGCGGTTCC_FC1_NWU00001_20120220	GSM1158973	Homo sapiens	NCBITAXON	NCBITaxon:9606	biological specimen	ERO	ERO:0000020	RNA sample preparation	A512	Northwestern University	5	L05	Life Technologies SOLiD 5500
SEQC_LIF_NWU_A_5_L05_GTGCGGTTCC_FC2_NWU00001_20120220	GSM1158974	Homo sapiens	NCBITAXON	NCBITaxon:9606	biological specimen	ERO	ERO:0000020	RNA sample preparation	A513	Northwestern University	5	L05	Life Technologies SOLiD 5500
SEQC_LIF_NWU_A_5_L06_GTGCGGTTCC_FC1_NWU00001_20120220	GSM1158975	Homo sapiens	NCBITAXON	NCBITaxon:9606	biological specimen	ERO	ERO:0000020	RNA sample preparation	A514	Northwestern University	5	L06	Life Technologies SOLiD 5500
SEQC_LIF_NWU_A_5_L06_GTGCGGTTCC_FC2_NWU00001_20120220	GSM1158976	Homo sapiens	NCBITAXON	NCBITaxon:9606	biological specimen	ERO	ERO:0000020	RNA sample preparation	A515	Northwestern University	5	L06	Life Technologies SOLiD 5500
SEQC_LIF_NWU_B_1_L01_AGGGAGTGGT_FC1_NWU00001_20120220	GSM1158977	Homo sapiens	NCBITAXON	NCBITaxon:9606	biological specimen	ERO	ERO:0000020	RNA sample preparation	B456	Northwestern University	1	L01	Life Technologies SOLiD 5500
SEQC_LIF_NWU_B_1_L01_AGGGAGTGGT_FC2_NWU00001_20120220	GSM1158978	Homo sapiens	NCBITAXON	NCBITaxon:9606	biological specimen	ERO	ERO:0000020	RNA sample preparation	B457	Northwestern University	1	L01	Life Technologies SOLiD 5500
SEQC_LIF_NWU_B_1_L02_AGGGAGTGGT_FC1_NWU00001_20120220	GSM1158979	Homo sapiens	NCBITAXON	NCBITaxon:9606	biological specimen	ERO	ERO:0000020	RNA sample preparation	B458	Northwestern University	1	L02	Life Technologies SOLiD 5500
SEQC_LIF_NWU_B_1_L02_AGGGAGTGGT_FC2_NWU00001_20120220	GSM1158980	Homo sapiens	NCBITAXON	NCBITaxon:9606	biological specimen	ERO	ERO:0000020	RNA sample preparation	B459	Northwestern University	1	L02	Life Technologies SOLiD 5500
SEQC_LIF_NWU_B_1_L03_AGGGAGTGGT_FC1_NWU00001_20120220	GSM1158981	Homo sapiens	NCBITAXON	NCBITaxon:9606	biological specimen	ERO	ERO:0000020	RNA sample preparation	B460	Northwestern University	1	L03	Life Technologies SOLiD 5500
SEQC_LIF_NWU_B_1_L03_AGGGAGTGGT_FC2_NWU00001_20120220	GSM1158982	Homo sapiens	NCBITAXON	NCBITaxon:9606	biological specimen	ERO	ERO:0000020	RNA sample preparation	B461	Northwestern University	1	L03	Life Technologies SOLiD 5500
SEQC_LIF_NWU_B_1_L04_AGGGAGTGGT_FC1_NWU00001_20120220	GSM1158983	Homo sapiens	NCBITAXON	NCBITaxon:9606	biological specimen	ERO	ERO:0000020	RNA sample preparation	B462	Northwestern University	1	L04	Life Technologies SOLiD 5500
SEQC_LIF_NWU_B_1_L04_AGGGAGTGGT_FC2_NWU00001_20120220	GSM1158984	Homo sapiens	NCBITAXON	NCBITaxon:9606	biological specimen	ERO	ERO:0000020	RNA sample preparation	B463	Northwestern University	1	L04	Life Technologies SOLiD 5500
SEQC_LIF_NWU_B_1_L05_AGGGAGTGGT_FC1_NWU00001_20120220	GSM1158985	Homo sapiens	NCBITAXON	NCBITaxon:9606	biological specimen	ERO	ERO:0000020	RNA sample preparation	B464	Northwestern University	1	L05	Life Technologies SOLiD 5500
SEQC_LIF_NWU_B_1_L05_AGGGAGTGGT_FC2_NWU00001_20120220	GSM1158986	Homo sapiens	NCBITAXON	NCBITaxon:9606	biological specimen	ERO	ERO:0000020	RNA sample preparation	B465	Northwestern University	1	L05	Life Technologies SOLiD 5500
SEQC_LIF_NWU_B_1_L06_AGGGAGTGGT_FC1_NWU00001_20120220	GSM1158987	Homo sapiens	NCBITAXON	NCBITaxon:9606	biological specimen	ERO	ERO:0000020	RNA sample preparation	B466	Northwestern University	1	L06	Life Technologies SOLiD 5500
SEQC_LIF_NWU_B_1_L06_AGGGAGTGGT_FC2_NWU00001_20120220	GSM1158988	Homo sapiens	NCBITAXON	NCBITaxon:9606	biological specimen	ERO	ERO:0000020	RNA sample preparation	B467	Northwestern University	1	L06	Life Technologies SOLiD 5500
SEQC_LIF_NWU_B_2_L01_GCGAGGGACA_FC1_NWU00001_20120220	GSM1158989	Homo sapiens	NCBITAXON	NCBITaxon:9606	biological specimen	ERO	ERO:0000020	RNA sample preparation	B468	Northwestern University	2	L01	Life Technologies SOLiD 5500
SEQC_LIF_NWU_B_2_L01_GCGAGGGACA_FC2_NWU00001_20120220	GSM1158990	Homo sapiens	NCBITAXON	NCBITaxon:9606	biological specimen	ERO	ERO:0000020	RNA sample preparation	B469	Northwestern University	2	L01	Life Technologies SOLiD 5500
SEQC_LIF_NWU_B_2_L02_GCGAGGGACA_FC1_NWU00001_20120220	GSM1158991	Homo sapiens	NCBITAXON	NCBITaxon:9606	biological specimen	ERO	ERO:0000020	RNA sample preparation	B470	Northwestern University	2	L02	Life Technologies SOLiD 5500
SEQC_LIF_NWU_B_2_L02_GCGAGGGACA_FC2_NWU00001_20120220	GSM1158992	Homo sapiens	NCBITAXON	NCBITaxon:9606	biological specimen	ERO	ERO:0000020	RNA sample preparation	B471	Northwestern University	2	L02	Life Technologies SOLiD 5500
SEQC_LIF_NWU_B_2_L03_GCGAGGGACA_FC1_NWU00001_20120220	GSM1158993	Homo sapiens	NCBITAXON	NCBITaxon:9606	biological specimen	ERO	ERO:0000020	RNA sample preparation	B472	Northwestern University	2	L03	Life Technologies SOLiD 5500
SEQC_LIF_NWU_B_2_L03_GCGAGGGACA_FC2_NWU00001_20120220	GSM1158994	Homo sapiens	NCBITAXON	NCBITaxon:9606	biological specimen	ERO	ERO:0000020	RNA sample preparation	B473	Northwestern University	2	L03	Life Technologies SOLiD 5500
SEQC_LIF_NWU_B_2_L04_GCGAGGGACA_FC1_NWU00001_20120220	GSM1158995	Homo sapiens	NCBITAXON	NCBITaxon:9606	biological specimen	ERO	ERO:0000020	RNA sample preparation	B474	Northwestern University	2	L04	Life Technologies SOLiD 5500
SEQC_LIF_NWU_B_2_L04_GCGAGGGACA_FC2_NWU00001_20120220	GSM1158996	Homo sapiens	NCBITAXON	NCBITaxon:9606	biological specimen	ERO	ERO:0000020	RNA sample preparation	B475	Northwestern University	2	L04	Life Technologies SOLiD 5500
SEQC_LIF_NWU_B_2_L05_GCGAGGGACA_FC1_NWU00001_20120220	GSM1158997	Homo sapiens	NCBITAXON	NCBITaxon:9606	biological specimen	ERO	ERO:0000020	RNA sample preparation	B476	Northwestern University	2	L05	Life Technologies SOLiD 5500
SEQC_LIF_NWU_B_2_L05_GCGAGGGACA_FC2_NWU00001_20120220	GSM1158998	Homo sapiens	NCBITAXON	NCBITaxon:9606	biological specimen	ERO	ERO:0000020	RNA sample preparation	B477	Northwestern University	2	L05	Life Technologies SOLiD 5500
SEQC_LIF_NWU_B_2_L06_GCGAGGGACA_FC1_NWU00001_20120220	GSM1158999	Homo sapiens	NCBITAXON	NCBITaxon:9606	biological specimen	ERO	ERO:0000020	RNA sample preparation	B478	Northwestern University	2	L06	Life Technologies SOLiD 5500
SEQC_LIF_NWU_B_2_L06_GCGAGGGACA_FC2_NWU00001_20120220	GSM1159000	Homo sapiens	NCBITAXON	NCBITaxon:9606	biological specimen	ERO	ERO:0000020	RNA sample preparation	B479	Northwestern University	2	L06	Life Technologies SOLiD 5500
SEQC_LIF_NWU_B_3_L01_GCGGTAAGCT_FC1_NWU00001_20120220	GSM1159001	Homo sapiens	NCBITAXON	NCBITaxon:9606	biological specimen	ERO	ERO:0000020	RNA sample preparation	B480	Northwestern University	3	L01	Life Technologies SOLiD 5500
SEQC_LIF_NWU_B_3_L01_GCGGTAAGCT_FC2_NWU00001_20120220	GSM1159002	Homo sapiens	NCBITAXON	NCBITaxon:9606	biological specimen	ERO	ERO:0000020	RNA sample preparation	B481	Northwestern University	3	L01	Life Technologies SOLiD 5500
SEQC_LIF_NWU_B_3_L02_GCGGTAAGCT_FC1_NWU00001_20120220	GSM1159003	Homo sapiens	NCBITAXON	NCBITaxon:9606	biological specimen	ERO	ERO:0000020	RNA sample preparation	B482	Northwestern University	3	L02	Life Technologies SOLiD 5500
SEQC_LIF_NWU_B_3_L02_GCGGTAAGCT_FC2_NWU00001_20120220	GSM1159004	Homo sapiens	NCBITAXON	NCBITaxon:9606	biological specimen	ERO	ERO:0000020	RNA sample preparation	B483	Northwestern University	3	L02	Life Technologies SOLiD 5500
SEQC_LIF_NWU_B_3_L03_GCGGTAAGCT_FC1_NWU00001_20120220	GSM1159005	Homo sapiens	NCBITAXON	NCBITaxon:9606	biological specimen	ERO	ERO:0000020	RNA sample preparation	B484	Northwestern University	3	L03	Life Technologies SOLiD 5500
SEQC_LIF_NWU_B_3_L03_GCGGTAAGCT_FC2_NWU00001_20120220	GSM1159006	Homo sapiens	NCBITAXON	NCBITaxon:9606	biological specimen	ERO	ERO:0000020	RNA sample preparation	B485	Northwestern University	3	L03	Life Technologies SOLiD 5500
SEQC_LIF_NWU_B_3_L04_GCGGTAAGCT_FC1_NWU00001_20120220	GSM1159007	Homo sapiens	NCBITAXON	NCBITaxon:9606	biological specimen	ERO	ERO:0000020	RNA sample preparation	B486	Northwestern University	3	L04	Life Technologies SOLiD 5500
SEQC_LIF_NWU_B_3_L04_GCGGTAAGCT_FC2_NWU00001_20120220	GSM1159008	Homo sapiens	NCBITAXON	NCBITaxon:9606	biological specimen	ERO	ERO:0000020	RNA sample preparation	B487	Northwestern University	3	L04	Life Technologies SOLiD 5500
SEQC_LIF_NWU_B_3_L05_GCGGTAAGCT_FC1_NWU00001_20120220	GSM1159009	Homo sapiens	NCBITAXON	NCBITaxon:9606	biological specimen	ERO	ERO:0000020	RNA sample preparation	B488	Northwestern University	3	L05	Life Technologies SOLiD 5500
SEQC_LIF_NWU_B_3_L05_GCGGTAAGCT_FC2_NWU00001_20120220	GSM1159010	Homo sapiens	NCBITAXON	NCBITaxon:9606	biological specimen	ERO	ERO:0000020	RNA sample preparation	B489	Northwestern University	3	L05	Life Technologies SOLiD 5500
SEQC_LIF_NWU_B_3_L06_GCGGTAAGCT_FC1_NWU00001_20120220	GSM1159011	Homo sapiens	NCBITAXON	NCBITaxon:9606	biological specimen	ERO	ERO:0000020	RNA sample preparation	B490	Northwestern University	3	L06	Life Technologies SOLiD 5500
SEQC_LIF_NWU_B_3_L06_GCGGTAAGCT_FC2_NWU00001_20120220	GSM1159012	Homo sapiens	NCBITAXON	NCBITaxon:9606	biological specimen	ERO	ERO:0000020	RNA sample preparation	B491	Northwestern University	3	L06	Life Technologies SOLiD 5500
SEQC_LIF_NWU_B_4_L01_GTGCGGCAGA_FC1_NWU00001_20120220	GSM1159013	Homo sapiens	NCBITAXON	NCBITaxon:9606	biological specimen	ERO	ERO:0000020	RNA sample preparation	B492	Northwestern University	4	L01	Life Technologies SOLiD 5500
SEQC_LIF_NWU_B_4_L01_GTGCGGCAGA_FC2_NWU00001_20120220	GSM1159014	Homo sapiens	NCBITAXON	NCBITaxon:9606	biological specimen	ERO	ERO:0000020	RNA sample preparation	B493	Northwestern University	4	L01	Life Technologies SOLiD 5500
SEQC_LIF_NWU_B_4_L02_GTGCGGCAGA_FC1_NWU00001_20120220	GSM1159015	Homo sapiens	NCBITAXON	NCBITaxon:9606	biological specimen	ERO	ERO:0000020	RNA sample preparation	B494	Northwestern University	4	L02	Life Technologies SOLiD 5500
SEQC_LIF_NWU_B_4_L02_GTGCGGCAGA_FC2_NWU00001_20120220	GSM1159016	Homo sapiens	NCBITAXON	NCBITaxon:9606	biological specimen	ERO	ERO:0000020	RNA sample preparation	B495	Northwestern University	4	L02	Life Technologies SOLiD 5500
SEQC_LIF_NWU_B_4_L03_GTGCGGCAGA_FC1_NWU00001_20120220	GSM1159017	Homo sapiens	NCBITAXON	NCBITaxon:9606	biological specimen	ERO	ERO:0000020	RNA sample preparation	B496	Northwestern University	4	L03	Life Technologies SOLiD 5500
SEQC_LIF_NWU_B_4_L03_GTGCGGCAGA_FC2_NWU00001_20120220	GSM1159018	Homo sapiens	NCBITAXON	NCBITaxon:9606	biological specimen	ERO	ERO:0000020	RNA sample preparation	B497	Northwestern University	4	L03	Life Technologies SOLiD 5500
SEQC_LIF_NWU_B_4_L04_GTGCGGCAGA_FC1_NWU00001_20120220	GSM1159019	Homo sapiens	NCBITAXON	NCBITaxon:9606	biological specimen	ERO	ERO:0000020	RNA sample preparation	B498	Northwestern University	4	L04	Life Technologies SOLiD 5500
SEQC_LIF_NWU_B_4_L04_GTGCGGCAGA_FC2_NWU00001_20120220	GSM1159020	Homo sapiens	NCBITAXON	NCBITaxon:9606	biological specimen	ERO	ERO:0000020	RNA sample preparation	B499	Northwestern University	4	L04	Life Technologies SOLiD 5500
SEQC_LIF_NWU_B_4_L05_GTGCGGCAGA_FC1_NWU00001_20120220	GSM1159021	Homo sapiens	NCBITAXON	NCBITaxon:9606	biological specimen	ERO	ERO:0000020	RNA sample preparation	B500	Northwestern University	4	L05	Life Technologies SOLiD 5500
SEQC_LIF_NWU_B_4_L05_GTGCGGCAGA_FC2_NWU00001_20120220	GSM1159022	Homo sapiens	NCBITAXON	NCBITaxon:9606	biological specimen	ERO	ERO:0000020	RNA sample preparation	B501	Northwestern University	4	L05	Life Technologies SOLiD 5500
SEQC_LIF_NWU_B_4_L06_GTGCGGCAGA_FC1_NWU00001_20120220	GSM1159023	Homo sapiens	NCBITAXON	NCBITaxon:9606	biological specimen	ERO	ERO:0000020	RNA sample preparation	B502	Northwestern University	4	L06	Life Technologies SOLiD 5500
SEQC_LIF_NWU_B_4_L06_GTGCGGCAGA_FC2_NWU00001_20120220	GSM1159024	Homo sapiens	NCBITAXON	NCBITaxon:9606	biological specimen	ERO	ERO:0000020	RNA sample preparation	B503	Northwestern University	4	L06	Life Technologies SOLiD 5500
SEQC_LIF_NWU_B_5_L01_GAGAAGATGA_FC1_NWU00001_20120220	GSM1159025	Homo sapiens	NCBITAXON	NCBITaxon:9606	biological specimen	ERO	ERO:0000020	RNA sample preparation	B504	Northwestern University	5	L01	Life Technologies SOLiD 5500
SEQC_LIF_NWU_B_5_L01_GAGAAGATGA_FC2_NWU00001_20120220	GSM1159026	Homo sapiens	NCBITAXON	NCBITaxon:9606	biological specimen	ERO	ERO:0000020	RNA sample preparation	B505	Northwestern University	5	L01	Life Technologies SOLiD 5500
SEQC_LIF_NWU_B_5_L02_GAGAAGATGA_FC1_NWU00001_20120220	GSM1159027	Homo sapiens	NCBITAXON	NCBITaxon:9606	biological specimen	ERO	ERO:0000020	RNA sample preparation	B506	Northwestern University	5	L02	Life Technologies SOLiD 5500
SEQC_LIF_NWU_B_5_L02_GAGAAGATGA_FC2_NWU00001_20120220	GSM1159028	Homo sapiens	NCBITAXON	NCBITaxon:9606	biological specimen	ERO	ERO:0000020	RNA sample preparation	B507	Northwestern University	5	L02	Life Technologies SOLiD 5500
SEQC_LIF_NWU_B_5_L03_GAGAAGATGA_FC1_NWU00001_20120220	GSM1159029	Homo sapiens	NCBITAXON	NCBITaxon:9606	biological specimen	ERO	ERO:0000020	RNA sample preparation	B508	Northwestern University	5	L03	Life Technologies SOLiD 5500
SEQC_LIF_NWU_B_5_L03_GAGAAGATGA_FC2_NWU00001_20120220	GSM1159030	Homo sapiens	NCBITAXON	NCBITaxon:9606	biological specimen	ERO	ERO:0000020	RNA sample preparation	B509	Northwestern University	5	L03	Life Technologies SOLiD 5500
SEQC_LIF_NWU_B_5_L04_GAGAAGATGA_FC1_NWU00001_20120220	GSM1159031	Homo sapiens	NCBITAXON	NCBITaxon:9606	biological specimen	ERO	ERO:0000020	RNA sample preparation	B510	Northwestern University	5	L04	Life Technologies SOLiD 5500
SEQC_LIF_NWU_B_5_L04_GAGAAGATGA_FC2_NWU00001_20120220	GSM1159032	Homo sapiens	NCBITAXON	NCBITaxon:9606	biological specimen	ERO	ERO:0000020	RNA sample preparation	B511	Northwestern University	5	L04	Life Technologies SOLiD 5500
SEQC_LIF_NWU_B_5_L05_GAGAAGATGA_FC1_NWU00001_20120220	GSM1159033	Homo sapiens	NCBITAXON	NCBITaxon:9606	biological specimen	ERO	ERO:0000020	RNA sample preparation	B512	Northwestern University	5	L05	Life Technologies SOLiD 5500
SEQC_LIF_NWU_B_5_L05_GAGAAGATGA_FC2_NWU00001_20120220	GSM1159034	Homo sapiens	NCBITAXON	NCBITaxon:9606	biological specimen	ERO	ERO:0000020	RNA sample preparation	B513	Northwestern University	5	L05	Life Technologies SOLiD 5500
SEQC_LIF_NWU_B_5_L06_GAGAAGATGA_FC1_NWU00001_20120220	GSM1159035	Homo sapiens	NCBITAXON	NCBITaxon:9606	biological specimen	ERO	ERO:0000020	RNA sample preparation	B514	Northwestern University	5	L06	Life Technologies SOLiD 5500
SEQC_LIF_NWU_B_5_L06_GAGAAGATGA_FC2_NWU00001_20120220	GSM1159036	Homo sapiens	NCBITAXON	NCBITaxon:9606	biological specimen	ERO	ERO:0000020	RNA sample preparation	B515	Northwestern University	5	L06	Life Technologies SOLiD 5500
SEQC_LIF_NWU_C_1_L01_ATAGGTTATA_FC1_NWU00001_20120220	GSM1159037	Homo sapiens	NCBITAXON	NCBITaxon:9606	biological specimen	ERO	ERO:0000020	RNA sample preparation	C456	Northwestern University	1	L01	Life Technologies SOLiD 5500
SEQC_LIF_NWU_C_1_L01_ATAGGTTATA_FC2_NWU00001_20120220	GSM1159038	Homo sapiens	NCBITAXON	NCBITaxon:9606	biological specimen	ERO	ERO:0000020	RNA sample preparation	C457	Northwestern University	1	L01	Life Technologies SOLiD 5500
SEQC_LIF_NWU_C_1_L02_ATAGGTTATA_FC1_NWU00001_20120220	GSM1159039	Homo sapiens	NCBITAXON	NCBITaxon:9606	biological specimen	ERO	ERO:0000020	RNA sample preparation	C458	Northwestern University	1	L02	Life Technologies SOLiD 5500
SEQC_LIF_NWU_C_1_L02_ATAGGTTATA_FC2_NWU00001_20120220	GSM1159040	Homo sapiens	NCBITAXON	NCBITaxon:9606	biological specimen	ERO	ERO:0000020	RNA sample preparation	C459	Northwestern University	1	L02	Life Technologies SOLiD 5500
SEQC_LIF_NWU_C_1_L03_ATAGGTTATA_FC1_NWU00001_20120220	GSM1159041	Homo sapiens	NCBITAXON	NCBITaxon:9606	biological specimen	ERO	ERO:0000020	RNA sample preparation	C460	Northwestern University	1	L03	Life Technologies SOLiD 5500
SEQC_LIF_NWU_C_1_L03_ATAGGTTATA_FC2_NWU00001_20120220	GSM1159042	Homo sapiens	NCBITAXON	NCBITaxon:9606	biological specimen	ERO	ERO:0000020	RNA sample preparation	C461	Northwestern University	1	L03	Life Technologies SOLiD 5500
SEQC_LIF_NWU_C_1_L04_ATAGGTTATA_FC1_NWU00001_20120220	GSM1159043	Homo sapiens	NCBITAXON	NCBITaxon:9606	biological specimen	ERO	ERO:0000020	RNA sample preparation	C462	Northwestern University	1	L04	Life Technologies SOLiD 5500
SEQC_LIF_NWU_C_1_L04_ATAGGTTATA_FC2_NWU00001_20120220	GSM1159044	Homo sapiens	NCBITAXON	NCBITaxon:9606	biological specimen	ERO	ERO:0000020	RNA sample preparation	C463	Northwestern University	1	L04	Life Technologies SOLiD 5500
SEQC_LIF_NWU_C_1_L05_ATAGGTTATA_FC1_NWU00001_20120220	GSM1159045	Homo sapiens	NCBITAXON	NCBITaxon:9606	biological specimen	ERO	ERO:0000020	RNA sample preparation	C464	Northwestern University	1	L05	Life Technologies SOLiD 5500
SEQC_LIF_NWU_C_1_L05_ATAGGTTATA_FC2_NWU00001_20120220	GSM1159046	Homo sapiens	NCBITAXON	NCBITaxon:9606	biological specimen	ERO	ERO:0000020	RNA sample preparation	C465	Northwestern University	1	L05	Life Technologies SOLiD 5500
SEQC_LIF_NWU_C_1_L06_ATAGGTTATA_FC1_NWU00001_20120220	GSM1159047	Homo sapiens	NCBITAXON	NCBITaxon:9606	biological specimen	ERO	ERO:0000020	RNA sample preparation	C466	Northwestern University	1	L06	Life Technologies SOLiD 5500
SEQC_LIF_NWU_C_1_L06_ATAGGTTATA_FC2_NWU00001_20120220	GSM1159048	Homo sapiens	NCBITAXON	NCBITaxon:9606	biological specimen	ERO	ERO:0000020	RNA sample preparation	C467	Northwestern University	1	L06	Life Technologies SOLiD 5500
SEQC_LIF_NWU_C_2_L01_GGGTTATGCC_FC1_NWU00001_20120220	GSM1159049	Homo sapiens	NCBITAXON	NCBITaxon:9606	biological specimen	ERO	ERO:0000020	RNA sample preparation	C468	Northwestern University	2	L01	Life Technologies SOLiD 5500
SEQC_LIF_NWU_C_2_L01_GGGTTATGCC_FC2_NWU00001_20120220	GSM1159050	Homo sapiens	NCBITAXON	NCBITaxon:9606	biological specimen	ERO	ERO:0000020	RNA sample preparation	C469	Northwestern University	2	L01	Life Technologies SOLiD 5500
SEQC_LIF_NWU_C_2_L02_GGGTTATGCC_FC1_NWU00001_20120220	GSM1159051	Homo sapiens	NCBITAXON	NCBITaxon:9606	biological specimen	ERO	ERO:0000020	RNA sample preparation	C470	Northwestern University	2	L02	Life Technologies SOLiD 5500
SEQC_LIF_NWU_C_2_L02_GGGTTATGCC_FC2_NWU00001_20120220	GSM1159052	Homo sapiens	NCBITAXON	NCBITaxon:9606	biological specimen	ERO	ERO:0000020	RNA sample preparation	C471	Northwestern University	2	L02	Life Technologies SOLiD 5500
SEQC_LIF_NWU_C_2_L03_GGGTTATGCC_FC1_NWU00001_20120220	GSM1159053	Homo sapiens	NCBITAXON	NCBITaxon:9606	biological specimen	ERO	ERO:0000020	RNA sample preparation	C472	Northwestern University	2	L03	Life Technologies SOLiD 5500
SEQC_LIF_NWU_C_2_L03_GGGTTATGCC_FC2_NWU00001_20120220	GSM1159054	Homo sapiens	NCBITAXON	NCBITaxon:9606	biological specimen	ERO	ERO:0000020	RNA sample preparation	C473	Northwestern University	2	L03	Life Technologies SOLiD 5500
SEQC_LIF_NWU_C_2_L04_GGGTTATGCC_FC1_NWU00001_20120220	GSM1159055	Homo sapiens	NCBITAXON	NCBITaxon:9606	biological specimen	ERO	ERO:0000020	RNA sample preparation	C474	Northwestern University	2	L04	Life Technologies SOLiD 5500
SEQC_LIF_NWU_C_2_L04_GGGTTATGCC_FC2_NWU00001_20120220	GSM1159056	Homo sapiens	NCBITAXON	NCBITaxon:9606	biological specimen	ERO	ERO:0000020	RNA sample preparation	C475	Northwestern University	2	L04	Life Technologies SOLiD 5500
SEQC_LIF_NWU_C_2_L05_GGGTTATGCC_FC1_NWU00001_20120220	GSM1159057	Homo sapiens	NCBITAXON	NCBITaxon:9606	biological specimen	ERO	ERO:0000020	RNA sample preparation	C476	Northwestern University	2	L05	Life Technologies SOLiD 5500
SEQC_LIF_NWU_C_2_L05_GGGTTATGCC_FC2_NWU00001_20120220	GSM1159058	Homo sapiens	NCBITAXON	NCBITaxon:9606	biological specimen	ERO	ERO:0000020	RNA sample preparation	C477	Northwestern University	2	L05	Life Technologies SOLiD 5500
SEQC_LIF_NWU_C_2_L06_GGGTTATGCC_FC1_NWU00001_20120220	GSM1159059	Homo sapiens	NCBITAXON	NCBITaxon:9606	biological specimen	ERO	ERO:0000020	RNA sample preparation	C478	Northwestern University	2	L06	Life Technologies SOLiD 5500
SEQC_LIF_NWU_C_2_L06_GGGTTATGCC_FC2_NWU00001_20120220	GSM1159060	Homo sapiens	NCBITAXON	NCBITaxon:9606	biological specimen	ERO	ERO:0000020	RNA sample preparation	C479	Northwestern University	2	L06	Life Technologies SOLiD 5500
SEQC_LIF_NWU_C_3_L01_GTGCGACACG_FC1_NWU00001_20120220	GSM1159061	Homo sapiens	NCBITAXON	NCBITaxon:9606	biological specimen	ERO	ERO:0000020	RNA sample preparation	C480	Northwestern University	3	L01	Life Technologies SOLiD 5500
SEQC_LIF_NWU_C_3_L01_GTGCGACACG_FC2_NWU00001_20120220	GSM1159062	Homo sapiens	NCBITAXON	NCBITaxon:9606	biological specimen	ERO	ERO:0000020	RNA sample preparation	C481	Northwestern University	3	L01	Life Technologies SOLiD 5500
SEQC_LIF_NWU_C_3_L02_GTGCGACACG_FC1_NWU00001_20120220	GSM1159063	Homo sapiens	NCBITAXON	NCBITaxon:9606	biological specimen	ERO	ERO:0000020	RNA sample preparation	C482	Northwestern University	3	L02	Life Technologies SOLiD 5500
SEQC_LIF_NWU_C_3_L02_GTGCGACACG_FC2_NWU00001_20120220	GSM1159064	Homo sapiens	NCBITAXON	NCBITaxon:9606	biological specimen	ERO	ERO:0000020	RNA sample preparation	C483	Northwestern University	3	L02	Life Technologies SOLiD 5500
SEQC_LIF_NWU_C_3_L03_GTGCGACACG_FC1_NWU00001_20120220	GSM1159065	Homo sapiens	NCBITAXON	NCBITaxon:9606	biological specimen	ERO	ERO:0000020	RNA sample preparation	C484	Northwestern University	3	L03	Life Technologies SOLiD 5500
SEQC_LIF_NWU_C_3_L03_GTGCGACACG_FC2_NWU00001_20120220	GSM1159066	Homo sapiens	NCBITAXON	NCBITaxon:9606	biological specimen	ERO	ERO:0000020	RNA sample preparation	C485	Northwestern University	3	L03	Life Technologies SOLiD 5500
SEQC_LIF_NWU_C_3_L04_GTGCGACACG_FC1_NWU00001_20120220	GSM1159067	Homo sapiens	NCBITAXON	NCBITaxon:9606	biological specimen	ERO	ERO:0000020	RNA sample preparation	C486	Northwestern University	3	L04	Life Technologies SOLiD 5500
SEQC_LIF_NWU_C_3_L04_GTGCGACACG_FC2_NWU00001_20120220	GSM1159068	Homo sapiens	NCBITAXON	NCBITaxon:9606	biological specimen	ERO	ERO:0000020	RNA sample preparation	C487	Northwestern University	3	L04	Life Technologies SOLiD 5500
SEQC_LIF_NWU_C_3_L05_GTGCGACACG_FC1_NWU00001_20120220	GSM1159069	Homo sapiens	NCBITAXON	NCBITaxon:9606	biological specimen	ERO	ERO:0000020	RNA sample preparation	C488	Northwestern University	3	L05	Life Technologies SOLiD 5500
SEQC_LIF_NWU_C_3_L05_GTGCGACACG_FC2_NWU00001_20120220	GSM1159070	Homo sapiens	NCBITAXON	NCBITaxon:9606	biological specimen	ERO	ERO:0000020	RNA sample preparation	C489	Northwestern University	3	L05	Life Technologies SOLiD 5500
SEQC_LIF_NWU_C_3_L06_GTGCGACACG_FC1_NWU00001_20120220	GSM1159071	Homo sapiens	NCBITAXON	NCBITaxon:9606	biological specimen	ERO	ERO:0000020	RNA sample preparation	C490	Northwestern University	3	L06	Life Technologies SOLiD 5500
SEQC_LIF_NWU_C_3_L06_GTGCGACACG_FC2_NWU00001_20120220	GSM1159072	Homo sapiens	NCBITAXON	NCBITaxon:9606	biological specimen	ERO	ERO:0000020	RNA sample preparation	C491	Northwestern University	3	L06	Life Technologies SOLiD 5500
SEQC_LIF_NWU_C_4_L01_GAGTTGAATG_FC1_NWU00001_20120220	GSM1159073	Homo sapiens	NCBITAXON	NCBITaxon:9606	biological specimen	ERO	ERO:0000020	RNA sample preparation	C492	Northwestern University	4	L01	Life Technologies SOLiD 5500
SEQC_LIF_NWU_C_4_L01_GAGTTGAATG_FC2_NWU00001_20120220	GSM1159074	Homo sapiens	NCBITAXON	NCBITaxon:9606	biological specimen	ERO	ERO:0000020	RNA sample preparation	C493	Northwestern University	4	L01	Life Technologies SOLiD 5500
SEQC_LIF_NWU_C_4_L02_GAGTTGAATG_FC1_NWU00001_20120220	GSM1159075	Homo sapiens	NCBITAXON	NCBITaxon:9606	biological specimen	ERO	ERO:0000020	RNA sample preparation	C494	Northwestern University	4	L02	Life Technologies SOLiD 5500
SEQC_LIF_NWU_C_4_L02_GAGTTGAATG_FC2_NWU00001_20120220	GSM1159076	Homo sapiens	NCBITAXON	NCBITaxon:9606	biological specimen	ERO	ERO:0000020	RNA sample preparation	C495	Northwestern University	4	L02	Life Technologies SOLiD 5500
SEQC_LIF_NWU_C_4_L03_GAGTTGAATG_FC1_NWU00001_20120220	GSM1159077	Homo sapiens	NCBITAXON	NCBITaxon:9606	biological specimen	ERO	ERO:0000020	RNA sample preparation	C496	Northwestern University	4	L03	Life Technologies SOLiD 5500
SEQC_LIF_NWU_C_4_L03_GAGTTGAATG_FC2_NWU00001_20120220	GSM1159078	Homo sapiens	NCBITAXON	NCBITaxon:9606	biological specimen	ERO	ERO:0000020	RNA sample preparation	C497	Northwestern University	4	L03	Life Technologies SOLiD 5500
SEQC_LIF_NWU_C_4_L04_GAGTTGAATG_FC1_NWU00001_20120220	GSM1159079	Homo sapiens	NCBITAXON	NCBITaxon:9606	biological specimen	ERO	ERO:0000020	RNA sample preparation	C498	Northwestern University	4	L04	Life Technologies SOLiD 5500
SEQC_LIF_NWU_C_4_L04_GAGTTGAATG_FC2_NWU00001_20120220	GSM1159080	Homo sapiens	NCBITAXON	NCBITaxon:9606	biological specimen	ERO	ERO:0000020	RNA sample preparation	C499	Northwestern University	4	L04	Life Technologies SOLiD 5500
SEQC_LIF_NWU_C_4_L05_GAGTTGAATG_FC1_NWU00001_20120220	GSM1159081	Homo sapiens	NCBITAXON	NCBITaxon:9606	biological specimen	ERO	ERO:0000020	RNA sample preparation	C500	Northwestern University	4	L05	Life Technologies SOLiD 5500
SEQC_LIF_NWU_C_4_L05_GAGTTGAATG_FC2_NWU00001_20120220	GSM1159082	Homo sapiens	NCBITAXON	NCBITaxon:9606	biological specimen	ERO	ERO:0000020	RNA sample preparation	C501	Northwestern University	4	L05	Life Technologies SOLiD 5500
SEQC_LIF_NWU_C_4_L06_GAGTTGAATG_FC1_NWU00001_20120220	GSM1159083	Homo sapiens	NCBITAXON	NCBITaxon:9606	biological specimen	ERO	ERO:0000020	RNA sample preparation	C502	Northwestern University	4	L06	Life Technologies SOLiD 5500
SEQC_LIF_NWU_C_4_L06_GAGTTGAATG_FC2_NWU00001_20120220	GSM1159084	Homo sapiens	NCBITAXON	NCBITaxon:9606	biological specimen	ERO	ERO:0000020	RNA sample preparation	C503	Northwestern University	4	L06	Life Technologies SOLiD 5500
SEQC_LIF_NWU_C_5_L01_GCGGTGCTTG_FC1_NWU00001_20120220	GSM1159085	Homo sapiens	NCBITAXON	NCBITaxon:9606	biological specimen	ERO	ERO:0000020	RNA sample preparation	C504	Northwestern University	5	L01	Life Technologies SOLiD 5500
SEQC_LIF_NWU_C_5_L01_GCGGTGCTTG_FC2_NWU00001_20120220	GSM1159086	Homo sapiens	NCBITAXON	NCBITaxon:9606	biological specimen	ERO	ERO:0000020	RNA sample preparation	C505	Northwestern University	5	L01	Life Technologies SOLiD 5500
SEQC_LIF_NWU_C_5_L02_GCGGTGCTTG_FC1_NWU00001_20120220	GSM1159087	Homo sapiens	NCBITAXON	NCBITaxon:9606	biological specimen	ERO	ERO:0000020	RNA sample preparation	C506	Northwestern University	5	L02	Life Technologies SOLiD 5500
SEQC_LIF_NWU_C_5_L02_GCGGTGCTTG_FC2_NWU00001_20120220	GSM1159088	Homo sapiens	NCBITAXON	NCBITaxon:9606	biological specimen	ERO	ERO:0000020	RNA sample preparation	C507	Northwestern University	5	L02	Life Technologies SOLiD 5500
SEQC_LIF_NWU_C_5_L03_GCGGTGCTTG_FC1_NWU00001_20120220	GSM1159089	Homo sapiens	NCBITAXON	NCBITaxon:9606	biological specimen	ERO	ERO:0000020	RNA sample preparation	C508	Northwestern University	5	L03	Life Technologies SOLiD 5500
SEQC_LIF_NWU_C_5_L03_GCGGTGCTTG_FC2_NWU00001_20120220	GSM1159090	Homo sapiens	NCBITAXON	NCBITaxon:9606	biological specimen	ERO	ERO:0000020	RNA sample preparation	C509	Northwestern University	5	L03	Life Technologies SOLiD 5500
SEQC_LIF_NWU_C_5_L04_GCGGTGCTTG_FC1_NWU00001_20120220	GSM1159091	Homo sapiens	NCBITAXON	NCBITaxon:9606	biological specimen	ERO	ERO:0000020	RNA sample preparation	C510	Northwestern University	5	L04	Life Technologies SOLiD 5500
SEQC_LIF_NWU_C_5_L04_GCGGTGCTTG_FC2_NWU00001_20120220	GSM1159092	Homo sapiens	NCBITAXON	NCBITaxon:9606	biological specimen	ERO	ERO:0000020	RNA sample preparation	C511	Northwestern University	5	L04	Life Technologies SOLiD 5500
SEQC_LIF_NWU_C_5_L05_GCGGTGCTTG_FC1_NWU00001_20120220	GSM1159093	Homo sapiens	NCBITAXON	NCBITaxon:9606	biological specimen	ERO	ERO:0000020	RNA sample preparation	C512	Northwestern University	5	L05	Life Technologies SOLiD 5500
SEQC_LIF_NWU_C_5_L05_GCGGTGCTTG_FC2_NWU00001_20120220	GSM1159094	Homo sapiens	NCBITAXON	NCBITaxon:9606	biological specimen	ERO	ERO:0000020	RNA sample preparation	C513	Northwestern University	5	L05	Life Technologies SOLiD 5500
SEQC_LIF_NWU_C_5_L06_GCGGTGCTTG_FC1_NWU00001_20120220	GSM1159095	Homo sapiens	NCBITAXON	NCBITaxon:9606	biological specimen	ERO	ERO:0000020	RNA sample preparation	C514	Northwestern University	5	L06	Life Technologies SOLiD 5500
SEQC_LIF_NWU_C_5_L06_GCGGTGCTTG_FC2_NWU00001_20120220	GSM1159096	Homo sapiens	NCBITAXON	NCBITaxon:9606	biological specimen	ERO	ERO:0000020	RNA sample preparation	C515	Northwestern University	5	L06	Life Technologies SOLiD 5500
SEQC_LIF_NWU_D_1_L01_GGATGCGGTC_FC1_NWU00001_20120220	GSM1159097	Homo sapiens	NCBITAXON	NCBITaxon:9606	biological specimen	ERO	ERO:0000020	RNA sample preparation	D456	Northwestern University	1	L01	Life Technologies SOLiD 5500
SEQC_LIF_NWU_D_1_L01_GGATGCGGTC_FC2_NWU00001_20120220	GSM1159098	Homo sapiens	NCBITAXON	NCBITaxon:9606	biological specimen	ERO	ERO:0000020	RNA sample preparation	D457	Northwestern University	1	L01	Life Technologies SOLiD 5500
SEQC_LIF_NWU_D_1_L02_GGATGCGGTC_FC1_NWU00001_20120220	GSM1159099	Homo sapiens	NCBITAXON	NCBITaxon:9606	biological specimen	ERO	ERO:0000020	RNA sample preparation	D458	Northwestern University	1	L02	Life Technologies SOLiD 5500
SEQC_LIF_NWU_D_1_L02_GGATGCGGTC_FC2_NWU00001_20120220	GSM1159100	Homo sapiens	NCBITAXON	NCBITaxon:9606	biological specimen	ERO	ERO:0000020	RNA sample preparation	D459	Northwestern University	1	L02	Life Technologies SOLiD 5500
SEQC_LIF_NWU_D_1_L03_GGATGCGGTC_FC1_NWU00001_20120220	GSM1159101	Homo sapiens	NCBITAXON	NCBITaxon:9606	biological specimen	ERO	ERO:0000020	RNA sample preparation	D460	Northwestern University	1	L03	Life Technologies SOLiD 5500
SEQC_LIF_NWU_D_1_L03_GGATGCGGTC_FC2_NWU00001_20120220	GSM1159102	Homo sapiens	NCBITAXON	NCBITaxon:9606	biological specimen	ERO	ERO:0000020	RNA sample preparation	D461	Northwestern University	1	L03	Life Technologies SOLiD 5500
SEQC_LIF_NWU_D_1_L04_GGATGCGGTC_FC1_NWU00001_20120220	GSM1159103	Homo sapiens	NCBITAXON	NCBITaxon:9606	biological specimen	ERO	ERO:0000020	RNA sample preparation	D462	Northwestern University	1	L04	Life Technologies SOLiD 5500
SEQC_LIF_NWU_D_1_L04_GGATGCGGTC_FC2_NWU00001_20120220	GSM1159104	Homo sapiens	NCBITAXON	NCBITaxon:9606	biological specimen	ERO	ERO:0000020	RNA sample preparation	D463	Northwestern University	1	L04	Life Technologies SOLiD 5500
SEQC_LIF_NWU_D_1_L05_GGATGCGGTC_FC1_NWU00001_20120220	GSM1159105	Homo sapiens	NCBITAXON	NCBITaxon:9606	biological specimen	ERO	ERO:0000020	RNA sample preparation	D464	Northwestern University	1	L05	Life Technologies SOLiD 5500
SEQC_LIF_NWU_D_1_L05_GGATGCGGTC_FC2_NWU00001_20120220	GSM1159106	Homo sapiens	NCBITAXON	NCBITaxon:9606	biological specimen	ERO	ERO:0000020	RNA sample preparation	D465	Northwestern University	1	L05	Life Technologies SOLiD 5500
SEQC_LIF_NWU_D_1_L06_GGATGCGGTC_FC1_NWU00001_20120220	GSM1159107	Homo sapiens	NCBITAXON	NCBITaxon:9606	biological specimen	ERO	ERO:0000020	RNA sample preparation	D466	Northwestern University	1	L06	Life Technologies SOLiD 5500
SEQC_LIF_NWU_D_1_L06_GGATGCGGTC_FC2_NWU00001_20120220	GSM1159108	Homo sapiens	NCBITAXON	NCBITaxon:9606	biological specimen	ERO	ERO:0000020	RNA sample preparation	D467	Northwestern University	1	L06	Life Technologies SOLiD 5500
SEQC_LIF_NWU_D_2_L01_GAGCGAGGAT_FC1_NWU00001_20120220	GSM1159109	Homo sapiens	NCBITAXON	NCBITaxon:9606	biological specimen	ERO	ERO:0000020	RNA sample preparation	D468	Northwestern University	2	L01	Life Technologies SOLiD 5500
SEQC_LIF_NWU_D_2_L01_GAGCGAGGAT_FC2_NWU00001_20120220	GSM1159110	Homo sapiens	NCBITAXON	NCBITaxon:9606	biological specimen	ERO	ERO:0000020	RNA sample preparation	D469	Northwestern University	2	L01	Life Technologies SOLiD 5500
SEQC_LIF_NWU_D_2_L02_GAGCGAGGAT_FC1_NWU00001_20120220	GSM1159111	Homo sapiens	NCBITAXON	NCBITaxon:9606	biological specimen	ERO	ERO:0000020	RNA sample preparation	D470	Northwestern University	2	L02	Life Technologies SOLiD 5500
SEQC_LIF_NWU_D_2_L02_GAGCGAGGAT_FC2_NWU00001_20120220	GSM1159112	Homo sapiens	NCBITAXON	NCBITaxon:9606	biological specimen	ERO	ERO:0000020	RNA sample preparation	D471	Northwestern University	2	L02	Life Technologies SOLiD 5500
SEQC_LIF_NWU_D_2_L03_GAGCGAGGAT_FC1_NWU00001_20120220	GSM1159113	Homo sapiens	NCBITAXON	NCBITaxon:9606	biological specimen	ERO	ERO:0000020	RNA sample preparation	D472	Northwestern University	2	L03	Life Technologies SOLiD 5500
SEQC_LIF_NWU_D_2_L03_GAGCGAGGAT_FC2_NWU00001_20120220	GSM1159114	Homo sapiens	NCBITAXON	NCBITaxon:9606	biological specimen	ERO	ERO:0000020	RNA sample preparation	D473	Northwestern University	2	L03	Life Technologies SOLiD 5500
SEQC_LIF_NWU_D_2_L04_GAGCGAGGAT_FC1_NWU00001_20120220	GSM1159115	Homo sapiens	NCBITAXON	NCBITaxon:9606	biological specimen	ERO	ERO:0000020	RNA sample preparation	D474	Northwestern University	2	L04	Life Technologies SOLiD 5500
SEQC_LIF_NWU_D_2_L04_GAGCGAGGAT_FC2_NWU00001_20120220	GSM1159116	Homo sapiens	NCBITAXON	NCBITaxon:9606	biological specimen	ERO	ERO:0000020	RNA sample preparation	D475	Northwestern University	2	L04	Life Technologies SOLiD 5500
SEQC_LIF_NWU_D_2_L05_GAGCGAGGAT_FC1_NWU00001_20120220	GSM1159117	Homo sapiens	NCBITAXON	NCBITaxon:9606	biological specimen	ERO	ERO:0000020	RNA sample preparation	D476	Northwestern University	2	L05	Life Technologies SOLiD 5500
SEQC_LIF_NWU_D_2_L05_GAGCGAGGAT_FC2_NWU00001_20120220	GSM1159118	Homo sapiens	NCBITAXON	NCBITaxon:9606	biological specimen	ERO	ERO:0000020	RNA sample preparation	D477	Northwestern University	2	L05	Life Technologies SOLiD 5500
SEQC_LIF_NWU_D_2_L06_GAGCGAGGAT_FC1_NWU00001_20120220	GSM1159119	Homo sapiens	NCBITAXON	NCBITaxon:9606	biological specimen	ERO	ERO:0000020	RNA sample preparation	D478	Northwestern University	2	L06	Life Technologies SOLiD 5500
SEQC_LIF_NWU_D_2_L06_GAGCGAGGAT_FC2_NWU00001_20120220	GSM1159120	Homo sapiens	NCBITAXON	NCBITaxon:9606	biological specimen	ERO	ERO:0000020	RNA sample preparation	D479	Northwestern University	2	L06	Life Technologies SOLiD 5500
SEQC_LIF_NWU_D_3_L01_AAGAGGAAAA_FC1_NWU00001_20120220	GSM1159121	Homo sapiens	NCBITAXON	NCBITaxon:9606	biological specimen	ERO	ERO:0000020	RNA sample preparation	D480	Northwestern University	3	L01	Life Technologies SOLiD 5500
SEQC_LIF_NWU_D_3_L01_AAGAGGAAAA_FC2_NWU00001_20120220	GSM1159122	Homo sapiens	NCBITAXON	NCBITaxon:9606	biological specimen	ERO	ERO:0000020	RNA sample preparation	D481	Northwestern University	3	L01	Life Technologies SOLiD 5500
SEQC_LIF_NWU_D_3_L02_AAGAGGAAAA_FC1_NWU00001_20120220	GSM1159123	Homo sapiens	NCBITAXON	NCBITaxon:9606	biological specimen	ERO	ERO:0000020	RNA sample preparation	D482	Northwestern University	3	L02	Life Technologies SOLiD 5500
SEQC_LIF_NWU_D_3_L02_AAGAGGAAAA_FC2_NWU00001_20120220	GSM1159124	Homo sapiens	NCBITAXON	NCBITaxon:9606	biological specimen	ERO	ERO:0000020	RNA sample preparation	D483	Northwestern University	3	L02	Life Technologies SOLiD 5500
SEQC_LIF_NWU_D_3_L03_AAGAGGAAAA_FC1_NWU00001_20120220	GSM1159125	Homo sapiens	NCBITAXON	NCBITaxon:9606	biological specimen	ERO	ERO:0000020	RNA sample preparation	D484	Northwestern University	3	L03	Life Technologies SOLiD 5500
SEQC_LIF_NWU_D_3_L03_AAGAGGAAAA_FC2_NWU00001_20120220	GSM1159126	Homo sapiens	NCBITAXON	NCBITaxon:9606	biological specimen	ERO	ERO:0000020	RNA sample preparation	D485	Northwestern University	3	L03	Life Technologies SOLiD 5500
SEQC_LIF_NWU_D_3_L04_AAGAGGAAAA_FC1_NWU00001_20120220	GSM1159127	Homo sapiens	NCBITAXON	NCBITaxon:9606	biological specimen	ERO	ERO:0000020	RNA sample preparation	D486	Northwestern University	3	L04	Life Technologies SOLiD 5500
SEQC_LIF_NWU_D_3_L04_AAGAGGAAAA_FC2_NWU00001_20120220	GSM1159128	Homo sapiens	NCBITAXON	NCBITaxon:9606	biological specimen	ERO	ERO:0000020	RNA sample preparation	D487	Northwestern University	3	L04	Life Technologies SOLiD 5500
SEQC_LIF_NWU_D_3_L05_AAGAGGAAAA_FC1_NWU00001_20120220	GSM1159129	Homo sapiens	NCBITAXON	NCBITaxon:9606	biological specimen	ERO	ERO:0000020	RNA sample preparation	D488	Northwestern University	3	L05	Life Technologies SOLiD 5500
SEQC_LIF_NWU_D_3_L05_AAGAGGAAAA_FC2_NWU00001_20120220	GSM1159130	Homo sapiens	NCBITAXON	NCBITaxon:9606	biological specimen	ERO	ERO:0000020	RNA sample preparation	D489	Northwestern University	3	L05	Life Technologies SOLiD 5500
SEQC_LIF_NWU_D_3_L06_AAGAGGAAAA_FC1_NWU00001_20120220	GSM1159131	Homo sapiens	NCBITAXON	NCBITaxon:9606	biological specimen	ERO	ERO:0000020	RNA sample preparation	D490	Northwestern University	3	L06	Life Technologies SOLiD 5500
SEQC_LIF_NWU_D_3_L06_AAGAGGAAAA_FC2_NWU00001_20120220	GSM1159132	Homo sapiens	NCBITAXON	NCBITaxon:9606	biological specimen	ERO	ERO:0000020	RNA sample preparation	D491	Northwestern University	3	L06	Life Technologies SOLiD 5500
SEQC_LIF_NWU_D_4_L01_GGGAGACGTT_FC1_NWU00001_20120220	GSM1159133	Homo sapiens	NCBITAXON	NCBITaxon:9606	biological specimen	ERO	ERO:0000020	RNA sample preparation	D492	Northwestern University	4	L01	Life Technologies SOLiD 5500
SEQC_LIF_NWU_D_4_L01_GGGAGACGTT_FC2_NWU00001_20120220	GSM1159134	Homo sapiens	NCBITAXON	NCBITaxon:9606	biological specimen	ERO	ERO:0000020	RNA sample preparation	D493	Northwestern University	4	L01	Life Technologies SOLiD 5500
SEQC_LIF_NWU_D_4_L02_GGGAGACGTT_FC1_NWU00001_20120220	GSM1159135	Homo sapiens	NCBITAXON	NCBITaxon:9606	biological specimen	ERO	ERO:0000020	RNA sample preparation	D494	Northwestern University	4	L02	Life Technologies SOLiD 5500
SEQC_LIF_NWU_D_4_L02_GGGAGACGTT_FC2_NWU00001_20120220	GSM1159136	Homo sapiens	NCBITAXON	NCBITaxon:9606	biological specimen	ERO	ERO:0000020	RNA sample preparation	D495	Northwestern University	4	L02	Life Technologies SOLiD 5500
SEQC_LIF_NWU_D_4_L03_GGGAGACGTT_FC1_NWU00001_20120220	GSM1159137	Homo sapiens	NCBITAXON	NCBITaxon:9606	biological specimen	ERO	ERO:0000020	RNA sample preparation	D496	Northwestern University	4	L03	Life Technologies SOLiD 5500
SEQC_LIF_NWU_D_4_L03_GGGAGACGTT_FC2_NWU00001_20120220	GSM1159138	Homo sapiens	NCBITAXON	NCBITaxon:9606	biological specimen	ERO	ERO:0000020	RNA sample preparation	D497	Northwestern University	4	L03	Life Technologies SOLiD 5500
SEQC_LIF_NWU_D_4_L04_GGGAGACGTT_FC1_NWU00001_20120220	GSM1159139	Homo sapiens	NCBITAXON	NCBITaxon:9606	biological specimen	ERO	ERO:0000020	RNA sample preparation	D498	Northwestern University	4	L04	Life Technologies SOLiD 5500
SEQC_LIF_NWU_D_4_L04_GGGAGACGTT_FC2_NWU00001_20120220	GSM1159140	Homo sapiens	NCBITAXON	NCBITaxon:9606	biological specimen	ERO	ERO:0000020	RNA sample preparation	D499	Northwestern University	4	L04	Life Technologies SOLiD 5500
SEQC_LIF_NWU_D_4_L05_GGGAGACGTT_FC1_NWU00001_20120220	GSM1159141	Homo sapiens	NCBITAXON	NCBITaxon:9606	biological specimen	ERO	ERO:0000020	RNA sample preparation	D500	Northwestern University	4	L05	Life Technologies SOLiD 5500
SEQC_LIF_NWU_D_4_L05_GGGAGACGTT_FC2_NWU00001_20120220	GSM1159142	Homo sapiens	NCBITAXON	NCBITaxon:9606	biological specimen	ERO	ERO:0000020	RNA sample preparation	D501	Northwestern University	4	L05	Life Technologies SOLiD 5500
SEQC_LIF_NWU_D_4_L06_GGGAGACGTT_FC1_NWU00001_20120220	GSM1159143	Homo sapiens	NCBITAXON	NCBITaxon:9606	biological specimen	ERO	ERO:0000020	RNA sample preparation	D502	Northwestern University	4	L06	Life Technologies SOLiD 5500
SEQC_LIF_NWU_D_4_L06_GGGAGACGTT_FC2_NWU00001_20120220	GSM1159144	Homo sapiens	NCBITAXON	NCBITaxon:9606	biological specimen	ERO	ERO:0000020	RNA sample preparation	D503	Northwestern University	4	L06	Life Technologies SOLiD 5500
SEQC_LIF_NWU_D_5_L01_GGGTCGGTAT_FC1_NWU00001_20120220	GSM1159145	Homo sapiens	NCBITAXON	NCBITaxon:9606	biological specimen	ERO	ERO:0000020	RNA sample preparation	D504	Northwestern University	5	L01	Life Technologies SOLiD 5500
SEQC_LIF_NWU_D_5_L01_GGGTCGGTAT_FC2_NWU00001_20120220	GSM1159146	Homo sapiens	NCBITAXON	NCBITaxon:9606	biological specimen	ERO	ERO:0000020	RNA sample preparation	D505	Northwestern University	5	L01	Life Technologies SOLiD 5500
SEQC_LIF_NWU_D_5_L02_GGGTCGGTAT_FC1_NWU00001_20120220	GSM1159147	Homo sapiens	NCBITAXON	NCBITaxon:9606	biological specimen	ERO	ERO:0000020	RNA sample preparation	D506	Northwestern University	5	L02	Life Technologies SOLiD 5500
SEQC_LIF_NWU_D_5_L02_GGGTCGGTAT_FC2_NWU00001_20120220	GSM1159148	Homo sapiens	NCBITAXON	NCBITaxon:9606	biological specimen	ERO	ERO:0000020	RNA sample preparation	D507	Northwestern University	5	L02	Life Technologies SOLiD 5500
SEQC_LIF_NWU_D_5_L03_GGGTCGGTAT_FC1_NWU00001_20120220	GSM1159149	Homo sapiens	NCBITAXON	NCBITaxon:9606	biological specimen	ERO	ERO:0000020	RNA sample preparation	D508	Northwestern University	5	L03	Life Technologies SOLiD 5500
SEQC_LIF_NWU_D_5_L03_GGGTCGGTAT_FC2_NWU00001_20120220	GSM1159150	Homo sapiens	NCBITAXON	NCBITaxon:9606	biological specimen	ERO	ERO:0000020	RNA sample preparation	D509	Northwestern University	5	L03	Life Technologies SOLiD 5500
SEQC_LIF_NWU_D_5_L04_GGGTCGGTAT_FC1_NWU00001_20120220	GSM1159151	Homo sapiens	NCBITAXON	NCBITaxon:9606	biological specimen	ERO	ERO:0000020	RNA sample preparation	D510	Northwestern University	5	L04	Life Technologies SOLiD 5500
SEQC_LIF_NWU_D_5_L04_GGGTCGGTAT_FC2_NWU00001_20120220	GSM1159152	Homo sapiens	NCBITAXON	NCBITaxon:9606	biological specimen	ERO	ERO:0000020	RNA sample preparation	D511	Northwestern University	5	L04	Life Technologies SOLiD 5500
SEQC_LIF_NWU_D_5_L05_GGGTCGGTAT_FC1_NWU00001_20120220	GSM1159153	Homo sapiens	NCBITAXON	NCBITaxon:9606	biological specimen	ERO	ERO:0000020	RNA sample preparation	D512	Northwestern University	5	L05	Life Technologies SOLiD 5500
SEQC_LIF_NWU_D_5_L05_GGGTCGGTAT_FC2_NWU00001_20120220	GSM1159154	Homo sapiens	NCBITAXON	NCBITaxon:9606	biological specimen	ERO	ERO:0000020	RNA sample preparation	D513	Northwestern University	5	L05	Life Technologies SOLiD 5500
SEQC_LIF_NWU_D_5_L06_GGGTCGGTAT_FC1_NWU00001_20120220	GSM1159155	Homo sapiens	NCBITAXON	NCBITaxon:9606	biological specimen	ERO	ERO:0000020	RNA sample preparation	D514	Northwestern University	5	L06	Life Technologies SOLiD 5500
SEQC_LIF_NWU_D_5_L06_GGGTCGGTAT_FC2_NWU00001_20120220	GSM1159156	Homo sapiens	NCBITAXON	NCBITaxon:9606	biological specimen	ERO	ERO:0000020	RNA sample preparation	D515	Northwestern University	5	L06	Life Technologies SOLiD 5500
SEQC_LIF_NWU_E_1_L01_GGCTCACCGC_FC1_NWU00001_20120220	GSM1159157				reference compound	BAO	BAO:0002092	RNA sample preparation	E151	Northwestern University	1	L01	Life Technologies SOLiD 5500
SEQC_LIF_NWU_E_1_L01_GGCTCACCGC_FC2_NWU00001_20120220	GSM1159158				reference compound	BAO	BAO:0002092	RNA sample preparation	E152	Northwestern University	1	L01	Life Technologies SOLiD 5500
SEQC_LIF_NWU_E_1_L02_GGCTCACCGC_FC1_NWU00001_20120220	GSM1159159				reference compound	BAO	BAO:0002092	RNA sample preparation	E153	Northwestern University	1	L02	Life Technologies SOLiD 5500
SEQC_LIF_NWU_E_1_L02_GGCTCACCGC_FC2_NWU00001_20120220	GSM1159160				reference compound	BAO	BAO:0002092	RNA sample preparation	E154	Northwestern University	1	L02	Life Technologies SOLiD 5500
SEQC_LIF_NWU_E_1_L03_GGCTCACCGC_FC1_NWU00001_20120220	GSM1159161				reference compound	BAO	BAO:0002092	RNA sample preparation	E155	Northwestern University	1	L03	Life Technologies SOLiD 5500
SEQC_LIF_NWU_E_1_L03_GGCTCACCGC_FC2_NWU00001_20120220	GSM1159162				reference compound	BAO	BAO:0002092	RNA sample preparation	E156	Northwestern University	1	L03	Life Technologies SOLiD 5500
SEQC_LIF_NWU_E_1_L04_GGCTCACCGC_FC1_NWU00001_20120220	GSM1159163				reference compound	BAO	BAO:0002092	RNA sample preparation	E157	Northwestern University	1	L04	Life Technologies SOLiD 5500
SEQC_LIF_NWU_E_1_L04_GGCTCACCGC_FC2_NWU00001_20120220	GSM1159164				reference compound	BAO	BAO:0002092	RNA sample preparation	E158	Northwestern University	1	L04	Life Technologies SOLiD 5500
SEQC_LIF_NWU_E_1_L05_GGCTCACCGC_FC1_NWU00001_20120220	GSM1159165				reference compound	BAO	BAO:0002092	RNA sample preparation	E159	Northwestern University	1	L05	Life Technologies SOLiD 5500
SEQC_LIF_NWU_E_1_L05_GGCTCACCGC_FC2_NWU00001_20120220	GSM1159166				reference compound	BAO	BAO:0002092	RNA sample preparation	E160	Northwestern University	1	L05	Life Technologies SOLiD 5500
SEQC_LIF_NWU_E_1_L06_GGCTCACCGC_FC1_NWU00001_20120220	GSM1159167				reference compound	BAO	BAO:0002092	RNA sample preparation	E161	Northwestern University	1	L06	Life Technologies SOLiD 5500
SEQC_LIF_NWU_E_1_L06_GGCTCACCGC_FC2_NWU00001_20120220	GSM1159168				reference compound	BAO	BAO:0002092	RNA sample preparation	E162	Northwestern University	1	L06	Life Technologies SOLiD 5500
SEQC_LIF_NWU_E_2_L01_AGGCGGATGA_FC1_NWU00001_20120220	GSM1159169				reference compound	BAO	BAO:0002092	RNA sample preparation	E163	Northwestern University	2	L01	Life Technologies SOLiD 5500
SEQC_LIF_NWU_E_2_L01_AGGCGGATGA_FC2_NWU00001_20120220	GSM1159170				reference compound	BAO	BAO:0002092	RNA sample preparation	E164	Northwestern University	2	L01	Life Technologies SOLiD 5500
SEQC_LIF_NWU_E_2_L02_AGGCGGATGA_FC1_NWU00001_20120220	GSM1159171				reference compound	BAO	BAO:0002092	RNA sample preparation	E165	Northwestern University	2	L02	Life Technologies SOLiD 5500
SEQC_LIF_NWU_E_2_L02_AGGCGGATGA_FC2_NWU00001_20120220	GSM1159172				reference compound	BAO	BAO:0002092	RNA sample preparation	E166	Northwestern University	2	L02	Life Technologies SOLiD 5500
SEQC_LIF_NWU_E_2_L03_AGGCGGATGA_FC1_NWU00001_20120220	GSM1159173				reference compound	BAO	BAO:0002092	RNA sample preparation	E167	Northwestern University	2	L03	Life Technologies SOLiD 5500
SEQC_LIF_NWU_E_2_L03_AGGCGGATGA_FC2_NWU00001_20120220	GSM1159174				reference compound	BAO	BAO:0002092	RNA sample preparation	E168	Northwestern University	2	L03	Life Technologies SOLiD 5500
SEQC_LIF_NWU_E_2_L04_AGGCGGATGA_FC1_NWU00001_20120220	GSM1159175				reference compound	BAO	BAO:0002092	RNA sample preparation	E169	Northwestern University	2	L04	Life Technologies SOLiD 5500
SEQC_LIF_NWU_E_2_L04_AGGCGGATGA_FC2_NWU00001_20120220	GSM1159176				reference compound	BAO	BAO:0002092	RNA sample preparation	E170	Northwestern University	2	L04	Life Technologies SOLiD 5500
SEQC_LIF_NWU_E_2_L05_AGGCGGATGA_FC1_NWU00001_20120220	GSM1159177				reference compound	BAO	BAO:0002092	RNA sample preparation	E171	Northwestern University	2	L05	Life Technologies SOLiD 5500
SEQC_LIF_NWU_E_2_L05_AGGCGGATGA_FC2_NWU00001_20120220	GSM1159178				reference compound	BAO	BAO:0002092	RNA sample preparation	E172	Northwestern University	2	L05	Life Technologies SOLiD 5500
SEQC_LIF_NWU_E_2_L06_AGGCGGATGA_FC1_NWU00001_20120220	GSM1159179				reference compound	BAO	BAO:0002092	RNA sample preparation	E173	Northwestern University	2	L06	Life Technologies SOLiD 5500
SEQC_LIF_NWU_E_2_L06_AGGCGGATGA_FC2_NWU00001_20120220	GSM1159180				reference compound	BAO	BAO:0002092	RNA sample preparation	E174	Northwestern University	2	L06	Life Technologies SOLiD 5500
SEQC_LIF_NWU_F_1_L01_ATGGTAACTG_FC1_NWU00001_20120220	GSM1159181				reference compound	BAO	BAO:0002092	RNA sample preparation	F151	Northwestern University	1	L01	Life Technologies SOLiD 5500
SEQC_LIF_NWU_F_1_L01_ATGGTAACTG_FC2_NWU00001_20120220	GSM1159182				reference compound	BAO	BAO:0002092	RNA sample preparation	F152	Northwestern University	1	L01	Life Technologies SOLiD 5500
SEQC_LIF_NWU_F_1_L02_ATGGTAACTG_FC1_NWU00001_20120220	GSM1159183				reference compound	BAO	BAO:0002092	RNA sample preparation	F153	Northwestern University	1	L02	Life Technologies SOLiD 5500
SEQC_LIF_NWU_F_1_L02_ATGGTAACTG_FC2_NWU00001_20120220	GSM1159184				reference compound	BAO	BAO:0002092	RNA sample preparation	F154	Northwestern University	1	L02	Life Technologies SOLiD 5500
SEQC_LIF_NWU_F_1_L03_ATGGTAACTG_FC1_NWU00001_20120220	GSM1159185				reference compound	BAO	BAO:0002092	RNA sample preparation	F155	Northwestern University	1	L03	Life Technologies SOLiD 5500
SEQC_LIF_NWU_F_1_L03_ATGGTAACTG_FC2_NWU00001_20120220	GSM1159186				reference compound	BAO	BAO:0002092	RNA sample preparation	F156	Northwestern University	1	L03	Life Technologies SOLiD 5500
SEQC_LIF_NWU_F_1_L04_ATGGTAACTG_FC1_NWU00001_20120220	GSM1159187				reference compound	BAO	BAO:0002092	RNA sample preparation	F157	Northwestern University	1	L04	Life Technologies SOLiD 5500
SEQC_LIF_NWU_F_1_L04_ATGGTAACTG_FC2_NWU00001_20120220	GSM1159188				reference compound	BAO	BAO:0002092	RNA sample preparation	F158	Northwestern University	1	L04	Life Technologies SOLiD 5500
SEQC_LIF_NWU_F_1_L05_ATGGTAACTG_FC1_NWU00001_20120220	GSM1159189				reference compound	BAO	BAO:0002092	RNA sample preparation	F159	Northwestern University	1	L05	Life Technologies SOLiD 5500
SEQC_LIF_NWU_F_1_L05_ATGGTAACTG_FC2_NWU00001_20120220	GSM1159190				reference compound	BAO	BAO:0002092	RNA sample preparation	F160	Northwestern University	1	L05	Life Technologies SOLiD 5500
SEQC_LIF_NWU_F_1_L06_ATGGTAACTG_FC1_NWU00001_20120220	GSM1159191				reference compound	BAO	BAO:0002092	RNA sample preparation	F161	Northwestern University	1	L06	Life Technologies SOLiD 5500
SEQC_LIF_NWU_F_1_L06_ATGGTAACTG_FC2_NWU00001_20120220	GSM1159192				reference compound	BAO	BAO:0002092	RNA sample preparation	F162	Northwestern University	1	L06	Life Technologies SOLiD 5500
SEQC_LIF_NWU_F_2_L01_GTCAAGCTTT_FC1_NWU00001_20120220	GSM1159193				reference compound	BAO	BAO:0002092	RNA sample preparation	F163	Northwestern University	2	L01	Life Technologies SOLiD 5500
SEQC_LIF_NWU_F_2_L01_GTCAAGCTTT_FC2_NWU00001_20120220	GSM1159194				reference compound	BAO	BAO:0002092	RNA sample preparation	F164	Northwestern University	2	L01	Life Technologies SOLiD 5500
SEQC_LIF_NWU_F_2_L02_GTCAAGCTTT_FC1_NWU00001_20120220	GSM1159195				reference compound	BAO	BAO:0002092	RNA sample preparation	F165	Northwestern University	2	L02	Life Technologies SOLiD 5500
SEQC_LIF_NWU_F_2_L02_GTCAAGCTTT_FC2_NWU00001_20120220	GSM1159196				reference compound	BAO	BAO:0002092	RNA sample preparation	F166	Northwestern University	2	L02	Life Technologies SOLiD 5500
SEQC_LIF_NWU_F_2_L03_GTCAAGCTTT_FC1_NWU00001_20120220	GSM1159197				reference compound	BAO	BAO:0002092	RNA sample preparation	F167	Northwestern University	2	L03	Life Technologies SOLiD 5500
SEQC_LIF_NWU_F_2_L03_GTCAAGCTTT_FC2_NWU00001_20120220	GSM1159198				reference compound	BAO	BAO:0002092	RNA sample preparation	F168	Northwestern University	2	L03	Life Technologies SOLiD 5500
SEQC_LIF_NWU_F_2_L04_GTCAAGCTTT_FC1_NWU00001_20120220	GSM1159199				reference compound	BAO	BAO:0002092	RNA sample preparation	F169	Northwestern University	2	L04	Life Technologies SOLiD 5500
SEQC_LIF_NWU_F_2_L04_GTCAAGCTTT_FC2_NWU00001_20120220	GSM1159200				reference compound	BAO	BAO:0002092	RNA sample preparation	F170	Northwestern University	2	L04	Life Technologies SOLiD 5500
SEQC_LIF_NWU_F_2_L05_GTCAAGCTTT_FC1_NWU00001_20120220	GSM1159201				reference compound	BAO	BAO:0002092	RNA sample preparation	F171	Northwestern University	2	L05	Life Technologies SOLiD 5500
SEQC_LIF_NWU_F_2_L05_GTCAAGCTTT_FC2_NWU00001_20120220	GSM1159202				reference compound	BAO	BAO:0002092	RNA sample preparation	F172	Northwestern University	2	L05	Life Technologies SOLiD 5500
SEQC_LIF_NWU_F_2_L06_GTCAAGCTTT_FC1_NWU00001_20120220	GSM1159203				reference compound	BAO	BAO:0002092	RNA sample preparation	F173	Northwestern University	2	L06	Life Technologies SOLiD 5500
SEQC_LIF_NWU_F_2_L06_GTCAAGCTTT_FC2_NWU00001_20120220	GSM1159204				reference compound	BAO	BAO:0002092	RNA sample preparation	F174	Northwestern University	2	L06	Life Technologies SOLiD 5500
SEQC_LIF_PSU_A_1_L01_GTGTAAGAGG_FC1_23302023_20120308	GSM1159205	Homo sapiens	NCBITAXON	NCBITaxon:9606	biological specimen	ERO	ERO:0000020	RNA sample preparation	A516	Penn State University	1	L01	Life Technologies SOLiD 5500
SEQC_LIF_PSU_A_1_L01_GTGTAAGAGG_FC2_23302023_20120308	GSM1159206	Homo sapiens	NCBITAXON	NCBITaxon:9606	biological specimen	ERO	ERO:0000020	RNA sample preparation	A517	Penn State University	1	L01	Life Technologies SOLiD 5500
SEQC_LIF_PSU_A_1_L02_GTGTAAGAGG_FC1_23302023_20120308	GSM1159207	Homo sapiens	NCBITAXON	NCBITaxon:9606	biological specimen	ERO	ERO:0000020	RNA sample preparation	A518	Penn State University	1	L02	Life Technologies SOLiD 5500
SEQC_LIF_PSU_A_1_L02_GTGTAAGAGG_FC2_23302023_20120308	GSM1159208	Homo sapiens	NCBITAXON	NCBITaxon:9606	biological specimen	ERO	ERO:0000020	RNA sample preparation	A519	Penn State University	1	L02	Life Technologies SOLiD 5500
SEQC_LIF_PSU_A_1_L03_GTGTAAGAGG_FC1_23302023_20120308	GSM1159209	Homo sapiens	NCBITAXON	NCBITaxon:9606	biological specimen	ERO	ERO:0000020	RNA sample preparation	A520	Penn State University	1	L03	Life Technologies SOLiD 5500
SEQC_LIF_PSU_A_1_L03_GTGTAAGAGG_FC2_23302023_20120308	GSM1159210	Homo sapiens	NCBITAXON	NCBITaxon:9606	biological specimen	ERO	ERO:0000020	RNA sample preparation	A521	Penn State University	1	L03	Life Technologies SOLiD 5500
SEQC_LIF_PSU_A_1_L04_GTGTAAGAGG_FC1_23302023_20120308	GSM1159211	Homo sapiens	NCBITAXON	NCBITaxon:9606	biological specimen	ERO	ERO:0000020	RNA sample preparation	A522	Penn State University	1	L04	Life Technologies SOLiD 5500
SEQC_LIF_PSU_A_1_L04_GTGTAAGAGG_FC2_23302023_20120308	GSM1159212	Homo sapiens	NCBITAXON	NCBITaxon:9606	biological specimen	ERO	ERO:0000020	RNA sample preparation	A523	Penn State University	1	L04	Life Technologies SOLiD 5500
SEQC_LIF_PSU_A_1_L05_GTGTAAGAGG_FC1_23302023_20120308	GSM1159213	Homo sapiens	NCBITAXON	NCBITaxon:9606	biological specimen	ERO	ERO:0000020	RNA sample preparation	A524	Penn State University	1	L05	Life Technologies SOLiD 5500
SEQC_LIF_PSU_A_1_L05_GTGTAAGAGG_FC2_23302023_20120308	GSM1159214	Homo sapiens	NCBITAXON	NCBITaxon:9606	biological specimen	ERO	ERO:0000020	RNA sample preparation	A525	Penn State University	1	L05	Life Technologies SOLiD 5500
SEQC_LIF_PSU_A_1_L06_GTGTAAGAGG_FC1_23302023_20120308	GSM1159215	Homo sapiens	NCBITAXON	NCBITaxon:9606	biological specimen	ERO	ERO:0000020	RNA sample preparation	A526	Penn State University	1	L06	Life Technologies SOLiD 5500
SEQC_LIF_PSU_A_1_L06_GTGTAAGAGG_FC2_23302023_20120308	GSM1159216	Homo sapiens	NCBITAXON	NCBITaxon:9606	biological specimen	ERO	ERO:0000020	RNA sample preparation	A527	Penn State University	1	L06	Life Technologies SOLiD 5500
SEQC_LIF_PSU_A_2_L01_GTGGTGTAAG_FC1_23302023_20120308	GSM1159217	Homo sapiens	NCBITAXON	NCBITaxon:9606	biological specimen	ERO	ERO:0000020	RNA sample preparation	A528	Penn State University	2	L01	Life Technologies SOLiD 5500
SEQC_LIF_PSU_A_2_L01_GTGGTGTAAG_FC2_23302023_20120308	GSM1159218	Homo sapiens	NCBITAXON	NCBITaxon:9606	biological specimen	ERO	ERO:0000020	RNA sample preparation	A529	Penn State University	2	L01	Life Technologies SOLiD 5500
SEQC_LIF_PSU_A_2_L02_GTGGTGTAAG_FC1_23302023_20120308	GSM1159219	Homo sapiens	NCBITAXON	NCBITaxon:9606	biological specimen	ERO	ERO:0000020	RNA sample preparation	A530	Penn State University	2	L02	Life Technologies SOLiD 5500
SEQC_LIF_PSU_A_2_L02_GTGGTGTAAG_FC2_23302023_20120308	GSM1159220	Homo sapiens	NCBITAXON	NCBITaxon:9606	biological specimen	ERO	ERO:0000020	RNA sample preparation	A531	Penn State University	2	L02	Life Technologies SOLiD 5500
SEQC_LIF_PSU_A_2_L03_GTGGTGTAAG_FC1_23302023_20120308	GSM1159221	Homo sapiens	NCBITAXON	NCBITaxon:9606	biological specimen	ERO	ERO:0000020	RNA sample preparation	A532	Penn State University	2	L03	Life Technologies SOLiD 5500
SEQC_LIF_PSU_A_2_L03_GTGGTGTAAG_FC2_23302023_20120308	GSM1159222	Homo sapiens	NCBITAXON	NCBITaxon:9606	biological specimen	ERO	ERO:0000020	RNA sample preparation	A533	Penn State University	2	L03	Life Technologies SOLiD 5500
SEQC_LIF_PSU_A_2_L04_GTGGTGTAAG_FC1_23302023_20120308	GSM1159223	Homo sapiens	NCBITAXON	NCBITaxon:9606	biological specimen	ERO	ERO:0000020	RNA sample preparation	A534	Penn State University	2	L04	Life Technologies SOLiD 5500
SEQC_LIF_PSU_A_2_L04_GTGGTGTAAG_FC2_23302023_20120308	GSM1159224	Homo sapiens	NCBITAXON	NCBITaxon:9606	biological specimen	ERO	ERO:0000020	RNA sample preparation	A535	Penn State University	2	L04	Life Technologies SOLiD 5500
SEQC_LIF_PSU_A_2_L05_GTGGTGTAAG_FC1_23302023_20120308	GSM1159225	Homo sapiens	NCBITAXON	NCBITaxon:9606	biological specimen	ERO	ERO:0000020	RNA sample preparation	A536	Penn State University	2	L05	Life Technologies SOLiD 5500
SEQC_LIF_PSU_A_2_L05_GTGGTGTAAG_FC2_23302023_20120308	GSM1159226	Homo sapiens	NCBITAXON	NCBITaxon:9606	biological specimen	ERO	ERO:0000020	RNA sample preparation	A537	Penn State University	2	L05	Life Technologies SOLiD 5500
SEQC_LIF_PSU_A_2_L06_GTGGTGTAAG_FC1_23302023_20120308	GSM1159227	Homo sapiens	NCBITAXON	NCBITaxon:9606	biological specimen	ERO	ERO:0000020	RNA sample preparation	A538	Penn State University	2	L06	Life Technologies SOLiD 5500
SEQC_LIF_PSU_A_2_L06_GTGGTGTAAG_FC2_23302023_20120308	GSM1159228	Homo sapiens	NCBITAXON	NCBITaxon:9606	biological specimen	ERO	ERO:0000020	RNA sample preparation	A539	Penn State University	2	L06	Life Technologies SOLiD 5500
SEQC_LIF_PSU_A_3_L01_AGGTTGCGAC_FC1_23302023_20120308	GSM1159229	Homo sapiens	NCBITAXON	NCBITaxon:9606	biological specimen	ERO	ERO:0000020	RNA sample preparation	A540	Penn State University	3	L01	Life Technologies SOLiD 5500
SEQC_LIF_PSU_A_3_L01_AGGTTGCGAC_FC2_23302023_20120308	GSM1159230	Homo sapiens	NCBITAXON	NCBITaxon:9606	biological specimen	ERO	ERO:0000020	RNA sample preparation	A541	Penn State University	3	L01	Life Technologies SOLiD 5500
SEQC_LIF_PSU_A_3_L02_AGGTTGCGAC_FC1_23302023_20120308	GSM1159231	Homo sapiens	NCBITAXON	NCBITaxon:9606	biological specimen	ERO	ERO:0000020	RNA sample preparation	A542	Penn State University	3	L02	Life Technologies SOLiD 5500
SEQC_LIF_PSU_A_3_L02_AGGTTGCGAC_FC2_23302023_20120308	GSM1159232	Homo sapiens	NCBITAXON	NCBITaxon:9606	biological specimen	ERO	ERO:0000020	RNA sample preparation	A543	Penn State University	3	L02	Life Technologies SOLiD 5500
SEQC_LIF_PSU_A_3_L03_AGGTTGCGAC_FC1_23302023_20120308	GSM1159233	Homo sapiens	NCBITAXON	NCBITaxon:9606	biological specimen	ERO	ERO:0000020	RNA sample preparation	A544	Penn State University	3	L03	Life Technologies SOLiD 5500
SEQC_LIF_PSU_A_3_L03_AGGTTGCGAC_FC2_23302023_20120308	GSM1159234	Homo sapiens	NCBITAXON	NCBITaxon:9606	biological specimen	ERO	ERO:0000020	RNA sample preparation	A545	Penn State University	3	L03	Life Technologies SOLiD 5500
SEQC_LIF_PSU_A_3_L04_AGGTTGCGAC_FC1_23302023_20120308	GSM1159235	Homo sapiens	NCBITAXON	NCBITaxon:9606	biological specimen	ERO	ERO:0000020	RNA sample preparation	A546	Penn State University	3	L04	Life Technologies SOLiD 5500
SEQC_LIF_PSU_A_3_L04_AGGTTGCGAC_FC2_23302023_20120308	GSM1159236	Homo sapiens	NCBITAXON	NCBITaxon:9606	biological specimen	ERO	ERO:0000020	RNA sample preparation	A547	Penn State University	3	L04	Life Technologies SOLiD 5500
SEQC_LIF_PSU_A_3_L05_AGGTTGCGAC_FC1_23302023_20120308	GSM1159237	Homo sapiens	NCBITAXON	NCBITaxon:9606	biological specimen	ERO	ERO:0000020	RNA sample preparation	A548	Penn State University	3	L05	Life Technologies SOLiD 5500
SEQC_LIF_PSU_A_3_L05_AGGTTGCGAC_FC2_23302023_20120308	GSM1159238	Homo sapiens	NCBITAXON	NCBITaxon:9606	biological specimen	ERO	ERO:0000020	RNA sample preparation	A549	Penn State University	3	L05	Life Technologies SOLiD 5500
SEQC_LIF_PSU_A_3_L06_AGGTTGCGAC_FC1_23302023_20120308	GSM1159239	Homo sapiens	NCBITAXON	NCBITaxon:9606	biological specimen	ERO	ERO:0000020	RNA sample preparation	A550	Penn State University	3	L06	Life Technologies SOLiD 5500
SEQC_LIF_PSU_A_3_L06_AGGTTGCGAC_FC2_23302023_20120308	GSM1159240	Homo sapiens	NCBITAXON	NCBITaxon:9606	biological specimen	ERO	ERO:0000020	RNA sample preparation	A551	Penn State University	3	L06	Life Technologies SOLiD 5500
SEQC_LIF_PSU_A_4_L01_GCGGTAAGGC_FC1_23302023_20120308	GSM1159241	Homo sapiens	NCBITAXON	NCBITaxon:9606	biological specimen	ERO	ERO:0000020	RNA sample preparation	A552	Penn State University	4	L01	Life Technologies SOLiD 5500
SEQC_LIF_PSU_A_4_L01_GCGGTAAGGC_FC2_23302023_20120308	GSM1159242	Homo sapiens	NCBITAXON	NCBITaxon:9606	biological specimen	ERO	ERO:0000020	RNA sample preparation	A553	Penn State University	4	L01	Life Technologies SOLiD 5500
SEQC_LIF_PSU_A_4_L02_GCGGTAAGGC_FC1_23302023_20120308	GSM1159243	Homo sapiens	NCBITAXON	NCBITaxon:9606	biological specimen	ERO	ERO:0000020	RNA sample preparation	A554	Penn State University	4	L02	Life Technologies SOLiD 5500
SEQC_LIF_PSU_A_4_L02_GCGGTAAGGC_FC2_23302023_20120308	GSM1159244	Homo sapiens	NCBITAXON	NCBITaxon:9606	biological specimen	ERO	ERO:0000020	RNA sample preparation	A555	Penn State University	4	L02	Life Technologies SOLiD 5500
SEQC_LIF_PSU_A_4_L03_GCGGTAAGGC_FC1_23302023_20120308	GSM1159245	Homo sapiens	NCBITAXON	NCBITaxon:9606	biological specimen	ERO	ERO:0000020	RNA sample preparation	A556	Penn State University	4	L03	Life Technologies SOLiD 5500
SEQC_LIF_PSU_A_4_L03_GCGGTAAGGC_FC2_23302023_20120308	GSM1159246	Homo sapiens	NCBITAXON	NCBITaxon:9606	biological specimen	ERO	ERO:0000020	RNA sample preparation	A557	Penn State University	4	L03	Life Technologies SOLiD 5500
SEQC_LIF_PSU_A_4_L04_GCGGTAAGGC_FC1_23302023_20120308	GSM1159247	Homo sapiens	NCBITAXON	NCBITaxon:9606	biological specimen	ERO	ERO:0000020	RNA sample preparation	A558	Penn State University	4	L04	Life Technologies SOLiD 5500
SEQC_LIF_PSU_A_4_L04_GCGGTAAGGC_FC2_23302023_20120308	GSM1159248	Homo sapiens	NCBITAXON	NCBITaxon:9606	biological specimen	ERO	ERO:0000020	RNA sample preparation	A559	Penn State University	4	L04	Life Technologies SOLiD 5500
SEQC_LIF_PSU_A_4_L05_GCGGTAAGGC_FC1_23302023_20120308	GSM1159249	Homo sapiens	NCBITAXON	NCBITaxon:9606	biological specimen	ERO	ERO:0000020	RNA sample preparation	A560	Penn State University	4	L05	Life Technologies SOLiD 5500
SEQC_LIF_PSU_A_4_L05_GCGGTAAGGC_FC2_23302023_20120308	GSM1159250	Homo sapiens	NCBITAXON	NCBITaxon:9606	biological specimen	ERO	ERO:0000020	RNA sample preparation	A561	Penn State University	4	L05	Life Technologies SOLiD 5500
SEQC_LIF_PSU_A_4_L06_GCGGTAAGGC_FC1_23302023_20120308	GSM1159251	Homo sapiens	NCBITAXON	NCBITaxon:9606	biological specimen	ERO	ERO:0000020	RNA sample preparation	A562	Penn State University	4	L06	Life Technologies SOLiD 5500
SEQC_LIF_PSU_A_4_L06_GCGGTAAGGC_FC2_23302023_20120308	GSM1159252	Homo sapiens	NCBITAXON	NCBITaxon:9606	biological specimen	ERO	ERO:0000020	RNA sample preparation	A563	Penn State University	4	L06	Life Technologies SOLiD 5500
SEQC_LIF_PSU_A_5_L01_GTGCGGTTCC_FC1_23302023_20120308	GSM1159253	Homo sapiens	NCBITAXON	NCBITaxon:9606	biological specimen	ERO	ERO:0000020	RNA sample preparation	A564	Penn State University	5	L01	Life Technologies SOLiD 5500
SEQC_LIF_PSU_A_5_L01_GTGCGGTTCC_FC2_23302023_20120308	GSM1159254	Homo sapiens	NCBITAXON	NCBITaxon:9606	biological specimen	ERO	ERO:0000020	RNA sample preparation	A565	Penn State University	5	L01	Life Technologies SOLiD 5500
SEQC_LIF_PSU_A_5_L02_GTGCGGTTCC_FC1_23302023_20120308	GSM1159255	Homo sapiens	NCBITAXON	NCBITaxon:9606	biological specimen	ERO	ERO:0000020	RNA sample preparation	A566	Penn State University	5	L02	Life Technologies SOLiD 5500
SEQC_LIF_PSU_A_5_L02_GTGCGGTTCC_FC2_23302023_20120308	GSM1159256	Homo sapiens	NCBITAXON	NCBITaxon:9606	biological specimen	ERO	ERO:0000020	RNA sample preparation	A567	Penn State University	5	L02	Life Technologies SOLiD 5500
SEQC_LIF_PSU_A_5_L03_GTGCGGTTCC_FC1_23302023_20120308	GSM1159257	Homo sapiens	NCBITAXON	NCBITaxon:9606	biological specimen	ERO	ERO:0000020	RNA sample preparation	A568	Penn State University	5	L03	Life Technologies SOLiD 5500
SEQC_LIF_PSU_A_5_L03_GTGCGGTTCC_FC2_23302023_20120308	GSM1159258	Homo sapiens	NCBITAXON	NCBITaxon:9606	biological specimen	ERO	ERO:0000020	RNA sample preparation	A569	Penn State University	5	L03	Life Technologies SOLiD 5500
SEQC_LIF_PSU_A_5_L04_GTGCGGTTCC_FC1_23302023_20120308	GSM1159259	Homo sapiens	NCBITAXON	NCBITaxon:9606	biological specimen	ERO	ERO:0000020	RNA sample preparation	A570	Penn State University	5	L04	Life Technologies SOLiD 5500
SEQC_LIF_PSU_A_5_L04_GTGCGGTTCC_FC2_23302023_20120308	GSM1159260	Homo sapiens	NCBITAXON	NCBITaxon:9606	biological specimen	ERO	ERO:0000020	RNA sample preparation	A571	Penn State University	5	L04	Life Technologies SOLiD 5500
SEQC_LIF_PSU_A_5_L05_GTGCGGTTCC_FC1_23302023_20120308	GSM1159261	Homo sapiens	NCBITAXON	NCBITaxon:9606	biological specimen	ERO	ERO:0000020	RNA sample preparation	A572	Penn State University	5	L05	Life Technologies SOLiD 5500
SEQC_LIF_PSU_A_5_L05_GTGCGGTTCC_FC2_23302023_20120308	GSM1159262	Homo sapiens	NCBITAXON	NCBITaxon:9606	biological specimen	ERO	ERO:0000020	RNA sample preparation	A573	Penn State University	5	L05	Life Technologies SOLiD 5500
SEQC_LIF_PSU_A_5_L06_GTGCGGTTCC_FC1_23302023_20120308	GSM1159263	Homo sapiens	NCBITAXON	NCBITaxon:9606	biological specimen	ERO	ERO:0000020	RNA sample preparation	A574	Penn State University	5	L06	Life Technologies SOLiD 5500
SEQC_LIF_PSU_A_5_L06_GTGCGGTTCC_FC2_23302023_20120308	GSM1159264	Homo sapiens	NCBITAXON	NCBITaxon:9606	biological specimen	ERO	ERO:0000020	RNA sample preparation	A575	Penn State University	5	L06	Life Technologies SOLiD 5500
SEQC_LIF_PSU_B_1_L01_AGGGAGTGGT_FC1_23302023_20120308	GSM1159265	Homo sapiens	NCBITAXON	NCBITaxon:9606	biological specimen	ERO	ERO:0000020	RNA sample preparation	B516	Penn State University	1	L01	Life Technologies SOLiD 5500
SEQC_LIF_PSU_B_1_L01_AGGGAGTGGT_FC2_23302023_20120308	GSM1159266	Homo sapiens	NCBITAXON	NCBITaxon:9606	biological specimen	ERO	ERO:0000020	RNA sample preparation	B517	Penn State University	1	L01	Life Technologies SOLiD 5500
SEQC_LIF_PSU_B_1_L02_AGGGAGTGGT_FC1_23302023_20120308	GSM1159267	Homo sapiens	NCBITAXON	NCBITaxon:9606	biological specimen	ERO	ERO:0000020	RNA sample preparation	B518	Penn State University	1	L02	Life Technologies SOLiD 5500
SEQC_LIF_PSU_B_1_L02_AGGGAGTGGT_FC2_23302023_20120308	GSM1159268	Homo sapiens	NCBITAXON	NCBITaxon:9606	biological specimen	ERO	ERO:0000020	RNA sample preparation	B519	Penn State University	1	L02	Life Technologies SOLiD 5500
SEQC_LIF_PSU_B_1_L03_AGGGAGTGGT_FC1_23302023_20120308	GSM1159269	Homo sapiens	NCBITAXON	NCBITaxon:9606	biological specimen	ERO	ERO:0000020	RNA sample preparation	B520	Penn State University	1	L03	Life Technologies SOLiD 5500
SEQC_LIF_PSU_B_1_L03_AGGGAGTGGT_FC2_23302023_20120308	GSM1159270	Homo sapiens	NCBITAXON	NCBITaxon:9606	biological specimen	ERO	ERO:0000020	RNA sample preparation	B521	Penn State University	1	L03	Life Technologies SOLiD 5500
SEQC_LIF_PSU_B_1_L04_AGGGAGTGGT_FC1_23302023_20120308	GSM1159271	Homo sapiens	NCBITAXON	NCBITaxon:9606	biological specimen	ERO	ERO:0000020	RNA sample preparation	B522	Penn State University	1	L04	Life Technologies SOLiD 5500
SEQC_LIF_PSU_B_1_L04_AGGGAGTGGT_FC2_23302023_20120308	GSM1159272	Homo sapiens	NCBITAXON	NCBITaxon:9606	biological specimen	ERO	ERO:0000020	RNA sample preparation	B523	Penn State University	1	L04	Life Technologies SOLiD 5500
SEQC_LIF_PSU_B_1_L05_AGGGAGTGGT_FC1_23302023_20120308	GSM1159273	Homo sapiens	NCBITAXON	NCBITaxon:9606	biological specimen	ERO	ERO:0000020	RNA sample preparation	B524	Penn State University	1	L05	Life Technologies SOLiD 5500
SEQC_LIF_PSU_B_1_L05_AGGGAGTGGT_FC2_23302023_20120308	GSM1159274	Homo sapiens	NCBITAXON	NCBITaxon:9606	biological specimen	ERO	ERO:0000020	RNA sample preparation	B525	Penn State University	1	L05	Life Technologies SOLiD 5500
SEQC_LIF_PSU_B_1_L06_AGGGAGTGGT_FC1_23302023_20120308	GSM1159275	Homo sapiens	NCBITAXON	NCBITaxon:9606	biological specimen	ERO	ERO:0000020	RNA sample preparation	B526	Penn State University	1	L06	Life Technologies SOLiD 5500
SEQC_LIF_PSU_B_1_L06_AGGGAGTGGT_FC2_23302023_20120308	GSM1159276	Homo sapiens	NCBITAXON	NCBITaxon:9606	biological specimen	ERO	ERO:0000020	RNA sample preparation	B527	Penn State University	1	L06	Life Technologies SOLiD 5500
SEQC_LIF_PSU_B_2_L01_GCGAGGGACA_FC1_23302023_20120308	GSM1159277	Homo sapiens	NCBITAXON	NCBITaxon:9606	biological specimen	ERO	ERO:0000020	RNA sample preparation	B528	Penn State University	2	L01	Life Technologies SOLiD 5500
SEQC_LIF_PSU_B_2_L01_GCGAGGGACA_FC2_23302023_20120308	GSM1159278	Homo sapiens	NCBITAXON	NCBITaxon:9606	biological specimen	ERO	ERO:0000020	RNA sample preparation	B529	Penn State University	2	L01	Life Technologies SOLiD 5500
SEQC_LIF_PSU_B_2_L02_GCGAGGGACA_FC1_23302023_20120308	GSM1159279	Homo sapiens	NCBITAXON	NCBITaxon:9606	biological specimen	ERO	ERO:0000020	RNA sample preparation	B530	Penn State University	2	L02	Life Technologies SOLiD 5500
SEQC_LIF_PSU_B_2_L02_GCGAGGGACA_FC2_23302023_20120308	GSM1159280	Homo sapiens	NCBITAXON	NCBITaxon:9606	biological specimen	ERO	ERO:0000020	RNA sample preparation	B531	Penn State University	2	L02	Life Technologies SOLiD 5500
SEQC_LIF_PSU_B_2_L03_GCGAGGGACA_FC1_23302023_20120308	GSM1159281	Homo sapiens	NCBITAXON	NCBITaxon:9606	biological specimen	ERO	ERO:0000020	RNA sample preparation	B532	Penn State University	2	L03	Life Technologies SOLiD 5500
SEQC_LIF_PSU_B_2_L03_GCGAGGGACA_FC2_23302023_20120308	GSM1159282	Homo sapiens	NCBITAXON	NCBITaxon:9606	biological specimen	ERO	ERO:0000020	RNA sample preparation	B533	Penn State University	2	L03	Life Technologies SOLiD 5500
SEQC_LIF_PSU_B_2_L04_GCGAGGGACA_FC1_23302023_20120308	GSM1159283	Homo sapiens	NCBITAXON	NCBITaxon:9606	biological specimen	ERO	ERO:0000020	RNA sample preparation	B534	Penn State University	2	L04	Life Technologies SOLiD 5500
SEQC_LIF_PSU_B_2_L04_GCGAGGGACA_FC2_23302023_20120308	GSM1159284	Homo sapiens	NCBITAXON	NCBITaxon:9606	biological specimen	ERO	ERO:0000020	RNA sample preparation	B535	Penn State University	2	L04	Life Technologies SOLiD 5500
SEQC_LIF_PSU_B_2_L05_GCGAGGGACA_FC1_23302023_20120308	GSM1159285	Homo sapiens	NCBITAXON	NCBITaxon:9606	biological specimen	ERO	ERO:0000020	RNA sample preparation	B536	Penn State University	2	L05	Life Technologies SOLiD 5500
SEQC_LIF_PSU_B_2_L05_GCGAGGGACA_FC2_23302023_20120308	GSM1159286	Homo sapiens	NCBITAXON	NCBITaxon:9606	biological specimen	ERO	ERO:0000020	RNA sample preparation	B537	Penn State University	2	L05	Life Technologies SOLiD 5500
SEQC_LIF_PSU_B_2_L06_GCGAGGGACA_FC1_23302023_20120308	GSM1159287	Homo sapiens	NCBITAXON	NCBITaxon:9606	biological specimen	ERO	ERO:0000020	RNA sample preparation	B538	Penn State University	2	L06	Life Technologies SOLiD 5500
SEQC_LIF_PSU_B_2_L06_GCGAGGGACA_FC2_23302023_20120308	GSM1159288	Homo sapiens	NCBITAXON	NCBITaxon:9606	biological specimen	ERO	ERO:0000020	RNA sample preparation	B539	Penn State University	2	L06	Life Technologies SOLiD 5500
SEQC_LIF_PSU_B_3_L01_GCGGTAAGCT_FC1_23302023_20120308	GSM1159289	Homo sapiens	NCBITAXON	NCBITaxon:9606	biological specimen	ERO	ERO:0000020	RNA sample preparation	B540	Penn State University	3	L01	Life Technologies SOLiD 5500
SEQC_LIF_PSU_B_3_L01_GCGGTAAGCT_FC2_23302023_20120308	GSM1159290	Homo sapiens	NCBITAXON	NCBITaxon:9606	biological specimen	ERO	ERO:0000020	RNA sample preparation	B541	Penn State University	3	L01	Life Technologies SOLiD 5500
SEQC_LIF_PSU_B_3_L02_GCGGTAAGCT_FC1_23302023_20120308	GSM1159291	Homo sapiens	NCBITAXON	NCBITaxon:9606	biological specimen	ERO	ERO:0000020	RNA sample preparation	B542	Penn State University	3	L02	Life Technologies SOLiD 5500
SEQC_LIF_PSU_B_3_L02_GCGGTAAGCT_FC2_23302023_20120308	GSM1159292	Homo sapiens	NCBITAXON	NCBITaxon:9606	biological specimen	ERO	ERO:0000020	RNA sample preparation	B543	Penn State University	3	L02	Life Technologies SOLiD 5500
SEQC_LIF_PSU_B_3_L03_GCGGTAAGCT_FC1_23302023_20120308	GSM1159293	Homo sapiens	NCBITAXON	NCBITaxon:9606	biological specimen	ERO	ERO:0000020	RNA sample preparation	B544	Penn State University	3	L03	Life Technologies SOLiD 5500
SEQC_LIF_PSU_B_3_L03_GCGGTAAGCT_FC2_23302023_20120308	GSM1159294	Homo sapiens	NCBITAXON	NCBITaxon:9606	biological specimen	ERO	ERO:0000020	RNA sample preparation	B545	Penn State University	3	L03	Life Technologies SOLiD 5500
SEQC_LIF_PSU_B_3_L04_GCGGTAAGCT_FC1_23302023_20120308	GSM1159295	Homo sapiens	NCBITAXON	NCBITaxon:9606	biological specimen	ERO	ERO:0000020	RNA sample preparation	B546	Penn State University	3	L04	Life Technologies SOLiD 5500
SEQC_LIF_PSU_B_3_L04_GCGGTAAGCT_FC2_23302023_20120308	GSM1159296	Homo sapiens	NCBITAXON	NCBITaxon:9606	biological specimen	ERO	ERO:0000020	RNA sample preparation	B547	Penn State University	3	L04	Life Technologies SOLiD 5500
SEQC_LIF_PSU_B_3_L05_GCGGTAAGCT_FC1_23302023_20120308	GSM1159297	Homo sapiens	NCBITAXON	NCBITaxon:9606	biological specimen	ERO	ERO:0000020	RNA sample preparation	B548	Penn State University	3	L05	Life Technologies SOLiD 5500
SEQC_LIF_PSU_B_3_L05_GCGGTAAGCT_FC2_23302023_20120308	GSM1159298	Homo sapiens	NCBITAXON	NCBITaxon:9606	biological specimen	ERO	ERO:0000020	RNA sample preparation	B549	Penn State University	3	L05	Life Technologies SOLiD 5500
SEQC_LIF_PSU_B_3_L06_GCGGTAAGCT_FC1_23302023_20120308	GSM1159299	Homo sapiens	NCBITAXON	NCBITaxon:9606	biological specimen	ERO	ERO:0000020	RNA sample preparation	B550	Penn State University	3	L06	Life Technologies SOLiD 5500
SEQC_LIF_PSU_B_3_L06_GCGGTAAGCT_FC2_23302023_20120308	GSM1159300	Homo sapiens	NCBITAXON	NCBITaxon:9606	biological specimen	ERO	ERO:0000020	RNA sample preparation	B551	Penn State University	3	L06	Life Technologies SOLiD 5500
SEQC_LIF_PSU_B_4_L01_GTGCGGCAGA_FC1_23302023_20120308	GSM1159301	Homo sapiens	NCBITAXON	NCBITaxon:9606	biological specimen	ERO	ERO:0000020	RNA sample preparation	B552	Penn State University	4	L01	Life Technologies SOLiD 5500
SEQC_LIF_PSU_B_4_L01_GTGCGGCAGA_FC2_23302023_20120308	GSM1159302	Homo sapiens	NCBITAXON	NCBITaxon:9606	biological specimen	ERO	ERO:0000020	RNA sample preparation	B553	Penn State University	4	L01	Life Technologies SOLiD 5500
SEQC_LIF_PSU_B_4_L02_GTGCGGCAGA_FC1_23302023_20120308	GSM1159303	Homo sapiens	NCBITAXON	NCBITaxon:9606	biological specimen	ERO	ERO:0000020	RNA sample preparation	B554	Penn State University	4	L02	Life Technologies SOLiD 5500
SEQC_LIF_PSU_B_4_L02_GTGCGGCAGA_FC2_23302023_20120308	GSM1159304	Homo sapiens	NCBITAXON	NCBITaxon:9606	biological specimen	ERO	ERO:0000020	RNA sample preparation	B555	Penn State University	4	L02	Life Technologies SOLiD 5500
SEQC_LIF_PSU_B_4_L03_GTGCGGCAGA_FC1_23302023_20120308	GSM1159305	Homo sapiens	NCBITAXON	NCBITaxon:9606	biological specimen	ERO	ERO:0000020	RNA sample preparation	B556	Penn State University	4	L03	Life Technologies SOLiD 5500
SEQC_LIF_PSU_B_4_L03_GTGCGGCAGA_FC2_23302023_20120308	GSM1159306	Homo sapiens	NCBITAXON	NCBITaxon:9606	biological specimen	ERO	ERO:0000020	RNA sample preparation	B557	Penn State University	4	L03	Life Technologies SOLiD 5500
SEQC_LIF_PSU_B_4_L04_GTGCGGCAGA_FC1_23302023_20120308	GSM1159307	Homo sapiens	NCBITAXON	NCBITaxon:9606	biological specimen	ERO	ERO:0000020	RNA sample preparation	B558	Penn State University	4	L04	Life Technologies SOLiD 5500
SEQC_LIF_PSU_B_4_L04_GTGCGGCAGA_FC2_23302023_20120308	GSM1159308	Homo sapiens	NCBITAXON	NCBITaxon:9606	biological specimen	ERO	ERO:0000020	RNA sample preparation	B559	Penn State University	4	L04	Life Technologies SOLiD 5500
SEQC_LIF_PSU_B_4_L05_GTGCGGCAGA_FC1_23302023_20120308	GSM1159309	Homo sapiens	NCBITAXON	NCBITaxon:9606	biological specimen	ERO	ERO:0000020	RNA sample preparation	B560	Penn State University	4	L05	Life Technologies SOLiD 5500
SEQC_LIF_PSU_B_4_L05_GTGCGGCAGA_FC2_23302023_20120308	GSM1159310	Homo sapiens	NCBITAXON	NCBITaxon:9606	biological specimen	ERO	ERO:0000020	RNA sample preparation	B561	Penn State University	4	L05	Life Technologies SOLiD 5500
SEQC_LIF_PSU_B_4_L06_GTGCGGCAGA_FC1_23302023_20120308	GSM1159311	Homo sapiens	NCBITAXON	NCBITaxon:9606	biological specimen	ERO	ERO:0000020	RNA sample preparation	B562	Penn State University	4	L06	Life Technologies SOLiD 5500
SEQC_LIF_PSU_B_4_L06_GTGCGGCAGA_FC2_23302023_20120308	GSM1159312	Homo sapiens	NCBITAXON	NCBITaxon:9606	biological specimen	ERO	ERO:0000020	RNA sample preparation	B563	Penn State University	4	L06	Life Technologies SOLiD 5500
SEQC_LIF_PSU_B_5_L01_GAGAAGATGA_FC1_23302023_20120308	GSM1159313	Homo sapiens	NCBITAXON	NCBITaxon:9606	biological specimen	ERO	ERO:0000020	RNA sample preparation	B564	Penn State University	5	L01	Life Technologies SOLiD 5500
SEQC_LIF_PSU_B_5_L01_GAGAAGATGA_FC2_23302023_20120308	GSM1159314	Homo sapiens	NCBITAXON	NCBITaxon:9606	biological specimen	ERO	ERO:0000020	RNA sample preparation	B565	Penn State University	5	L01	Life Technologies SOLiD 5500
SEQC_LIF_PSU_B_5_L02_GAGAAGATGA_FC1_23302023_20120308	GSM1159315	Homo sapiens	NCBITAXON	NCBITaxon:9606	biological specimen	ERO	ERO:0000020	RNA sample preparation	B566	Penn State University	5	L02	Life Technologies SOLiD 5500
SEQC_LIF_PSU_B_5_L02_GAGAAGATGA_FC2_23302023_20120308	GSM1159316	Homo sapiens	NCBITAXON	NCBITaxon:9606	biological specimen	ERO	ERO:0000020	RNA sample preparation	B567	Penn State University	5	L02	Life Technologies SOLiD 5500
SEQC_LIF_PSU_B_5_L03_GAGAAGATGA_FC1_23302023_20120308	GSM1159317	Homo sapiens	NCBITAXON	NCBITaxon:9606	biological specimen	ERO	ERO:0000020	RNA sample preparation	B568	Penn State University	5	L03	Life Technologies SOLiD 5500
SEQC_LIF_PSU_B_5_L03_GAGAAGATGA_FC2_23302023_20120308	GSM1159318	Homo sapiens	NCBITAXON	NCBITaxon:9606	biological specimen	ERO	ERO:0000020	RNA sample preparation	B569	Penn State University	5	L03	Life Technologies SOLiD 5500
SEQC_LIF_PSU_B_5_L04_GAGAAGATGA_FC1_23302023_20120308	GSM1159319	Homo sapiens	NCBITAXON	NCBITaxon:9606	biological specimen	ERO	ERO:0000020	RNA sample preparation	B570	Penn State University	5	L04	Life Technologies SOLiD 5500
SEQC_LIF_PSU_B_5_L04_GAGAAGATGA_FC2_23302023_20120308	GSM1159320	Homo sapiens	NCBITAXON	NCBITaxon:9606	biological specimen	ERO	ERO:0000020	RNA sample preparation	B571	Penn State University	5	L04	Life Technologies SOLiD 5500
SEQC_LIF_PSU_B_5_L05_GAGAAGATGA_FC1_23302023_20120308	GSM1159321	Homo sapiens	NCBITAXON	NCBITaxon:9606	biological specimen	ERO	ERO:0000020	RNA sample preparation	B572	Penn State University	5	L05	Life Technologies SOLiD 5500
SEQC_LIF_PSU_B_5_L05_GAGAAGATGA_FC2_23302023_20120308	GSM1159322	Homo sapiens	NCBITAXON	NCBITaxon:9606	biological specimen	ERO	ERO:0000020	RNA sample preparation	B573	Penn State University	5	L05	Life Technologies SOLiD 5500
SEQC_LIF_PSU_B_5_L06_GAGAAGATGA_FC1_23302023_20120308	GSM1159323	Homo sapiens	NCBITAXON	NCBITaxon:9606	biological specimen	ERO	ERO:0000020	RNA sample preparation	B574	Penn State University	5	L06	Life Technologies SOLiD 5500
SEQC_LIF_PSU_B_5_L06_GAGAAGATGA_FC2_23302023_20120308	GSM1159324	Homo sapiens	NCBITAXON	NCBITaxon:9606	biological specimen	ERO	ERO:0000020	RNA sample preparation	B575	Penn State University	5	L06	Life Technologies SOLiD 5500
SEQC_LIF_PSU_C_1_L01_ATAGGTTATA_FC1_23302023_20120308	GSM1159325	Homo sapiens	NCBITAXON	NCBITaxon:9606	biological specimen	ERO	ERO:0000020	RNA sample preparation	C516	Penn State University	1	L01	Life Technologies SOLiD 5500
SEQC_LIF_PSU_C_1_L01_ATAGGTTATA_FC2_23302023_20120308	GSM1159326	Homo sapiens	NCBITAXON	NCBITaxon:9606	biological specimen	ERO	ERO:0000020	RNA sample preparation	C517	Penn State University	1	L01	Life Technologies SOLiD 5500
SEQC_LIF_PSU_C_1_L02_ATAGGTTATA_FC1_23302023_20120308	GSM1159327	Homo sapiens	NCBITAXON	NCBITaxon:9606	biological specimen	ERO	ERO:0000020	RNA sample preparation	C518	Penn State University	1	L02	Life Technologies SOLiD 5500
SEQC_LIF_PSU_C_1_L02_ATAGGTTATA_FC2_23302023_20120308	GSM1159328	Homo sapiens	NCBITAXON	NCBITaxon:9606	biological specimen	ERO	ERO:0000020	RNA sample preparation	C519	Penn State University	1	L02	Life Technologies SOLiD 5500
SEQC_LIF_PSU_C_1_L03_ATAGGTTATA_FC1_23302023_20120308	GSM1159329	Homo sapiens	NCBITAXON	NCBITaxon:9606	biological specimen	ERO	ERO:0000020	RNA sample preparation	C520	Penn State University	1	L03	Life Technologies SOLiD 5500
SEQC_LIF_PSU_C_1_L03_ATAGGTTATA_FC2_23302023_20120308	GSM1159330	Homo sapiens	NCBITAXON	NCBITaxon:9606	biological specimen	ERO	ERO:0000020	RNA sample preparation	C521	Penn State University	1	L03	Life Technologies SOLiD 5500
SEQC_LIF_PSU_C_1_L04_ATAGGTTATA_FC1_23302023_20120308	GSM1159331	Homo sapiens	NCBITAXON	NCBITaxon:9606	biological specimen	ERO	ERO:0000020	RNA sample preparation	C522	Penn State University	1	L04	Life Technologies SOLiD 5500
SEQC_LIF_PSU_C_1_L04_ATAGGTTATA_FC2_23302023_20120308	GSM1159332	Homo sapiens	NCBITAXON	NCBITaxon:9606	biological specimen	ERO	ERO:0000020	RNA sample preparation	C523	Penn State University	1	L04	Life Technologies SOLiD 5500
SEQC_LIF_PSU_C_1_L05_ATAGGTTATA_FC1_23302023_20120308	GSM1159333	Homo sapiens	NCBITAXON	NCBITaxon:9606	biological specimen	ERO	ERO:0000020	RNA sample preparation	C524	Penn State University	1	L05	Life Technologies SOLiD 5500
SEQC_LIF_PSU_C_1_L05_ATAGGTTATA_FC2_23302023_20120308	GSM1159334	Homo sapiens	NCBITAXON	NCBITaxon:9606	biological specimen	ERO	ERO:0000020	RNA sample preparation	C525	Penn State University	1	L05	Life Technologies SOLiD 5500
SEQC_LIF_PSU_C_1_L06_ATAGGTTATA_FC1_23302023_20120308	GSM1159335	Homo sapiens	NCBITAXON	NCBITaxon:9606	biological specimen	ERO	ERO:0000020	RNA sample preparation	C526	Penn State University	1	L06	Life Technologies SOLiD 5500
SEQC_LIF_PSU_C_1_L06_ATAGGTTATA_FC2_23302023_20120308	GSM1159336	Homo sapiens	NCBITAXON	NCBITaxon:9606	biological specimen	ERO	ERO:0000020	RNA sample preparation	C527	Penn State University	1	L06	Life Technologies SOLiD 5500
SEQC_LIF_PSU_C_2_L01_GGGTTATGCC_FC1_23302023_20120308	GSM1159337	Homo sapiens	NCBITAXON	NCBITaxon:9606	biological specimen	ERO	ERO:0000020	RNA sample preparation	C528	Penn State University	2	L01	Life Technologies SOLiD 5500
SEQC_LIF_PSU_C_2_L01_GGGTTATGCC_FC2_23302023_20120308	GSM1159338	Homo sapiens	NCBITAXON	NCBITaxon:9606	biological specimen	ERO	ERO:0000020	RNA sample preparation	C529	Penn State University	2	L01	Life Technologies SOLiD 5500
SEQC_LIF_PSU_C_2_L02_GGGTTATGCC_FC1_23302023_20120308	GSM1159339	Homo sapiens	NCBITAXON	NCBITaxon:9606	biological specimen	ERO	ERO:0000020	RNA sample preparation	C530	Penn State University	2	L02	Life Technologies SOLiD 5500
SEQC_LIF_PSU_C_2_L02_GGGTTATGCC_FC2_23302023_20120308	GSM1159340	Homo sapiens	NCBITAXON	NCBITaxon:9606	biological specimen	ERO	ERO:0000020	RNA sample preparation	C531	Penn State University	2	L02	Life Technologies SOLiD 5500
SEQC_LIF_PSU_C_2_L03_GGGTTATGCC_FC1_23302023_20120308	GSM1159341	Homo sapiens	NCBITAXON	NCBITaxon:9606	biological specimen	ERO	ERO:0000020	RNA sample preparation	C532	Penn State University	2	L03	Life Technologies SOLiD 5500
SEQC_LIF_PSU_C_2_L03_GGGTTATGCC_FC2_23302023_20120308	GSM1159342	Homo sapiens	NCBITAXON	NCBITaxon:9606	biological specimen	ERO	ERO:0000020	RNA sample preparation	C533	Penn State University	2	L03	Life Technologies SOLiD 5500
SEQC_LIF_PSU_C_2_L04_GGGTTATGCC_FC1_23302023_20120308	GSM1159343	Homo sapiens	NCBITAXON	NCBITaxon:9606	biological specimen	ERO	ERO:0000020	RNA sample preparation	C534	Penn State University	2	L04	Life Technologies SOLiD 5500
SEQC_LIF_PSU_C_2_L04_GGGTTATGCC_FC2_23302023_20120308	GSM1159344	Homo sapiens	NCBITAXON	NCBITaxon:9606	biological specimen	ERO	ERO:0000020	RNA sample preparation	C535	Penn State University	2	L04	Life Technologies SOLiD 5500
SEQC_LIF_PSU_C_2_L05_GGGTTATGCC_FC1_23302023_20120308	GSM1159345	Homo sapiens	NCBITAXON	NCBITaxon:9606	biological specimen	ERO	ERO:0000020	RNA sample preparation	C536	Penn State University	2	L05	Life Technologies SOLiD 5500
SEQC_LIF_PSU_C_2_L05_GGGTTATGCC_FC2_23302023_20120308	GSM1159346	Homo sapiens	NCBITAXON	NCBITaxon:9606	biological specimen	ERO	ERO:0000020	RNA sample preparation	C537	Penn State University	2	L05	Life Technologies SOLiD 5500
SEQC_LIF_PSU_C_2_L06_GGGTTATGCC_FC1_23302023_20120308	GSM1159347	Homo sapiens	NCBITAXON	NCBITaxon:9606	biological specimen	ERO	ERO:0000020	RNA sample preparation	C538	Penn State University	2	L06	Life Technologies SOLiD 5500
SEQC_LIF_PSU_C_2_L06_GGGTTATGCC_FC2_23302023_20120308	GSM1159348	Homo sapiens	NCBITAXON	NCBITaxon:9606	biological specimen	ERO	ERO:0000020	RNA sample preparation	C539	Penn State University	2	L06	Life Technologies SOLiD 5500
SEQC_LIF_PSU_C_3_L01_GTGCGACACG_FC1_23302023_20120308	GSM1159349	Homo sapiens	NCBITAXON	NCBITaxon:9606	biological specimen	ERO	ERO:0000020	RNA sample preparation	C540	Penn State University	3	L01	Life Technologies SOLiD 5500
SEQC_LIF_PSU_C_3_L01_GTGCGACACG_FC2_23302023_20120308	GSM1159350	Homo sapiens	NCBITAXON	NCBITaxon:9606	biological specimen	ERO	ERO:0000020	RNA sample preparation	C541	Penn State University	3	L01	Life Technologies SOLiD 5500
SEQC_LIF_PSU_C_3_L02_GTGCGACACG_FC1_23302023_20120308	GSM1159351	Homo sapiens	NCBITAXON	NCBITaxon:9606	biological specimen	ERO	ERO:0000020	RNA sample preparation	C542	Penn State University	3	L02	Life Technologies SOLiD 5500
SEQC_LIF_PSU_C_3_L02_GTGCGACACG_FC2_23302023_20120308	GSM1159352	Homo sapiens	NCBITAXON	NCBITaxon:9606	biological specimen	ERO	ERO:0000020	RNA sample preparation	C543	Penn State University	3	L02	Life Technologies SOLiD 5500
SEQC_LIF_PSU_C_3_L03_GTGCGACACG_FC1_23302023_20120308	GSM1159353	Homo sapiens	NCBITAXON	NCBITaxon:9606	biological specimen	ERO	ERO:0000020	RNA sample preparation	C544	Penn State University	3	L03	Life Technologies SOLiD 5500
SEQC_LIF_PSU_C_3_L03_GTGCGACACG_FC2_23302023_20120308	GSM1159354	Homo sapiens	NCBITAXON	NCBITaxon:9606	biological specimen	ERO	ERO:0000020	RNA sample preparation	C545	Penn State University	3	L03	Life Technologies SOLiD 5500
SEQC_LIF_PSU_C_3_L04_GTGCGACACG_FC1_23302023_20120308	GSM1159355	Homo sapiens	NCBITAXON	NCBITaxon:9606	biological specimen	ERO	ERO:0000020	RNA sample preparation	C546	Penn State University	3	L04	Life Technologies SOLiD 5500
SEQC_LIF_PSU_C_3_L04_GTGCGACACG_FC2_23302023_20120308	GSM1159356	Homo sapiens	NCBITAXON	NCBITaxon:9606	biological specimen	ERO	ERO:0000020	RNA sample preparation	C547	Penn State University	3	L04	Life Technologies SOLiD 5500
SEQC_LIF_PSU_C_3_L05_GTGCGACACG_FC1_23302023_20120308	GSM1159357	Homo sapiens	NCBITAXON	NCBITaxon:9606	biological specimen	ERO	ERO:0000020	RNA sample preparation	C548	Penn State University	3	L05	Life Technologies SOLiD 5500
SEQC_LIF_PSU_C_3_L05_GTGCGACACG_FC2_23302023_20120308	GSM1159358	Homo sapiens	NCBITAXON	NCBITaxon:9606	biological specimen	ERO	ERO:0000020	RNA sample preparation	C549	Penn State University	3	L05	Life Technologies SOLiD 5500
SEQC_LIF_PSU_C_3_L06_GTGCGACACG_FC1_23302023_20120308	GSM1159359	Homo sapiens	NCBITAXON	NCBITaxon:9606	biological specimen	ERO	ERO:0000020	RNA sample preparation	C550	Penn State University	3	L06	Life Technologies SOLiD 5500
SEQC_LIF_PSU_C_3_L06_GTGCGACACG_FC2_23302023_20120308	GSM1159360	Homo sapiens	NCBITAXON	NCBITaxon:9606	biological specimen	ERO	ERO:0000020	RNA sample preparation	C551	Penn State University	3	L06	Life Technologies SOLiD 5500
SEQC_LIF_PSU_C_4_L01_GAGTTGAATG_FC1_23302023_20120308	GSM1159361	Homo sapiens	NCBITAXON	NCBITaxon:9606	biological specimen	ERO	ERO:0000020	RNA sample preparation	C552	Penn State University	4	L01	Life Technologies SOLiD 5500
SEQC_LIF_PSU_C_4_L01_GAGTTGAATG_FC2_23302023_20120308	GSM1159362	Homo sapiens	NCBITAXON	NCBITaxon:9606	biological specimen	ERO	ERO:0000020	RNA sample preparation	C553	Penn State University	4	L01	Life Technologies SOLiD 5500
SEQC_LIF_PSU_C_4_L02_GAGTTGAATG_FC1_23302023_20120308	GSM1159363	Homo sapiens	NCBITAXON	NCBITaxon:9606	biological specimen	ERO	ERO:0000020	RNA sample preparation	C554	Penn State University	4	L02	Life Technologies SOLiD 5500
SEQC_LIF_PSU_C_4_L02_GAGTTGAATG_FC2_23302023_20120308	GSM1159364	Homo sapiens	NCBITAXON	NCBITaxon:9606	biological specimen	ERO	ERO:0000020	RNA sample preparation	C555	Penn State University	4	L02	Life Technologies SOLiD 5500
SEQC_LIF_PSU_C_4_L03_GAGTTGAATG_FC1_23302023_20120308	GSM1159365	Homo sapiens	NCBITAXON	NCBITaxon:9606	biological specimen	ERO	ERO:0000020	RNA sample preparation	C556	Penn State University	4	L03	Life Technologies SOLiD 5500
SEQC_LIF_PSU_C_4_L03_GAGTTGAATG_FC2_23302023_20120308	GSM1159366	Homo sapiens	NCBITAXON	NCBITaxon:9606	biological specimen	ERO	ERO:0000020	RNA sample preparation	C557	Penn State University	4	L03	Life Technologies SOLiD 5500
SEQC_LIF_PSU_C_4_L04_GAGTTGAATG_FC1_23302023_20120308	GSM1159367	Homo sapiens	NCBITAXON	NCBITaxon:9606	biological specimen	ERO	ERO:0000020	RNA sample preparation	C558	Penn State University	4	L04	Life Technologies SOLiD 5500
SEQC_LIF_PSU_C_4_L04_GAGTTGAATG_FC2_23302023_20120308	GSM1159368	Homo sapiens	NCBITAXON	NCBITaxon:9606	biological specimen	ERO	ERO:0000020	RNA sample preparation	C559	Penn State University	4	L04	Life Technologies SOLiD 5500
SEQC_LIF_PSU_C_4_L05_GAGTTGAATG_FC1_23302023_20120308	GSM1159369	Homo sapiens	NCBITAXON	NCBITaxon:9606	biological specimen	ERO	ERO:0000020	RNA sample preparation	C560	Penn State University	4	L05	Life Technologies SOLiD 5500
SEQC_LIF_PSU_C_4_L05_GAGTTGAATG_FC2_23302023_20120308	GSM1159370	Homo sapiens	NCBITAXON	NCBITaxon:9606	biological specimen	ERO	ERO:0000020	RNA sample preparation	C561	Penn State University	4	L05	Life Technologies SOLiD 5500
SEQC_LIF_PSU_C_4_L06_GAGTTGAATG_FC1_23302023_20120308	GSM1159371	Homo sapiens	NCBITAXON	NCBITaxon:9606	biological specimen	ERO	ERO:0000020	RNA sample preparation	C562	Penn State University	4	L06	Life Technologies SOLiD 5500
SEQC_LIF_PSU_C_4_L06_GAGTTGAATG_FC2_23302023_20120308	GSM1159372	Homo sapiens	NCBITAXON	NCBITaxon:9606	biological specimen	ERO	ERO:0000020	RNA sample preparation	C563	Penn State University	4	L06	Life Technologies SOLiD 5500
SEQC_LIF_PSU_C_5_L01_GCGGTGCTTG_FC1_23302023_20120308	GSM1159373	Homo sapiens	NCBITAXON	NCBITaxon:9606	biological specimen	ERO	ERO:0000020	RNA sample preparation	C564	Penn State University	5	L01	Life Technologies SOLiD 5500
SEQC_LIF_PSU_C_5_L01_GCGGTGCTTG_FC2_23302023_20120308	GSM1159374	Homo sapiens	NCBITAXON	NCBITaxon:9606	biological specimen	ERO	ERO:0000020	RNA sample preparation	C565	Penn State University	5	L01	Life Technologies SOLiD 5500
SEQC_LIF_PSU_C_5_L02_GCGGTGCTTG_FC1_23302023_20120308	GSM1159375	Homo sapiens	NCBITAXON	NCBITaxon:9606	biological specimen	ERO	ERO:0000020	RNA sample preparation	C566	Penn State University	5	L02	Life Technologies SOLiD 5500
SEQC_LIF_PSU_C_5_L02_GCGGTGCTTG_FC2_23302023_20120308	GSM1159376	Homo sapiens	NCBITAXON	NCBITaxon:9606	biological specimen	ERO	ERO:0000020	RNA sample preparation	C567	Penn State University	5	L02	Life Technologies SOLiD 5500
SEQC_LIF_PSU_C_5_L03_GCGGTGCTTG_FC1_23302023_20120308	GSM1159377	Homo sapiens	NCBITAXON	NCBITaxon:9606	biological specimen	ERO	ERO:0000020	RNA sample preparation	C568	Penn State University	5	L03	Life Technologies SOLiD 5500
SEQC_LIF_PSU_C_5_L03_GCGGTGCTTG_FC2_23302023_20120308	GSM1159378	Homo sapiens	NCBITAXON	NCBITaxon:9606	biological specimen	ERO	ERO:0000020	RNA sample preparation	C569	Penn State University	5	L03	Life Technologies SOLiD 5500
SEQC_LIF_PSU_C_5_L04_GCGGTGCTTG_FC1_23302023_20120308	GSM1159379	Homo sapiens	NCBITAXON	NCBITaxon:9606	biological specimen	ERO	ERO:0000020	RNA sample preparation	C570	Penn State University	5	L04	Life Technologies SOLiD 5500
SEQC_LIF_PSU_C_5_L04_GCGGTGCTTG_FC2_23302023_20120308	GSM1159380	Homo sapiens	NCBITAXON	NCBITaxon:9606	biological specimen	ERO	ERO:0000020	RNA sample preparation	C571	Penn State University	5	L04	Life Technologies SOLiD 5500
SEQC_LIF_PSU_C_5_L05_GCGGTGCTTG_FC1_23302023_20120308	GSM1159381	Homo sapiens	NCBITAXON	NCBITaxon:9606	biological specimen	ERO	ERO:0000020	RNA sample preparation	C572	Penn State University	5	L05	Life Technologies SOLiD 5500
SEQC_LIF_PSU_C_5_L05_GCGGTGCTTG_FC2_23302023_20120308	GSM1159382	Homo sapiens	NCBITAXON	NCBITaxon:9606	biological specimen	ERO	ERO:0000020	RNA sample preparation	C573	Penn State University	5	L05	Life Technologies SOLiD 5500
SEQC_LIF_PSU_C_5_L06_GCGGTGCTTG_FC1_23302023_20120308	GSM1159383	Homo sapiens	NCBITAXON	NCBITaxon:9606	biological specimen	ERO	ERO:0000020	RNA sample preparation	C574	Penn State University	5	L06	Life Technologies SOLiD 5500
SEQC_LIF_PSU_C_5_L06_GCGGTGCTTG_FC2_23302023_20120308	GSM1159384	Homo sapiens	NCBITAXON	NCBITaxon:9606	biological specimen	ERO	ERO:0000020	RNA sample preparation	C575	Penn State University	5	L06	Life Technologies SOLiD 5500
SEQC_LIF_PSU_D_1_L01_GGATGCGGTC_FC1_23302023_20120308	GSM1159385	Homo sapiens	NCBITAXON	NCBITaxon:9606	biological specimen	ERO	ERO:0000020	RNA sample preparation	D516	Penn State University	1	L01	Life Technologies SOLiD 5500
SEQC_LIF_PSU_D_1_L01_GGATGCGGTC_FC2_23302023_20120308	GSM1159386	Homo sapiens	NCBITAXON	NCBITaxon:9606	biological specimen	ERO	ERO:0000020	RNA sample preparation	D517	Penn State University	1	L01	Life Technologies SOLiD 5500
SEQC_LIF_PSU_D_1_L02_GGATGCGGTC_FC1_23302023_20120308	GSM1159387	Homo sapiens	NCBITAXON	NCBITaxon:9606	biological specimen	ERO	ERO:0000020	RNA sample preparation	D518	Penn State University	1	L02	Life Technologies SOLiD 5500
SEQC_LIF_PSU_D_1_L02_GGATGCGGTC_FC2_23302023_20120308	GSM1159388	Homo sapiens	NCBITAXON	NCBITaxon:9606	biological specimen	ERO	ERO:0000020	RNA sample preparation	D519	Penn State University	1	L02	Life Technologies SOLiD 5500
SEQC_LIF_PSU_D_1_L03_GGATGCGGTC_FC1_23302023_20120308	GSM1159389	Homo sapiens	NCBITAXON	NCBITaxon:9606	biological specimen	ERO	ERO:0000020	RNA sample preparation	D520	Penn State University	1	L03	Life Technologies SOLiD 5500
SEQC_LIF_PSU_D_1_L03_GGATGCGGTC_FC2_23302023_20120308	GSM1159390	Homo sapiens	NCBITAXON	NCBITaxon:9606	biological specimen	ERO	ERO:0000020	RNA sample preparation	D521	Penn State University	1	L03	Life Technologies SOLiD 5500
SEQC_LIF_PSU_D_1_L04_GGATGCGGTC_FC1_23302023_20120308	GSM1159391	Homo sapiens	NCBITAXON	NCBITaxon:9606	biological specimen	ERO	ERO:0000020	RNA sample preparation	D522	Penn State University	1	L04	Life Technologies SOLiD 5500
SEQC_LIF_PSU_D_1_L04_GGATGCGGTC_FC2_23302023_20120308	GSM1159392	Homo sapiens	NCBITAXON	NCBITaxon:9606	biological specimen	ERO	ERO:0000020	RNA sample preparation	D523	Penn State University	1	L04	Life Technologies SOLiD 5500
SEQC_LIF_PSU_D_1_L05_GGATGCGGTC_FC1_23302023_20120308	GSM1159393	Homo sapiens	NCBITAXON	NCBITaxon:9606	biological specimen	ERO	ERO:0000020	RNA sample preparation	D524	Penn State University	1	L05	Life Technologies SOLiD 5500
SEQC_LIF_PSU_D_1_L05_GGATGCGGTC_FC2_23302023_20120308	GSM1159394	Homo sapiens	NCBITAXON	NCBITaxon:9606	biological specimen	ERO	ERO:0000020	RNA sample preparation	D525	Penn State University	1	L05	Life Technologies SOLiD 5500
SEQC_LIF_PSU_D_1_L06_GGATGCGGTC_FC1_23302023_20120308	GSM1159395	Homo sapiens	NCBITAXON	NCBITaxon:9606	biological specimen	ERO	ERO:0000020	RNA sample preparation	D526	Penn State University	1	L06	Life Technologies SOLiD 5500
SEQC_LIF_PSU_D_1_L06_GGATGCGGTC_FC2_23302023_20120308	GSM1159396	Homo sapiens	NCBITAXON	NCBITaxon:9606	biological specimen	ERO	ERO:0000020	RNA sample preparation	D527	Penn State University	1	L06	Life Technologies SOLiD 5500
SEQC_LIF_PSU_D_2_L01_GAGCGAGGAT_FC1_23302023_20120308	GSM1159397	Homo sapiens	NCBITAXON	NCBITaxon:9606	biological specimen	ERO	ERO:0000020	RNA sample preparation	D528	Penn State University	2	L01	Life Technologies SOLiD 5500
SEQC_LIF_PSU_D_2_L01_GAGCGAGGAT_FC2_23302023_20120308	GSM1159398	Homo sapiens	NCBITAXON	NCBITaxon:9606	biological specimen	ERO	ERO:0000020	RNA sample preparation	D529	Penn State University	2	L01	Life Technologies SOLiD 5500
SEQC_LIF_PSU_D_2_L02_GAGCGAGGAT_FC1_23302023_20120308	GSM1159399	Homo sapiens	NCBITAXON	NCBITaxon:9606	biological specimen	ERO	ERO:0000020	RNA sample preparation	D530	Penn State University	2	L02	Life Technologies SOLiD 5500
SEQC_LIF_PSU_D_2_L02_GAGCGAGGAT_FC2_23302023_20120308	GSM1159400	Homo sapiens	NCBITAXON	NCBITaxon:9606	biological specimen	ERO	ERO:0000020	RNA sample preparation	D531	Penn State University	2	L02	Life Technologies SOLiD 5500
SEQC_LIF_PSU_D_2_L03_GAGCGAGGAT_FC1_23302023_20120308	GSM1159401	Homo sapiens	NCBITAXON	NCBITaxon:9606	biological specimen	ERO	ERO:0000020	RNA sample preparation	D532	Penn State University	2	L03	Life Technologies SOLiD 5500
SEQC_LIF_PSU_D_2_L03_GAGCGAGGAT_FC2_23302023_20120308	GSM1159402	Homo sapiens	NCBITAXON	NCBITaxon:9606	biological specimen	ERO	ERO:0000020	RNA sample preparation	D533	Penn State University	2	L03	Life Technologies SOLiD 5500
SEQC_LIF_PSU_D_2_L04_GAGCGAGGAT_FC1_23302023_20120308	GSM1159403	Homo sapiens	NCBITAXON	NCBITaxon:9606	biological specimen	ERO	ERO:0000020	RNA sample preparation	D534	Penn State University	2	L04	Life Technologies SOLiD 5500
SEQC_LIF_PSU_D_2_L04_GAGCGAGGAT_FC2_23302023_20120308	GSM1159404	Homo sapiens	NCBITAXON	NCBITaxon:9606	biological specimen	ERO	ERO:0000020	RNA sample preparation	D535	Penn State University	2	L04	Life Technologies SOLiD 5500
SEQC_LIF_PSU_D_2_L05_GAGCGAGGAT_FC1_23302023_20120308	GSM1159405	Homo sapiens	NCBITAXON	NCBITaxon:9606	biological specimen	ERO	ERO:0000020	RNA sample preparation	D536	Penn State University	2	L05	Life Technologies SOLiD 5500
SEQC_LIF_PSU_D_2_L05_GAGCGAGGAT_FC2_23302023_20120308	GSM1159406	Homo sapiens	NCBITAXON	NCBITaxon:9606	biological specimen	ERO	ERO:0000020	RNA sample preparation	D537	Penn State University	2	L05	Life Technologies SOLiD 5500
SEQC_LIF_PSU_D_2_L06_GAGCGAGGAT_FC1_23302023_20120308	GSM1159407	Homo sapiens	NCBITAXON	NCBITaxon:9606	biological specimen	ERO	ERO:0000020	RNA sample preparation	D538	Penn State University	2	L06	Life Technologies SOLiD 5500
SEQC_LIF_PSU_D_2_L06_GAGCGAGGAT_FC2_23302023_20120308	GSM1159408	Homo sapiens	NCBITAXON	NCBITaxon:9606	biological specimen	ERO	ERO:0000020	RNA sample preparation	D539	Penn State University	2	L06	Life Technologies SOLiD 5500
SEQC_LIF_PSU_D_3_L01_AAGAGGAAAA_FC1_23302023_20120308	GSM1159409	Homo sapiens	NCBITAXON	NCBITaxon:9606	biological specimen	ERO	ERO:0000020	RNA sample preparation	D540	Penn State University	3	L01	Life Technologies SOLiD 5500
SEQC_LIF_PSU_D_3_L01_AAGAGGAAAA_FC2_23302023_20120308	GSM1159410	Homo sapiens	NCBITAXON	NCBITaxon:9606	biological specimen	ERO	ERO:0000020	RNA sample preparation	D541	Penn State University	3	L01	Life Technologies SOLiD 5500
SEQC_LIF_PSU_D_3_L02_AAGAGGAAAA_FC1_23302023_20120308	GSM1159411	Homo sapiens	NCBITAXON	NCBITaxon:9606	biological specimen	ERO	ERO:0000020	RNA sample preparation	D542	Penn State University	3	L02	Life Technologies SOLiD 5500
SEQC_LIF_PSU_D_3_L02_AAGAGGAAAA_FC2_23302023_20120308	GSM1159412	Homo sapiens	NCBITAXON	NCBITaxon:9606	biological specimen	ERO	ERO:0000020	RNA sample preparation	D543	Penn State University	3	L02	Life Technologies SOLiD 5500
SEQC_LIF_PSU_D_3_L03_AAGAGGAAAA_FC1_23302023_20120308	GSM1159413	Homo sapiens	NCBITAXON	NCBITaxon:9606	biological specimen	ERO	ERO:0000020	RNA sample preparation	D544	Penn State University	3	L03	Life Technologies SOLiD 5500
SEQC_LIF_PSU_D_3_L03_AAGAGGAAAA_FC2_23302023_20120308	GSM1159414	Homo sapiens	NCBITAXON	NCBITaxon:9606	biological specimen	ERO	ERO:0000020	RNA sample preparation	D545	Penn State University	3	L03	Life Technologies SOLiD 5500
SEQC_LIF_PSU_D_3_L04_AAGAGGAAAA_FC1_23302023_20120308	GSM1159415	Homo sapiens	NCBITAXON	NCBITaxon:9606	biological specimen	ERO	ERO:0000020	RNA sample preparation	D546	Penn State University	3	L04	Life Technologies SOLiD 5500
SEQC_LIF_PSU_D_3_L04_AAGAGGAAAA_FC2_23302023_20120308	GSM1159416	Homo sapiens	NCBITAXON	NCBITaxon:9606	biological specimen	ERO	ERO:0000020	RNA sample preparation	D547	Penn State University	3	L04	Life Technologies SOLiD 5500
SEQC_LIF_PSU_D_3_L05_AAGAGGAAAA_FC1_23302023_20120308	GSM1159417	Homo sapiens	NCBITAXON	NCBITaxon:9606	biological specimen	ERO	ERO:0000020	RNA sample preparation	D548	Penn State University	3	L05	Life Technologies SOLiD 5500
SEQC_LIF_PSU_D_3_L05_AAGAGGAAAA_FC2_23302023_20120308	GSM1159418	Homo sapiens	NCBITAXON	NCBITaxon:9606	biological specimen	ERO	ERO:0000020	RNA sample preparation	D549	Penn State University	3	L05	Life Technologies SOLiD 5500
SEQC_LIF_PSU_D_3_L06_AAGAGGAAAA_FC1_23302023_20120308	GSM1159419	Homo sapiens	NCBITAXON	NCBITaxon:9606	biological specimen	ERO	ERO:0000020	RNA sample preparation	D550	Penn State University	3	L06	Life Technologies SOLiD 5500
SEQC_LIF_PSU_D_3_L06_AAGAGGAAAA_FC2_23302023_20120308	GSM1159420	Homo sapiens	NCBITAXON	NCBITaxon:9606	biological specimen	ERO	ERO:0000020	RNA sample preparation	D551	Penn State University	3	L06	Life Technologies SOLiD 5500
SEQC_LIF_PSU_D_4_L01_GGGAGACGTT_FC1_23302023_20120308	GSM1159421	Homo sapiens	NCBITAXON	NCBITaxon:9606	biological specimen	ERO	ERO:0000020	RNA sample preparation	D552	Penn State University	4	L01	Life Technologies SOLiD 5500
SEQC_LIF_PSU_D_4_L01_GGGAGACGTT_FC2_23302023_20120308	GSM1159422	Homo sapiens	NCBITAXON	NCBITaxon:9606	biological specimen	ERO	ERO:0000020	RNA sample preparation	D553	Penn State University	4	L01	Life Technologies SOLiD 5500
SEQC_LIF_PSU_D_4_L02_GGGAGACGTT_FC1_23302023_20120308	GSM1159423	Homo sapiens	NCBITAXON	NCBITaxon:9606	biological specimen	ERO	ERO:0000020	RNA sample preparation	D554	Penn State University	4	L02	Life Technologies SOLiD 5500
SEQC_LIF_PSU_D_4_L02_GGGAGACGTT_FC2_23302023_20120308	GSM1159424	Homo sapiens	NCBITAXON	NCBITaxon:9606	biological specimen	ERO	ERO:0000020	RNA sample preparation	D555	Penn State University	4	L02	Life Technologies SOLiD 5500
SEQC_LIF_PSU_D_4_L03_GGGAGACGTT_FC1_23302023_20120308	GSM1159425	Homo sapiens	NCBITAXON	NCBITaxon:9606	biological specimen	ERO	ERO:0000020	RNA sample preparation	D556	Penn State University	4	L03	Life Technologies SOLiD 5500
SEQC_LIF_PSU_D_4_L03_GGGAGACGTT_FC2_23302023_20120308	GSM1159426	Homo sapiens	NCBITAXON	NCBITaxon:9606	biological specimen	ERO	ERO:0000020	RNA sample preparation	D557	Penn State University	4	L03	Life Technologies SOLiD 5500
SEQC_LIF_PSU_D_4_L04_GGGAGACGTT_FC1_23302023_20120308	GSM1159427	Homo sapiens	NCBITAXON	NCBITaxon:9606	biological specimen	ERO	ERO:0000020	RNA sample preparation	D558	Penn State University	4	L04	Life Technologies SOLiD 5500
SEQC_LIF_PSU_D_4_L04_GGGAGACGTT_FC2_23302023_20120308	GSM1159428	Homo sapiens	NCBITAXON	NCBITaxon:9606	biological specimen	ERO	ERO:0000020	RNA sample preparation	D559	Penn State University	4	L04	Life Technologies SOLiD 5500
SEQC_LIF_PSU_D_4_L05_GGGAGACGTT_FC1_23302023_20120308	GSM1159429	Homo sapiens	NCBITAXON	NCBITaxon:9606	biological specimen	ERO	ERO:0000020	RNA sample preparation	D560	Penn State University	4	L05	Life Technologies SOLiD 5500
SEQC_LIF_PSU_D_4_L05_GGGAGACGTT_FC2_23302023_20120308	GSM1159430	Homo sapiens	NCBITAXON	NCBITaxon:9606	biological specimen	ERO	ERO:0000020	RNA sample preparation	D561	Penn State University	4	L05	Life Technologies SOLiD 5500
SEQC_LIF_PSU_D_4_L06_GGGAGACGTT_FC1_23302023_20120308	GSM1159431	Homo sapiens	NCBITAXON	NCBITaxon:9606	biological specimen	ERO	ERO:0000020	RNA sample preparation	D562	Penn State University	4	L06	Life Technologies SOLiD 5500
SEQC_LIF_PSU_D_4_L06_GGGAGACGTT_FC2_23302023_20120308	GSM1159432	Homo sapiens	NCBITAXON	NCBITaxon:9606	biological specimen	ERO	ERO:0000020	RNA sample preparation	D563	Penn State University	4	L06	Life Technologies SOLiD 5500
SEQC_LIF_PSU_D_5_L01_GGGTCGGTAT_FC1_23302023_20120308	GSM1159433	Homo sapiens	NCBITAXON	NCBITaxon:9606	biological specimen	ERO	ERO:0000020	RNA sample preparation	D564	Penn State University	5	L01	Life Technologies SOLiD 5500
SEQC_LIF_PSU_D_5_L01_GGGTCGGTAT_FC2_23302023_20120308	GSM1159434	Homo sapiens	NCBITAXON	NCBITaxon:9606	biological specimen	ERO	ERO:0000020	RNA sample preparation	D565	Penn State University	5	L01	Life Technologies SOLiD 5500
SEQC_LIF_PSU_D_5_L02_GGGTCGGTAT_FC1_23302023_20120308	GSM1159435	Homo sapiens	NCBITAXON	NCBITaxon:9606	biological specimen	ERO	ERO:0000020	RNA sample preparation	D566	Penn State University	5	L02	Life Technologies SOLiD 5500
SEQC_LIF_PSU_D_5_L02_GGGTCGGTAT_FC2_23302023_20120308	GSM1159436	Homo sapiens	NCBITAXON	NCBITaxon:9606	biological specimen	ERO	ERO:0000020	RNA sample preparation	D567	Penn State University	5	L02	Life Technologies SOLiD 5500
SEQC_LIF_PSU_D_5_L03_GGGTCGGTAT_FC1_23302023_20120308	GSM1159437	Homo sapiens	NCBITAXON	NCBITaxon:9606	biological specimen	ERO	ERO:0000020	RNA sample preparation	D568	Penn State University	5	L03	Life Technologies SOLiD 5500
SEQC_LIF_PSU_D_5_L03_GGGTCGGTAT_FC2_23302023_20120308	GSM1159438	Homo sapiens	NCBITAXON	NCBITaxon:9606	biological specimen	ERO	ERO:0000020	RNA sample preparation	D569	Penn State University	5	L03	Life Technologies SOLiD 5500
SEQC_LIF_PSU_D_5_L04_GGGTCGGTAT_FC1_23302023_20120308	GSM1159439	Homo sapiens	NCBITAXON	NCBITaxon:9606	biological specimen	ERO	ERO:0000020	RNA sample preparation	D570	Penn State University	5	L04	Life Technologies SOLiD 5500
SEQC_LIF_PSU_D_5_L04_GGGTCGGTAT_FC2_23302023_20120308	GSM1159440	Homo sapiens	NCBITAXON	NCBITaxon:9606	biological specimen	ERO	ERO:0000020	RNA sample preparation	D571	Penn State University	5	L04	Life Technologies SOLiD 5500
SEQC_LIF_PSU_D_5_L05_GGGTCGGTAT_FC1_23302023_20120308	GSM1159441	Homo sapiens	NCBITAXON	NCBITaxon:9606	biological specimen	ERO	ERO:0000020	RNA sample preparation	D572	Penn State University	5	L05	Life Technologies SOLiD 5500
SEQC_LIF_PSU_D_5_L05_GGGTCGGTAT_FC2_23302023_20120308	GSM1159442	Homo sapiens	NCBITAXON	NCBITaxon:9606	biological specimen	ERO	ERO:0000020	RNA sample preparation	D573	Penn State University	5	L05	Life Technologies SOLiD 5500
SEQC_LIF_PSU_D_5_L06_GGGTCGGTAT_FC1_23302023_20120308	GSM1159443	Homo sapiens	NCBITAXON	NCBITaxon:9606	biological specimen	ERO	ERO:0000020	RNA sample preparation	D574	Penn State University	5	L06	Life Technologies SOLiD 5500
SEQC_LIF_PSU_D_5_L06_GGGTCGGTAT_FC2_23302023_20120308	GSM1159444	Homo sapiens	NCBITAXON	NCBITaxon:9606	biological specimen	ERO	ERO:0000020	RNA sample preparation	D575	Penn State University	5	L06	Life Technologies SOLiD 5500
SEQC_LIF_PSU_E_1_L01_GGCTCACCGC_FC1_23302023_20120308	GSM1159445				reference compound	BAO	BAO:0002092	RNA sample preparation	E175	Penn State University	1	L01	Life Technologies SOLiD 5500
SEQC_LIF_PSU_E_1_L01_GGCTCACCGC_FC2_23302023_20120308	GSM1159446				reference compound	BAO	BAO:0002092	RNA sample preparation	E176	Penn State University	1	L01	Life Technologies SOLiD 5500
SEQC_LIF_PSU_E_1_L02_GGCTCACCGC_FC1_23302023_20120308	GSM1159447				reference compound	BAO	BAO:0002092	RNA sample preparation	E177	Penn State University	1	L02	Life Technologies SOLiD 5500
SEQC_LIF_PSU_E_1_L02_GGCTCACCGC_FC2_23302023_20120308	GSM1159448				reference compound	BAO	BAO:0002092	RNA sample preparation	E178	Penn State University	1	L02	Life Technologies SOLiD 5500
SEQC_LIF_PSU_E_1_L03_GGCTCACCGC_FC1_23302023_20120308	GSM1159449				reference compound	BAO	BAO:0002092	RNA sample preparation	E179	Penn State University	1	L03	Life Technologies SOLiD 5500
SEQC_LIF_PSU_E_1_L03_GGCTCACCGC_FC2_23302023_20120308	GSM1159450				reference compound	BAO	BAO:0002092	RNA sample preparation	E180	Penn State University	1	L03	Life Technologies SOLiD 5500
SEQC_LIF_PSU_E_1_L04_GGCTCACCGC_FC1_23302023_20120308	GSM1159451				reference compound	BAO	BAO:0002092	RNA sample preparation	E181	Penn State University	1	L04	Life Technologies SOLiD 5500
SEQC_LIF_PSU_E_1_L04_GGCTCACCGC_FC2_23302023_20120308	GSM1159452				reference compound	BAO	BAO:0002092	RNA sample preparation	E182	Penn State University	1	L04	Life Technologies SOLiD 5500
SEQC_LIF_PSU_E_1_L05_GGCTCACCGC_FC1_23302023_20120308	GSM1159453				reference compound	BAO	BAO:0002092	RNA sample preparation	E183	Penn State University	1	L05	Life Technologies SOLiD 5500
SEQC_LIF_PSU_E_1_L05_GGCTCACCGC_FC2_23302023_20120308	GSM1159454				reference compound	BAO	BAO:0002092	RNA sample preparation	E184	Penn State University	1	L05	Life Technologies SOLiD 5500
SEQC_LIF_PSU_E_1_L06_GGCTCACCGC_FC1_23302023_20120308	GSM1159455				reference compound	BAO	BAO:0002092	RNA sample preparation	E185	Penn State University	1	L06	Life Technologies SOLiD 5500
SEQC_LIF_PSU_E_1_L06_GGCTCACCGC_FC2_23302023_20120308	GSM1159456				reference compound	BAO	BAO:0002092	RNA sample preparation	E186	Penn State University	1	L06	Life Technologies SOLiD 5500
SEQC_LIF_PSU_E_2_L01_ATGGTAACTG_FC1_23302023_20120308	GSM1159457				reference compound	BAO	BAO:0002092	RNA sample preparation	E187	Penn State University	2	L01	Life Technologies SOLiD 5500
SEQC_LIF_PSU_E_2_L01_ATGGTAACTG_FC2_23302023_20120308	GSM1159458				reference compound	BAO	BAO:0002092	RNA sample preparation	E188	Penn State University	2	L01	Life Technologies SOLiD 5500
SEQC_LIF_PSU_E_2_L02_ATGGTAACTG_FC1_23302023_20120308	GSM1159459				reference compound	BAO	BAO:0002092	RNA sample preparation	E189	Penn State University	2	L02	Life Technologies SOLiD 5500
SEQC_LIF_PSU_E_2_L02_ATGGTAACTG_FC2_23302023_20120308	GSM1159460				reference compound	BAO	BAO:0002092	RNA sample preparation	E190	Penn State University	2	L02	Life Technologies SOLiD 5500
SEQC_LIF_PSU_E_2_L03_ATGGTAACTG_FC1_23302023_20120308	GSM1159461				reference compound	BAO	BAO:0002092	RNA sample preparation	E191	Penn State University	2	L03	Life Technologies SOLiD 5500
SEQC_LIF_PSU_E_2_L03_ATGGTAACTG_FC2_23302023_20120308	GSM1159462				reference compound	BAO	BAO:0002092	RNA sample preparation	E192	Penn State University	2	L03	Life Technologies SOLiD 5500
SEQC_LIF_PSU_E_2_L04_ATGGTAACTG_FC1_23302023_20120308	GSM1159463				reference compound	BAO	BAO:0002092	RNA sample preparation	E193	Penn State University	2	L04	Life Technologies SOLiD 5500
SEQC_LIF_PSU_E_2_L04_ATGGTAACTG_FC2_23302023_20120308	GSM1159464				reference compound	BAO	BAO:0002092	RNA sample preparation	E194	Penn State University	2	L04	Life Technologies SOLiD 5500
SEQC_LIF_PSU_E_2_L05_ATGGTAACTG_FC1_23302023_20120308	GSM1159465				reference compound	BAO	BAO:0002092	RNA sample preparation	E195	Penn State University	2	L05	Life Technologies SOLiD 5500
SEQC_LIF_PSU_E_2_L05_ATGGTAACTG_FC2_23302023_20120308	GSM1159466				reference compound	BAO	BAO:0002092	RNA sample preparation	E196	Penn State University	2	L05	Life Technologies SOLiD 5500
SEQC_LIF_PSU_E_2_L06_ATGGTAACTG_FC1_23302023_20120308	GSM1159467				reference compound	BAO	BAO:0002092	RNA sample preparation	E197	Penn State University	2	L06	Life Technologies SOLiD 5500
SEQC_LIF_PSU_E_2_L06_ATGGTAACTG_FC2_23302023_20120308	GSM1159468				reference compound	BAO	BAO:0002092	RNA sample preparation	E198	Penn State University	2	L06	Life Technologies SOLiD 5500
SEQC_LIF_PSU_F_1_L01_AGGCGGATGA_FC1_23302023_20120308	GSM1159469				reference compound	BAO	BAO:0002092	RNA sample preparation	F175	Penn State University	1	L01	Life Technologies SOLiD 5500
SEQC_LIF_PSU_F_1_L01_AGGCGGATGA_FC2_23302023_20120308	GSM1159470				reference compound	BAO	BAO:0002092	RNA sample preparation	F176	Penn State University	1	L01	Life Technologies SOLiD 5500
SEQC_LIF_PSU_F_1_L02_AGGCGGATGA_FC1_23302023_20120308	GSM1159471				reference compound	BAO	BAO:0002092	RNA sample preparation	F177	Penn State University	1	L02	Life Technologies SOLiD 5500
SEQC_LIF_PSU_F_1_L02_AGGCGGATGA_FC2_23302023_20120308	GSM1159472				reference compound	BAO	BAO:0002092	RNA sample preparation	F178	Penn State University	1	L02	Life Technologies SOLiD 5500
SEQC_LIF_PSU_F_1_L03_AGGCGGATGA_FC1_23302023_20120308	GSM1159473				reference compound	BAO	BAO:0002092	RNA sample preparation	F179	Penn State University	1	L03	Life Technologies SOLiD 5500
SEQC_LIF_PSU_F_1_L03_AGGCGGATGA_FC2_23302023_20120308	GSM1159474				reference compound	BAO	BAO:0002092	RNA sample preparation	F180	Penn State University	1	L03	Life Technologies SOLiD 5500
SEQC_LIF_PSU_F_1_L04_AGGCGGATGA_FC1_23302023_20120308	GSM1159475				reference compound	BAO	BAO:0002092	RNA sample preparation	F181	Penn State University	1	L04	Life Technologies SOLiD 5500
SEQC_LIF_PSU_F_1_L04_AGGCGGATGA_FC2_23302023_20120308	GSM1159476				reference compound	BAO	BAO:0002092	RNA sample preparation	F182	Penn State University	1	L04	Life Technologies SOLiD 5500
SEQC_LIF_PSU_F_1_L05_AGGCGGATGA_FC1_23302023_20120308	GSM1159477				reference compound	BAO	BAO:0002092	RNA sample preparation	F183	Penn State University	1	L05	Life Technologies SOLiD 5500
SEQC_LIF_PSU_F_1_L05_AGGCGGATGA_FC2_23302023_20120308	GSM1159478				reference compound	BAO	BAO:0002092	RNA sample preparation	F184	Penn State University	1	L05	Life Technologies SOLiD 5500
SEQC_LIF_PSU_F_1_L06_AGGCGGATGA_FC1_23302023_20120308	GSM1159479				reference compound	BAO	BAO:0002092	RNA sample preparation	F185	Penn State University	1	L06	Life Technologies SOLiD 5500
SEQC_LIF_PSU_F_1_L06_AGGCGGATGA_FC2_23302023_20120308	GSM1159480				reference compound	BAO	BAO:0002092	RNA sample preparation	F186	Penn State University	1	L06	Life Technologies SOLiD 5500
SEQC_LIF_PSU_F_2_L01_GTCAAGCTTT_FC1_23302023_20120308	GSM1159481				reference compound	BAO	BAO:0002092	RNA sample preparation	F187	Penn State University	2	L01	Life Technologies SOLiD 5500
SEQC_LIF_PSU_F_2_L01_GTCAAGCTTT_FC2_23302023_20120308	GSM1159482				reference compound	BAO	BAO:0002092	RNA sample preparation	F188	Penn State University	2	L01	Life Technologies SOLiD 5500
SEQC_LIF_PSU_F_2_L02_GTCAAGCTTT_FC1_23302023_20120308	GSM1159483				reference compound	BAO	BAO:0002092	RNA sample preparation	F189	Penn State University	2	L02	Life Technologies SOLiD 5500
SEQC_LIF_PSU_F_2_L02_GTCAAGCTTT_FC2_23302023_20120308	GSM1159484				reference compound	BAO	BAO:0002092	RNA sample preparation	F190	Penn State University	2	L02	Life Technologies SOLiD 5500
SEQC_LIF_PSU_F_2_L03_GTCAAGCTTT_FC1_23302023_20120308	GSM1159485				reference compound	BAO	BAO:0002092	RNA sample preparation	F191	Penn State University	2	L03	Life Technologies SOLiD 5500
SEQC_LIF_PSU_F_2_L03_GTCAAGCTTT_FC2_23302023_20120308	GSM1159486				reference compound	BAO	BAO:0002092	RNA sample preparation	F192	Penn State University	2	L03	Life Technologies SOLiD 5500
SEQC_LIF_PSU_F_2_L04_GTCAAGCTTT_FC1_23302023_20120308	GSM1159487				reference compound	BAO	BAO:0002092	RNA sample preparation	F193	Penn State University	2	L04	Life Technologies SOLiD 5500
SEQC_LIF_PSU_F_2_L04_GTCAAGCTTT_FC2_23302023_20120308	GSM1159488				reference compound	BAO	BAO:0002092	RNA sample preparation	F194	Penn State University	2	L04	Life Technologies SOLiD 5500
SEQC_LIF_PSU_F_2_L05_GTCAAGCTTT_FC1_23302023_20120308	GSM1159489				reference compound	BAO	BAO:0002092	RNA sample preparation	F195	Penn State University	2	L05	Life Technologies SOLiD 5500
SEQC_LIF_PSU_F_2_L05_GTCAAGCTTT_FC2_23302023_20120308	GSM1159490				reference compound	BAO	BAO:0002092	RNA sample preparation	F196	Penn State University	2	L05	Life Technologies SOLiD 5500
SEQC_LIF_PSU_F_2_L06_GTCAAGCTTT_FC1_23302023_20120308	GSM1159491				reference compound	BAO	BAO:0002092	RNA sample preparation	F197	Penn State University	2	L06	Life Technologies SOLiD 5500
SEQC_LIF_PSU_F_2_L06_GTCAAGCTTT_FC2_23302023_20120308	GSM1159492				reference compound	BAO	BAO:0002092	RNA sample preparation	F198	Penn State University	2	L06	Life Technologies SOLiD 5500
SEQC_LIF_LIV_A_1_L01_AACATGATGA_FC1_23301020_20120502	GSM1159493	Homo sapiens	NCBITAXON	NCBITaxon:9606	biological specimen	ERO	ERO:0000020	RNA sample preparation	A576	University of Liverpool	1	L01	Life Technologies SOLiD 5500
SEQC_LIF_LIV_A_1_L02_AACATGATGA_FC1_23301020_20120502	GSM1159494	Homo sapiens	NCBITAXON	NCBITaxon:9606	biological specimen	ERO	ERO:0000020	RNA sample preparation	A577	University of Liverpool	1	L02	Life Technologies SOLiD 5500
SEQC_LIF_LIV_A_1_L03_AACATGATGA_FC1_23301020_20120502	GSM1159495	Homo sapiens	NCBITAXON	NCBITaxon:9606	biological specimen	ERO	ERO:0000020	RNA sample preparation	A578	University of Liverpool	1	L03	Life Technologies SOLiD 5500
SEQC_LIF_LIV_A_1_L04_AACATGATGA_FC1_23301020_20120502	GSM1159496	Homo sapiens	NCBITAXON	NCBITaxon:9606	biological specimen	ERO	ERO:0000020	RNA sample preparation	A579	University of Liverpool	1	L04	Life Technologies SOLiD 5500
SEQC_LIF_LIV_A_1_L05_AACATGATGA_FC1_23301020_20120502	GSM1159497	Homo sapiens	NCBITAXON	NCBITaxon:9606	biological specimen	ERO	ERO:0000020	RNA sample preparation	A580	University of Liverpool	1	L05	Life Technologies SOLiD 5500
SEQC_LIF_LIV_A_5_L01_GTGCGGTTCC_FC1_23301020_20120502	GSM1159498	Homo sapiens	NCBITAXON	NCBITaxon:9606	biological specimen	ERO	ERO:0000020	RNA sample preparation	A581	University of Liverpool	5	L01	Life Technologies SOLiD 5500
SEQC_LIF_LIV_A_5_L02_GTGCGGTTCC_FC1_23301020_20120502	GSM1159499	Homo sapiens	NCBITAXON	NCBITaxon:9606	biological specimen	ERO	ERO:0000020	RNA sample preparation	A582	University of Liverpool	5	L02	Life Technologies SOLiD 5500
SEQC_LIF_LIV_A_5_L03_GTGCGGTTCC_FC1_23301020_20120502	GSM1159500	Homo sapiens	NCBITAXON	NCBITaxon:9606	biological specimen	ERO	ERO:0000020	RNA sample preparation	A583	University of Liverpool	5	L03	Life Technologies SOLiD 5500
SEQC_LIF_LIV_A_5_L04_GTGCGGTTCC_FC1_23301020_20120502	GSM1159501	Homo sapiens	NCBITAXON	NCBITaxon:9606	biological specimen	ERO	ERO:0000020	RNA sample preparation	A584	University of Liverpool	5	L04	Life Technologies SOLiD 5500
SEQC_LIF_LIV_A_5_L05_GTGCGGTTCC_FC1_23301020_20120502	GSM1159502	Homo sapiens	NCBITAXON	NCBITaxon:9606	biological specimen	ERO	ERO:0000020	RNA sample preparation	A585	University of Liverpool	5	L05	Life Technologies SOLiD 5500
SEQC_LIF_LIV_B_1_L01_CGGGAGCCCG_FC1_23301020_20120502	GSM1159503	Homo sapiens	NCBITAXON	NCBITaxon:9606	biological specimen	ERO	ERO:0000020	RNA sample preparation	B576	University of Liverpool	1	L01	Life Technologies SOLiD 5500
SEQC_LIF_LIV_B_1_L02_CGGGAGCCCG_FC1_23301020_20120502	GSM1159504	Homo sapiens	NCBITAXON	NCBITaxon:9606	biological specimen	ERO	ERO:0000020	RNA sample preparation	B577	University of Liverpool	1	L02	Life Technologies SOLiD 5500
SEQC_LIF_LIV_B_1_L03_CGGGAGCCCG_FC1_23301020_20120502	GSM1159505	Homo sapiens	NCBITAXON	NCBITaxon:9606	biological specimen	ERO	ERO:0000020	RNA sample preparation	B578	University of Liverpool	1	L03	Life Technologies SOLiD 5500
SEQC_LIF_LIV_B_1_L04_CGGGAGCCCG_FC1_23301020_20120502	GSM1159506	Homo sapiens	NCBITAXON	NCBITaxon:9606	biological specimen	ERO	ERO:0000020	RNA sample preparation	B579	University of Liverpool	1	L04	Life Technologies SOLiD 5500
SEQC_LIF_LIV_B_1_L05_CGGGAGCCCG_FC1_23301020_20120502	GSM1159507	Homo sapiens	NCBITAXON	NCBITaxon:9606	biological specimen	ERO	ERO:0000020	RNA sample preparation	B580	University of Liverpool	1	L05	Life Technologies SOLiD 5500
SEQC_LIF_LIV_B_5_L01_GAGAAGATGA_FC1_23301020_20120502	GSM1159508	Homo sapiens	NCBITAXON	NCBITaxon:9606	biological specimen	ERO	ERO:0000020	RNA sample preparation	B581	University of Liverpool	5	L01	Life Technologies SOLiD 5500
SEQC_LIF_LIV_B_5_L02_GAGAAGATGA_FC1_23301020_20120502	GSM1159509	Homo sapiens	NCBITAXON	NCBITaxon:9606	biological specimen	ERO	ERO:0000020	RNA sample preparation	B582	University of Liverpool	5	L02	Life Technologies SOLiD 5500
SEQC_LIF_LIV_B_5_L03_GAGAAGATGA_FC1_23301020_20120502	GSM1159510	Homo sapiens	NCBITAXON	NCBITaxon:9606	biological specimen	ERO	ERO:0000020	RNA sample preparation	B583	University of Liverpool	5	L03	Life Technologies SOLiD 5500
SEQC_LIF_LIV_B_5_L04_GAGAAGATGA_FC1_23301020_20120502	GSM1159511	Homo sapiens	NCBITAXON	NCBITaxon:9606	biological specimen	ERO	ERO:0000020	RNA sample preparation	B584	University of Liverpool	5	L04	Life Technologies SOLiD 5500
SEQC_LIF_LIV_B_5_L05_GAGAAGATGA_FC1_23301020_20120502	GSM1159512	Homo sapiens	NCBITAXON	NCBITaxon:9606	biological specimen	ERO	ERO:0000020	RNA sample preparation	B585	University of Liverpool	5	L05	Life Technologies SOLiD 5500
SEQC_LIF_LIV_C_1_L01_CAGCAAACTT_FC1_23301020_20120502	GSM1159513	Homo sapiens	NCBITAXON	NCBITaxon:9606	biological specimen	ERO	ERO:0000020	RNA sample preparation	C576	University of Liverpool	1	L01	Life Technologies SOLiD 5500
SEQC_LIF_LIV_C_1_L02_CAGCAAACTT_FC1_23301020_20120502	GSM1159514	Homo sapiens	NCBITAXON	NCBITaxon:9606	biological specimen	ERO	ERO:0000020	RNA sample preparation	C577	University of Liverpool	1	L02	Life Technologies SOLiD 5500
SEQC_LIF_LIV_C_1_L03_CAGCAAACTT_FC1_23301020_20120502	GSM1159515	Homo sapiens	NCBITAXON	NCBITaxon:9606	biological specimen	ERO	ERO:0000020	RNA sample preparation	C578	University of Liverpool	1	L03	Life Technologies SOLiD 5500
SEQC_LIF_LIV_C_1_L04_CAGCAAACTT_FC1_23301020_20120502	GSM1159516	Homo sapiens	NCBITAXON	NCBITaxon:9606	biological specimen	ERO	ERO:0000020	RNA sample preparation	C579	University of Liverpool	1	L04	Life Technologies SOLiD 5500
SEQC_LIF_LIV_C_1_L05_CAGCAAACTT_FC1_23301020_20120502	GSM1159517	Homo sapiens	NCBITAXON	NCBITaxon:9606	biological specimen	ERO	ERO:0000020	RNA sample preparation	C580	University of Liverpool	1	L05	Life Technologies SOLiD 5500
SEQC_LIF_LIV_C_5_L01_GCGGTGCTTG_FC1_23301020_20120502	GSM1159518	Homo sapiens	NCBITAXON	NCBITaxon:9606	biological specimen	ERO	ERO:0000020	RNA sample preparation	C581	University of Liverpool	5	L01	Life Technologies SOLiD 5500
SEQC_LIF_LIV_C_5_L02_GCGGTGCTTG_FC1_23301020_20120502	GSM1159519	Homo sapiens	NCBITAXON	NCBITaxon:9606	biological specimen	ERO	ERO:0000020	RNA sample preparation	C582	University of Liverpool	5	L02	Life Technologies SOLiD 5500
SEQC_LIF_LIV_C_5_L03_GCGGTGCTTG_FC1_23301020_20120502	GSM1159520	Homo sapiens	NCBITAXON	NCBITaxon:9606	biological specimen	ERO	ERO:0000020	RNA sample preparation	C583	University of Liverpool	5	L03	Life Technologies SOLiD 5500
SEQC_LIF_LIV_C_5_L04_GCGGTGCTTG_FC1_23301020_20120502	GSM1159521	Homo sapiens	NCBITAXON	NCBITaxon:9606	biological specimen	ERO	ERO:0000020	RNA sample preparation	C584	University of Liverpool	5	L04	Life Technologies SOLiD 5500
SEQC_LIF_LIV_C_5_L05_GCGGTGCTTG_FC1_23301020_20120502	GSM1159522	Homo sapiens	NCBITAXON	NCBITaxon:9606	biological specimen	ERO	ERO:0000020	RNA sample preparation	C585	University of Liverpool	5	L05	Life Technologies SOLiD 5500
SEQC_LIF_LIV_D_1_L01_AGCTTACTAC_FC1_23301020_20120502	GSM1159523	Homo sapiens	NCBITAXON	NCBITaxon:9606	biological specimen	ERO	ERO:0000020	RNA sample preparation	D576	University of Liverpool	1	L01	Life Technologies SOLiD 5500
SEQC_LIF_LIV_D_1_L02_AGCTTACTAC_FC1_23301020_20120502	GSM1159524	Homo sapiens	NCBITAXON	NCBITaxon:9606	biological specimen	ERO	ERO:0000020	RNA sample preparation	D577	University of Liverpool	1	L02	Life Technologies SOLiD 5500
SEQC_LIF_LIV_D_1_L03_AGCTTACTAC_FC1_23301020_20120502	GSM1159525	Homo sapiens	NCBITAXON	NCBITaxon:9606	biological specimen	ERO	ERO:0000020	RNA sample preparation	D578	University of Liverpool	1	L03	Life Technologies SOLiD 5500
SEQC_LIF_LIV_D_1_L04_AGCTTACTAC_FC1_23301020_20120502	GSM1159526	Homo sapiens	NCBITAXON	NCBITaxon:9606	biological specimen	ERO	ERO:0000020	RNA sample preparation	D579	University of Liverpool	1	L04	Life Technologies SOLiD 5500
SEQC_LIF_LIV_D_1_L05_AGCTTACTAC_FC1_23301020_20120502	GSM1159527	Homo sapiens	NCBITAXON	NCBITaxon:9606	biological specimen	ERO	ERO:0000020	RNA sample preparation	D580	University of Liverpool	1	L05	Life Technologies SOLiD 5500
SEQC_LIF_LIV_D_5_L01_GGGTCGGTAT_FC1_23301020_20120502	GSM1159528	Homo sapiens	NCBITAXON	NCBITaxon:9606	biological specimen	ERO	ERO:0000020	RNA sample preparation	D581	University of Liverpool	5	L01	Life Technologies SOLiD 5500
SEQC_LIF_LIV_D_5_L02_GGGTCGGTAT_FC1_23301020_20120502	GSM1159529	Homo sapiens	NCBITAXON	NCBITaxon:9606	biological specimen	ERO	ERO:0000020	RNA sample preparation	D582	University of Liverpool	5	L02	Life Technologies SOLiD 5500
SEQC_LIF_LIV_D_5_L03_GGGTCGGTAT_FC1_23301020_20120502	GSM1159530	Homo sapiens	NCBITAXON	NCBITaxon:9606	biological specimen	ERO	ERO:0000020	RNA sample preparation	D583	University of Liverpool	5	L03	Life Technologies SOLiD 5500
SEQC_LIF_LIV_D_5_L04_GGGTCGGTAT_FC1_23301020_20120502	GSM1159531	Homo sapiens	NCBITAXON	NCBITaxon:9606	biological specimen	ERO	ERO:0000020	RNA sample preparation	D584	University of Liverpool	5	L04	Life Technologies SOLiD 5500
SEQC_LIF_LIV_D_5_L05_GGGTCGGTAT_FC1_23301020_20120502	GSM1159532	Homo sapiens	NCBITAXON	NCBITaxon:9606	biological specimen	ERO	ERO:0000020	RNA sample preparation	D585	University of Liverpool	5	L05	Life Technologies SOLiD 5500
SEQC_LIF_LIV_E_1_L01_GAATCTAGGG_FC1_23301020_20120502	GSM1159533				reference compound	BAO	BAO:0002092	RNA sample preparation	E199	University of Liverpool	1	L01	Life Technologies SOLiD 5500
SEQC_LIF_LIV_E_1_L02_GAATCTAGGG_FC1_23301020_20120502	GSM1159534				reference compound	BAO	BAO:0002092	RNA sample preparation	E200	University of Liverpool	1	L02	Life Technologies SOLiD 5500
SEQC_LIF_LIV_E_1_L03_GAATCTAGGG_FC1_23301020_20120502	GSM1159535				reference compound	BAO	BAO:0002092	RNA sample preparation	E201	University of Liverpool	1	L03	Life Technologies SOLiD 5500
SEQC_LIF_LIV_E_1_L04_GAATCTAGGG_FC1_23301020_20120502	GSM1159536				reference compound	BAO	BAO:0002092	RNA sample preparation	E202	University of Liverpool	1	L04	Life Technologies SOLiD 5500
SEQC_LIF_LIV_E_1_L05_GAATCTAGGG_FC1_23301020_20120502	GSM1159537				reference compound	BAO	BAO:0002092	RNA sample preparation	E203	University of Liverpool	1	L05	Life Technologies SOLiD 5500
SEQC_LIF_LIV_F_1_L01_GTAGCGAAGA_FC1_23301020_20120502	GSM1159538				reference compound	BAO	BAO:0002092	RNA sample preparation	F199	University of Liverpool	1	L01	Life Technologies SOLiD 5500
SEQC_LIF_LIV_F_1_L02_GTAGCGAAGA_FC1_23301020_20120502	GSM1159539				reference compound	BAO	BAO:0002092	RNA sample preparation	F200	University of Liverpool	1	L02	Life Technologies SOLiD 5500
SEQC_LIF_LIV_F_1_L03_GTAGCGAAGA_FC1_23301020_20120502	GSM1159540				reference compound	BAO	BAO:0002092	RNA sample preparation	F201	University of Liverpool	1	L03	Life Technologies SOLiD 5500
SEQC_LIF_LIV_F_1_L04_GTAGCGAAGA_FC1_23301020_20120502	GSM1159541				reference compound	BAO	BAO:0002092	RNA sample preparation	F202	University of Liverpool	1	L04	Life Technologies SOLiD 5500
SEQC_LIF_LIV_F_1_L05_GTAGCGAAGA_FC1_23301020_20120502	GSM1159542				reference compound	BAO	BAO:0002092	RNA sample preparation	F203	University of Liverpool	1	L05	Life Technologies SOLiD 5500
#Roche
SEQC_ROC_MGP_A_1_R01_HKGG12G01	GSM1159543	Homo sapiens	NCBITAXON	NCBITaxon:9606	biological specimen	ERO	ERO:0000020	RNA sample preparation	A586	Medical Genomes Project	1	R01	Roche 454 GS FLX
SEQC_ROC_MGP_A_1_R02_HKGG12G02	GSM1159544	Homo sapiens	NCBITAXON	NCBITaxon:9606	biological specimen	ERO	ERO:0000020	RNA sample preparation	A587	Medical Genomes Project	1	R02	Roche 454 GS FLX
SEQC_ROC_MGP_B_1_R01_HKJMKOB01	GSM1159545	Homo sapiens	NCBITAXON	NCBITaxon:9606	biological specimen	ERO	ERO:0000020	RNA sample preparation	B586	Medical Genomes Project	1	R01	Roche 454 GS FLX
SEQC_ROC_MGP_B_1_R02_HKJMKOB02	GSM1159546	Homo sapiens	NCBITAXON	NCBITaxon:9606	biological specimen	ERO	ERO:0000020	RNA sample preparation	B587	Medical Genomes Project	1	R02	Roche 454 GS FLX
SEQC_ROC_NYU_A_1_R01_HK7QKYM01	GSM1159547	Homo sapiens	NCBITAXON	NCBITaxon:9606	biological specimen	ERO	ERO:0000020	RNA sample preparation	A588	New York University Medical Center	1	R01	Roche 454 GS FLX
SEQC_ROC_NYU_A_1_R02_HK7QKYM02	GSM1159548	Homo sapiens	NCBITAXON	NCBITaxon:9606	biological specimen	ERO	ERO:0000020	RNA sample preparation	A589	New York University Medical Center	1	R02	Roche 454 GS FLX
SEQC_ROC_NYU_B_1_R01_HLIUF4W01	GSM1159549	Homo sapiens	NCBITAXON	NCBITaxon:9606	biological specimen	ERO	ERO:0000020	RNA sample preparation	B588	New York University Medical Center	1	R01	Roche 454 GS FLX
SEQC_ROC_NYU_B_1_R02_HLIUF4W02	GSM1159550	Homo sapiens	NCBITAXON	NCBITaxon:9606	biological specimen	ERO	ERO:0000020	RNA sample preparation	B589	New York University Medical Center	1	R02	Roche 454 GS FLX
SEQC_ROC_SQW_A_1_R01_HJV2COY01	GSM1159551	Homo sapiens	NCBITAXON	NCBITaxon:9606	biological specimen	ERO	ERO:0000020	RNA sample preparation	A590	SeqWright, Inc.	1	R01	Roche 454 GS FLX
SEQC_ROC_SQW_A_1_R02_HJV2COY02	GSM1159552	Homo sapiens	NCBITAXON	NCBITaxon:9606	biological specimen	ERO	ERO:0000020	RNA sample preparation	A591	SeqWright, Inc.	1	R02	Roche 454 GS FLX
SEQC_ROC_SQW_B_1_R01_HJ3EX7N01	GSM1159553	Homo sapiens	NCBITAXON	NCBITaxon:9606	biological specimen	ERO	ERO:0000020	RNA sample preparation	B590	SeqWright, Inc.	1	R01	Roche 454 GS FLX
SEQC_ROC_SQW_B_1_R02_HJ3EX7N02	GSM1159554	Homo sapiens	NCBITAXON	NCBITaxon:9606	biological specimen	ERO	ERO:0000020	RNA sample preparation	B591	SeqWright, Inc.	1	R02	Roche 454 GS FLX
#Illumina
SEQC_ILM_NYG_A_1_L02_ATCACG_AC132FACXX	GSM1361974	Homo sapiens	NCBITAXON	NCBITaxon:9606	biological specimen	ERO	ERO:0000020	RNA sample preparation	A592	New York Genome Center	1	L02	Illumina HiSeq2000
SEQC_ILM_NYG_A_1_L03_ATCACG_AC132FACXX	GSM1361975	Homo sapiens	NCBITAXON	NCBITaxon:9606	biological specimen	ERO	ERO:0000020	RNA sample preparation	A593	New York Genome Center	1	L03	Illumina HiSeq2000
SEQC_ILM_NYG_A_1_L04_ATCACG_AC132FACXX	GSM1361976	Homo sapiens	NCBITAXON	NCBITaxon:9606	biological specimen	ERO	ERO:0000020	RNA sample preparation	A594	New York Genome Center	1	L04	Illumina HiSeq2000
SEQC_ILM_NYG_A_1_L05_ATCACG_AC132FACXX	GSM1361977	Homo sapiens	NCBITAXON	NCBITaxon:9606	biological specimen	ERO	ERO:0000020	RNA sample preparation	A595	New York Genome Center	1	L05	Illumina HiSeq2000
SEQC_ILM_NYG_A_1_L06_ATCACG_AC132FACXX	GSM1361978	Homo sapiens	NCBITAXON	NCBITaxon:9606	biological specimen	ERO	ERO:0000020	RNA sample preparation	A596	New York Genome Center	1	L06	Illumina HiSeq2000
SEQC_ILM_NYG_A_1_L07_ATCACG_AC132FACXX	GSM1361979	Homo sapiens	NCBITAXON	NCBITaxon:9606	biological specimen	ERO	ERO:0000020	RNA sample preparation	A597	New York Genome Center	1	L07	Illumina HiSeq2000
SEQC_ILM_NYG_A_1_L08_ATCACG_AC132FACXX	GSM1361980	Homo sapiens	NCBITAXON	NCBITaxon:9606	biological specimen	ERO	ERO:0000020	RNA sample preparation	A598	New York Genome Center	1	L08	Illumina HiSeq2000
SEQC_ILM_NYG_A_2_L02_ACAGTG_AC132FACXX	GSM1361981	Homo sapiens	NCBITAXON	NCBITaxon:9606	biological specimen	ERO	ERO:0000020	RNA sample preparation	A599	New York Genome Center	2	L02	Illumina HiSeq2000
SEQC_ILM_NYG_A_2_L03_ACAGTG_AC132FACXX	GSM1361982	Homo sapiens	NCBITAXON	NCBITaxon:9606	biological specimen	ERO	ERO:0000020	RNA sample preparation	A600	New York Genome Center	2	L03	Illumina HiSeq2000
SEQC_ILM_NYG_A_2_L04_ACAGTG_AC132FACXX	GSM1361983	Homo sapiens	NCBITAXON	NCBITaxon:9606	biological specimen	ERO	ERO:0000020	RNA sample preparation	A601	New York Genome Center	2	L04	Illumina HiSeq2000
SEQC_ILM_NYG_A_2_L05_ACAGTG_AC132FACXX	GSM1361984	Homo sapiens	NCBITAXON	NCBITaxon:9606	biological specimen	ERO	ERO:0000020	RNA sample preparation	A602	New York Genome Center	2	L05	Illumina HiSeq2000
SEQC_ILM_NYG_A_2_L06_ACAGTG_AC132FACXX	GSM1361985	Homo sapiens	NCBITAXON	NCBITaxon:9606	biological specimen	ERO	ERO:0000020	RNA sample preparation	A603	New York Genome Center	2	L06	Illumina HiSeq2000
SEQC_ILM_NYG_A_2_L07_ACAGTG_AC132FACXX	GSM1361986	Homo sapiens	NCBITAXON	NCBITaxon:9606	biological specimen	ERO	ERO:0000020	RNA sample preparation	A604	New York Genome Center	2	L07	Illumina HiSeq2000
SEQC_ILM_NYG_A_2_L08_ACAGTG_AC132FACXX	GSM1361987	Homo sapiens	NCBITAXON	NCBITaxon:9606	biological specimen	ERO	ERO:0000020	RNA sample preparation	A605	New York Genome Center	2	L08	Illumina HiSeq2000
SEQC_ILM_NYG_A_3_L02_AGTCAA_AC132FACXX	GSM1361988	Homo sapiens	NCBITAXON	NCBITaxon:9606	biological specimen	ERO	ERO:0000020	RNA sample preparation	A606	New York Genome Center	3	L02	Illumina HiSeq2000
SEQC_ILM_NYG_A_3_L03_AGTCAA_AC132FACXX	GSM1361989	Homo sapiens	NCBITAXON	NCBITaxon:9606	biological specimen	ERO	ERO:0000020	RNA sample preparation	A607	New York Genome Center	3	L03	Illumina HiSeq2000
SEQC_ILM_NYG_A_3_L04_AGTCAA_AC132FACXX	GSM1361990	Homo sapiens	NCBITAXON	NCBITaxon:9606	biological specimen	ERO	ERO:0000020	RNA sample preparation	A608	New York Genome Center	3	L04	Illumina HiSeq2000
SEQC_ILM_NYG_A_3_L05_AGTCAA_AC132FACXX	GSM1361991	Homo sapiens	NCBITAXON	NCBITaxon:9606	biological specimen	ERO	ERO:0000020	RNA sample preparation	A609	New York Genome Center	3	L05	Illumina HiSeq2000
SEQC_ILM_NYG_A_3_L06_AGTCAA_AC132FACXX	GSM1361992	Homo sapiens	NCBITAXON	NCBITaxon:9606	biological specimen	ERO	ERO:0000020	RNA sample preparation	A610	New York Genome Center	3	L06	Illumina HiSeq2000
SEQC_ILM_NYG_A_3_L07_AGTCAA_AC132FACXX	GSM1361993	Homo sapiens	NCBITAXON	NCBITaxon:9606	biological specimen	ERO	ERO:0000020	RNA sample preparation	A611	New York Genome Center	3	L07	Illumina HiSeq2000
SEQC_ILM_NYG_A_3_L08_AGTCAA_AC132FACXX	GSM1361994	Homo sapiens	NCBITAXON	NCBITaxon:9606	biological specimen	ERO	ERO:0000020	RNA sample preparation	A612	New York Genome Center	3	L08	Illumina HiSeq2000
SEQC_ILM_NYG_A_4_L02_GATCAG_AC132FACXX	GSM1361995	Homo sapiens	NCBITAXON	NCBITaxon:9606	biological specimen	ERO	ERO:0000020	RNA sample preparation	A613	New York Genome Center	4	L02	Illumina HiSeq2000
SEQC_ILM_NYG_A_4_L03_GATCAG_AC132FACXX	GSM1361996	Homo sapiens	NCBITAXON	NCBITaxon:9606	biological specimen	ERO	ERO:0000020	RNA sample preparation	A614	New York Genome Center	4	L03	Illumina HiSeq2000
SEQC_ILM_NYG_A_4_L04_GATCAG_AC132FACXX	GSM1361997	Homo sapiens	NCBITAXON	NCBITaxon:9606	biological specimen	ERO	ERO:0000020	RNA sample preparation	A615	New York Genome Center	4	L04	Illumina HiSeq2000
SEQC_ILM_NYG_A_4_L05_GATCAG_AC132FACXX	GSM1361998	Homo sapiens	NCBITAXON	NCBITaxon:9606	biological specimen	ERO	ERO:0000020	RNA sample preparation	A616	New York Genome Center	4	L05	Illumina HiSeq2000
SEQC_ILM_NYG_A_4_L06_GATCAG_AC132FACXX	GSM1361999	Homo sapiens	NCBITAXON	NCBITaxon:9606	biological specimen	ERO	ERO:0000020	RNA sample preparation	A617	New York Genome Center	4	L06	Illumina HiSeq2000
SEQC_ILM_NYG_A_4_L07_GATCAG_AC132FACXX	GSM1362000	Homo sapiens	NCBITAXON	NCBITaxon:9606	biological specimen	ERO	ERO:0000020	RNA sample preparation	A618	New York Genome Center	4	L07	Illumina HiSeq2000
SEQC_ILM_NYG_A_4_L08_GATCAG_AC132FACXX	GSM1362001	Homo sapiens	NCBITAXON	NCBITaxon:9606	biological specimen	ERO	ERO:0000020	RNA sample preparation	A619	New York Genome Center	4	L08	Illumina HiSeq2000
SEQC_ILM_NYG_B_1_L02_CGATGT_AC132FACXX	GSM1362002	Homo sapiens	NCBITAXON	NCBITaxon:9606	biological specimen	ERO	ERO:0000020	RNA sample preparation	B592	New York Genome Center	1	L02	Illumina HiSeq2000
SEQC_ILM_NYG_B_1_L03_CGATGT_AC132FACXX	GSM1362003	Homo sapiens	NCBITAXON	NCBITaxon:9606	biological specimen	ERO	ERO:0000020	RNA sample preparation	B593	New York Genome Center	1	L03	Illumina HiSeq2000
SEQC_ILM_NYG_B_1_L04_CGATGT_AC132FACXX	GSM1362004	Homo sapiens	NCBITAXON	NCBITaxon:9606	biological specimen	ERO	ERO:0000020	RNA sample preparation	B594	New York Genome Center	1	L04	Illumina HiSeq2000
SEQC_ILM_NYG_B_1_L05_CGATGT_AC132FACXX	GSM1362005	Homo sapiens	NCBITAXON	NCBITaxon:9606	biological specimen	ERO	ERO:0000020	RNA sample preparation	B595	New York Genome Center	1	L05	Illumina HiSeq2000
SEQC_ILM_NYG_B_1_L06_CGATGT_AC132FACXX	GSM1362006	Homo sapiens	NCBITAXON	NCBITaxon:9606	biological specimen	ERO	ERO:0000020	RNA sample preparation	B596	New York Genome Center	1	L06	Illumina HiSeq2000
SEQC_ILM_NYG_B_1_L07_CGATGT_AC132FACXX	GSM1362007	Homo sapiens	NCBITAXON	NCBITaxon:9606	biological specimen	ERO	ERO:0000020	RNA sample preparation	B597	New York Genome Center	1	L07	Illumina HiSeq2000
SEQC_ILM_NYG_B_1_L08_CGATGT_AC132FACXX	GSM1362008	Homo sapiens	NCBITAXON	NCBITaxon:9606	biological specimen	ERO	ERO:0000020	RNA sample preparation	B598	New York Genome Center	1	L08	Illumina HiSeq2000
SEQC_ILM_NYG_B_2_L02_GCCAAT_AC132FACXX	GSM1362009	Homo sapiens	NCBITAXON	NCBITaxon:9606	biological specimen	ERO	ERO:0000020	RNA sample preparation	B599	New York Genome Center	2	L02	Illumina HiSeq2000
SEQC_ILM_NYG_B_2_L03_GCCAAT_AC132FACXX	GSM1362010	Homo sapiens	NCBITAXON	NCBITaxon:9606	biological specimen	ERO	ERO:0000020	RNA sample preparation	B600	New York Genome Center	2	L03	Illumina HiSeq2000
SEQC_ILM_NYG_B_2_L04_GCCAAT_AC132FACXX	GSM1362011	Homo sapiens	NCBITAXON	NCBITaxon:9606	biological specimen	ERO	ERO:0000020	RNA sample preparation	B601	New York Genome Center	2	L04	Illumina HiSeq2000
SEQC_ILM_NYG_B_2_L05_GCCAAT_AC132FACXX	GSM1362012	Homo sapiens	NCBITAXON	NCBITaxon:9606	biological specimen	ERO	ERO:0000020	RNA sample preparation	B602	New York Genome Center	2	L05	Illumina HiSeq2000
SEQC_ILM_NYG_B_2_L06_GCCAAT_AC132FACXX	GSM1362013	Homo sapiens	NCBITAXON	NCBITaxon:9606	biological specimen	ERO	ERO:0000020	RNA sample preparation	B603	New York Genome Center	2	L06	Illumina HiSeq2000
SEQC_ILM_NYG_B_2_L07_GCCAAT_AC132FACXX	GSM1362014	Homo sapiens	NCBITAXON	NCBITaxon:9606	biological specimen	ERO	ERO:0000020	RNA sample preparation	B604	New York Genome Center	2	L07	Illumina HiSeq2000
SEQC_ILM_NYG_B_2_L08_GCCAAT_AC132FACXX	GSM1362015	Homo sapiens	NCBITAXON	NCBITaxon:9606	biological specimen	ERO	ERO:0000020	RNA sample preparation	B605	New York Genome Center	2	L08	Illumina HiSeq2000
SEQC_ILM_NYG_B_3_L02_AGTTCC_AC132FACXX	GSM1362016	Homo sapiens	NCBITAXON	NCBITaxon:9606	biological specimen	ERO	ERO:0000020	RNA sample preparation	B606	New York Genome Center	3	L02	Illumina HiSeq2000
SEQC_ILM_NYG_B_3_L03_AGTTCC_AC132FACXX	GSM1362017	Homo sapiens	NCBITAXON	NCBITaxon:9606	biological specimen	ERO	ERO:0000020	RNA sample preparation	B607	New York Genome Center	3	L03	Illumina HiSeq2000
SEQC_ILM_NYG_B_3_L04_AGTTCC_AC132FACXX	GSM1362018	Homo sapiens	NCBITAXON	NCBITaxon:9606	biological specimen	ERO	ERO:0000020	RNA sample preparation	B608	New York Genome Center	3	L04	Illumina HiSeq2000
SEQC_ILM_NYG_B_3_L05_AGTTCC_AC132FACXX	GSM1362019	Homo sapiens	NCBITAXON	NCBITaxon:9606	biological specimen	ERO	ERO:0000020	RNA sample preparation	B609	New York Genome Center	3	L05	Illumina HiSeq2000
SEQC_ILM_NYG_B_3_L06_AGTTCC_AC132FACXX	GSM1362020	Homo sapiens	NCBITAXON	NCBITaxon:9606	biological specimen	ERO	ERO:0000020	RNA sample preparation	B610	New York Genome Center	3	L06	Illumina HiSeq2000
SEQC_ILM_NYG_B_3_L07_AGTTCC_AC132FACXX	GSM1362021	Homo sapiens	NCBITAXON	NCBITaxon:9606	biological specimen	ERO	ERO:0000020	RNA sample preparation	B611	New York Genome Center	3	L07	Illumina HiSeq2000
SEQC_ILM_NYG_B_3_L08_AGTTCC_AC132FACXX	GSM1362022	Homo sapiens	NCBITAXON	NCBITaxon:9606	biological specimen	ERO	ERO:0000020	RNA sample preparation	B612	New York Genome Center	3	L08	Illumina HiSeq2000
SEQC_ILM_NYG_B_4_L02_TAGCTT_AC132FACXX	GSM1362023	Homo sapiens	NCBITAXON	NCBITaxon:9606	biological specimen	ERO	ERO:0000020	RNA sample preparation	B613	New York Genome Center	4	L02	Illumina HiSeq2000
SEQC_ILM_NYG_B_4_L03_TAGCTT_AC132FACXX	GSM1362024	Homo sapiens	NCBITAXON	NCBITaxon:9606	biological specimen	ERO	ERO:0000020	RNA sample preparation	B614	New York Genome Center	4	L03	Illumina HiSeq2000
SEQC_ILM_NYG_B_4_L04_TAGCTT_AC132FACXX	GSM1362025	Homo sapiens	NCBITAXON	NCBITaxon:9606	biological specimen	ERO	ERO:0000020	RNA sample preparation	B615	New York Genome Center	4	L04	Illumina HiSeq2000
SEQC_ILM_NYG_B_4_L05_TAGCTT_AC132FACXX	GSM1362026	Homo sapiens	NCBITAXON	NCBITaxon:9606	biological specimen	ERO	ERO:0000020	RNA sample preparation	B616	New York Genome Center	4	L05	Illumina HiSeq2000
SEQC_ILM_NYG_B_4_L06_TAGCTT_AC132FACXX	GSM1362027	Homo sapiens	NCBITAXON	NCBITaxon:9606	biological specimen	ERO	ERO:0000020	RNA sample preparation	B617	New York Genome Center	4	L06	Illumina HiSeq2000
SEQC_ILM_NYG_B_4_L07_TAGCTT_AC132FACXX	GSM1362028	Homo sapiens	NCBITAXON	NCBITaxon:9606	biological specimen	ERO	ERO:0000020	RNA sample preparation	B618	New York Genome Center	4	L07	Illumina HiSeq2000
SEQC_ILM_NYG_B_4_L08_TAGCTT_AC132FACXX	GSM1362029	Homo sapiens	NCBITAXON	NCBITaxon:9606	biological specimen	ERO	ERO:0000020	RNA sample preparation	B619	New York Genome Center	4	L08	Illumina HiSeq2000
SEQC_ILM_NYG_C_1_L02_TTAGGC_AC132FACXX	GSM1362030	Homo sapiens	NCBITAXON	NCBITaxon:9606	biological specimen	ERO	ERO:0000020	RNA sample preparation	C586	New York Genome Center	1	L02	Illumina HiSeq2000
SEQC_ILM_NYG_C_1_L03_TTAGGC_AC132FACXX	GSM1362031	Homo sapiens	NCBITAXON	NCBITaxon:9606	biological specimen	ERO	ERO:0000020	RNA sample preparation	C587	New York Genome Center	1	L03	Illumina HiSeq2000
SEQC_ILM_NYG_C_1_L04_TTAGGC_AC132FACXX	GSM1362032	Homo sapiens	NCBITAXON	NCBITaxon:9606	biological specimen	ERO	ERO:0000020	RNA sample preparation	C588	New York Genome Center	1	L04	Illumina HiSeq2000
SEQC_ILM_NYG_C_1_L05_TTAGGC_AC132FACXX	GSM1362033	Homo sapiens	NCBITAXON	NCBITaxon:9606	biological specimen	ERO	ERO:0000020	RNA sample preparation	C589	New York Genome Center	1	L05	Illumina HiSeq2000
SEQC_ILM_NYG_C_1_L06_TTAGGC_AC132FACXX	GSM1362034	Homo sapiens	NCBITAXON	NCBITaxon:9606	biological specimen	ERO	ERO:0000020	RNA sample preparation	C590	New York Genome Center	1	L06	Illumina HiSeq2000
SEQC_ILM_NYG_C_1_L07_TTAGGC_AC132FACXX	GSM1362035	Homo sapiens	NCBITAXON	NCBITaxon:9606	biological specimen	ERO	ERO:0000020	RNA sample preparation	C591	New York Genome Center	1	L07	Illumina HiSeq2000
SEQC_ILM_NYG_C_1_L08_TTAGGC_AC132FACXX	GSM1362036	Homo sapiens	NCBITAXON	NCBITaxon:9606	biological specimen	ERO	ERO:0000020	RNA sample preparation	C592	New York Genome Center	1	L08	Illumina HiSeq2000
SEQC_ILM_NYG_C_2_L02_CAGATC_AC132FACXX	GSM1362037	Homo sapiens	NCBITAXON	NCBITaxon:9606	biological specimen	ERO	ERO:0000020	RNA sample preparation	C593	New York Genome Center	2	L02	Illumina HiSeq2000
SEQC_ILM_NYG_C_2_L03_CAGATC_AC132FACXX	GSM1362038	Homo sapiens	NCBITAXON	NCBITaxon:9606	biological specimen	ERO	ERO:0000020	RNA sample preparation	C594	New York Genome Center	2	L03	Illumina HiSeq2000
SEQC_ILM_NYG_C_2_L04_CAGATC_AC132FACXX	GSM1362039	Homo sapiens	NCBITAXON	NCBITaxon:9606	biological specimen	ERO	ERO:0000020	RNA sample preparation	C595	New York Genome Center	2	L04	Illumina HiSeq2000
SEQC_ILM_NYG_C_2_L05_CAGATC_AC132FACXX	GSM1362040	Homo sapiens	NCBITAXON	NCBITaxon:9606	biological specimen	ERO	ERO:0000020	RNA sample preparation	C596	New York Genome Center	2	L05	Illumina HiSeq2000
SEQC_ILM_NYG_C_2_L06_CAGATC_AC132FACXX	GSM1362041	Homo sapiens	NCBITAXON	NCBITaxon:9606	biological specimen	ERO	ERO:0000020	RNA sample preparation	C597	New York Genome Center	2	L06	Illumina HiSeq2000
SEQC_ILM_NYG_C_2_L07_CAGATC_AC132FACXX	GSM1362042	Homo sapiens	NCBITAXON	NCBITaxon:9606	biological specimen	ERO	ERO:0000020	RNA sample preparation	C598	New York Genome Center	2	L07	Illumina HiSeq2000
SEQC_ILM_NYG_C_2_L08_CAGATC_AC132FACXX	GSM1362043	Homo sapiens	NCBITAXON	NCBITaxon:9606	biological specimen	ERO	ERO:0000020	RNA sample preparation	C599	New York Genome Center	2	L08	Illumina HiSeq2000
SEQC_ILM_NYG_C_3_L02_ATGTCA_AC132FACXX	GSM1362044	Homo sapiens	NCBITAXON	NCBITaxon:9606	biological specimen	ERO	ERO:0000020	RNA sample preparation	C600	New York Genome Center	3	L02	Illumina HiSeq2000
SEQC_ILM_NYG_C_3_L03_ATGTCA_AC132FACXX	GSM1362045	Homo sapiens	NCBITAXON	NCBITaxon:9606	biological specimen	ERO	ERO:0000020	RNA sample preparation	C601	New York Genome Center	3	L03	Illumina HiSeq2000
SEQC_ILM_NYG_C_3_L04_ATGTCA_AC132FACXX	GSM1362046	Homo sapiens	NCBITAXON	NCBITaxon:9606	biological specimen	ERO	ERO:0000020	RNA sample preparation	C602	New York Genome Center	3	L04	Illumina HiSeq2000
SEQC_ILM_NYG_C_3_L05_ATGTCA_AC132FACXX	GSM1362047	Homo sapiens	NCBITAXON	NCBITaxon:9606	biological specimen	ERO	ERO:0000020	RNA sample preparation	C603	New York Genome Center	3	L05	Illumina HiSeq2000
SEQC_ILM_NYG_C_3_L06_ATGTCA_AC132FACXX	GSM1362048	Homo sapiens	NCBITAXON	NCBITaxon:9606	biological specimen	ERO	ERO:0000020	RNA sample preparation	C604	New York Genome Center	3	L06	Illumina HiSeq2000
SEQC_ILM_NYG_C_3_L07_ATGTCA_AC132FACXX	GSM1362049	Homo sapiens	NCBITAXON	NCBITaxon:9606	biological specimen	ERO	ERO:0000020	RNA sample preparation	C605	New York Genome Center	3	L07	Illumina HiSeq2000
SEQC_ILM_NYG_C_3_L08_ATGTCA_AC132FACXX	GSM1362050	Homo sapiens	NCBITAXON	NCBITaxon:9606	biological specimen	ERO	ERO:0000020	RNA sample preparation	C606	New York Genome Center	3	L08	Illumina HiSeq2000
SEQC_ILM_NYG_C_4_L02_GGCTAC_AC132FACXX	GSM1362051	Homo sapiens	NCBITAXON	NCBITaxon:9606	biological specimen	ERO	ERO:0000020	RNA sample preparation	C607	New York Genome Center	4	L02	Illumina HiSeq2000
SEQC_ILM_NYG_C_4_L03_GGCTAC_AC132FACXX	GSM1362052	Homo sapiens	NCBITAXON	NCBITaxon:9606	biological specimen	ERO	ERO:0000020	RNA sample preparation	C608	New York Genome Center	4	L03	Illumina HiSeq2000
SEQC_ILM_NYG_C_4_L04_GGCTAC_AC132FACXX	GSM1362053	Homo sapiens	NCBITAXON	NCBITaxon:9606	biological specimen	ERO	ERO:0000020	RNA sample preparation	C609	New York Genome Center	4	L04	Illumina HiSeq2000
SEQC_ILM_NYG_C_4_L05_GGCTAC_AC132FACXX	GSM1362054	Homo sapiens	NCBITAXON	NCBITaxon:9606	biological specimen	ERO	ERO:0000020	RNA sample preparation	C610	New York Genome Center	4	L05	Illumina HiSeq2000
SEQC_ILM_NYG_C_4_L06_GGCTAC_AC132FACXX	GSM1362055	Homo sapiens	NCBITAXON	NCBITaxon:9606	biological specimen	ERO	ERO:0000020	RNA sample preparation	C611	New York Genome Center	4	L06	Illumina HiSeq2000
SEQC_ILM_NYG_C_4_L07_GGCTAC_AC132FACXX	GSM1362056	Homo sapiens	NCBITAXON	NCBITaxon:9606	biological specimen	ERO	ERO:0000020	RNA sample preparation	C612	New York Genome Center	4	L07	Illumina HiSeq2000
SEQC_ILM_NYG_C_4_L08_GGCTAC_AC132FACXX	GSM1362057	Homo sapiens	NCBITAXON	NCBITaxon:9606	biological specimen	ERO	ERO:0000020	RNA sample preparation	C613	New York Genome Center	4	L08	Illumina HiSeq2000
SEQC_ILM_NYG_D_1_L02_TGACCA_AC132FACXX	GSM1362058	Homo sapiens	NCBITAXON	NCBITaxon:9606	biological specimen	ERO	ERO:0000020	RNA sample preparation	D586	New York Genome Center	1	L02	Illumina HiSeq2000
SEQC_ILM_NYG_D_1_L03_TGACCA_AC132FACXX	GSM1362059	Homo sapiens	NCBITAXON	NCBITaxon:9606	biological specimen	ERO	ERO:0000020	RNA sample preparation	D587	New York Genome Center	1	L03	Illumina HiSeq2000
SEQC_ILM_NYG_D_1_L04_TGACCA_AC132FACXX	GSM1362060	Homo sapiens	NCBITAXON	NCBITaxon:9606	biological specimen	ERO	ERO:0000020	RNA sample preparation	D588	New York Genome Center	1	L04	Illumina HiSeq2000
SEQC_ILM_NYG_D_1_L05_TGACCA_AC132FACXX	GSM1362061	Homo sapiens	NCBITAXON	NCBITaxon:9606	biological specimen	ERO	ERO:0000020	RNA sample preparation	D589	New York Genome Center	1	L05	Illumina HiSeq2000
SEQC_ILM_NYG_D_1_L06_TGACCA_AC132FACXX	GSM1362062	Homo sapiens	NCBITAXON	NCBITaxon:9606	biological specimen	ERO	ERO:0000020	RNA sample preparation	D590	New York Genome Center	1	L06	Illumina HiSeq2000
SEQC_ILM_NYG_D_1_L07_TGACCA_AC132FACXX	GSM1362063	Homo sapiens	NCBITAXON	NCBITaxon:9606	biological specimen	ERO	ERO:0000020	RNA sample preparation	D591	New York Genome Center	1	L07	Illumina HiSeq2000
SEQC_ILM_NYG_D_1_L08_TGACCA_AC132FACXX	GSM1362064	Homo sapiens	NCBITAXON	NCBITaxon:9606	biological specimen	ERO	ERO:0000020	RNA sample preparation	D592	New York Genome Center	1	L08	Illumina HiSeq2000
SEQC_ILM_NYG_D_2_L02_CCGTCC_AC132FACXX	GSM1362065	Homo sapiens	NCBITAXON	NCBITaxon:9606	biological specimen	ERO	ERO:0000020	RNA sample preparation	D593	New York Genome Center	2	L02	Illumina HiSeq2000
SEQC_ILM_NYG_D_2_L03_CCGTCC_AC132FACXX	GSM1362066	Homo sapiens	NCBITAXON	NCBITaxon:9606	biological specimen	ERO	ERO:0000020	RNA sample preparation	D594	New York Genome Center	2	L03	Illumina HiSeq2000
SEQC_ILM_NYG_D_2_L04_CCGTCC_AC132FACXX	GSM1362067	Homo sapiens	NCBITAXON	NCBITaxon:9606	biological specimen	ERO	ERO:0000020	RNA sample preparation	D595	New York Genome Center	2	L04	Illumina HiSeq2000
SEQC_ILM_NYG_D_2_L05_CCGTCC_AC132FACXX	GSM1362068	Homo sapiens	NCBITAXON	NCBITaxon:9606	biological specimen	ERO	ERO:0000020	RNA sample preparation	D596	New York Genome Center	2	L05	Illumina HiSeq2000
SEQC_ILM_NYG_D_2_L06_CCGTCC_AC132FACXX	GSM1362069	Homo sapiens	NCBITAXON	NCBITaxon:9606	biological specimen	ERO	ERO:0000020	RNA sample preparation	D597	New York Genome Center	2	L06	Illumina HiSeq2000
SEQC_ILM_NYG_D_2_L07_CCGTCC_AC132FACXX	GSM1362070	Homo sapiens	NCBITAXON	NCBITaxon:9606	biological specimen	ERO	ERO:0000020	RNA sample preparation	D598	New York Genome Center	2	L07	Illumina HiSeq2000
SEQC_ILM_NYG_D_2_L08_CCGTCC_AC132FACXX	GSM1362071	Homo sapiens	NCBITAXON	NCBITaxon:9606	biological specimen	ERO	ERO:0000020	RNA sample preparation	D599	New York Genome Center	2	L08	Illumina HiSeq2000
SEQC_ILM_NYG_D_3_L02_ACTTGA_AC132FACXX	GSM1362072	Homo sapiens	NCBITAXON	NCBITaxon:9606	biological specimen	ERO	ERO:0000020	RNA sample preparation	D600	New York Genome Center	3	L02	Illumina HiSeq2000
SEQC_ILM_NYG_D_3_L03_ACTTGA_AC132FACXX	GSM1362073	Homo sapiens	NCBITAXON	NCBITaxon:9606	biological specimen	ERO	ERO:0000020	RNA sample preparation	D601	New York Genome Center	3	L03	Illumina HiSeq2000
SEQC_ILM_NYG_D_3_L04_ACTTGA_AC132FACXX	GSM1362074	Homo sapiens	NCBITAXON	NCBITaxon:9606	biological specimen	ERO	ERO:0000020	RNA sample preparation	D602	New York Genome Center	3	L04	Illumina HiSeq2000
SEQC_ILM_NYG_D_3_L05_ACTTGA_AC132FACXX	GSM1362075	Homo sapiens	NCBITAXON	NCBITaxon:9606	biological specimen	ERO	ERO:0000020	RNA sample preparation	D603	New York Genome Center	3	L05	Illumina HiSeq2000
SEQC_ILM_NYG_D_3_L06_ACTTGA_AC132FACXX	GSM1362076	Homo sapiens	NCBITAXON	NCBITaxon:9606	biological specimen	ERO	ERO:0000020	RNA sample preparation	D604	New York Genome Center	3	L06	Illumina HiSeq2000
SEQC_ILM_NYG_D_3_L07_ACTTGA_AC132FACXX	GSM1362077	Homo sapiens	NCBITAXON	NCBITaxon:9606	biological specimen	ERO	ERO:0000020	RNA sample preparation	D605	New York Genome Center	3	L07	Illumina HiSeq2000
SEQC_ILM_NYG_D_3_L08_ACTTGA_AC132FACXX	GSM1362078	Homo sapiens	NCBITAXON	NCBITaxon:9606	biological specimen	ERO	ERO:0000020	RNA sample preparation	D606	New York Genome Center	3	L08	Illumina HiSeq2000
SEQC_ILM_NYG_D_4_L02_CTTGTA_AC132FACXX	GSM1362079	Homo sapiens	NCBITAXON	NCBITaxon:9606	biological specimen	ERO	ERO:0000020	RNA sample preparation	D607	New York Genome Center	4	L02	Illumina HiSeq2000
SEQC_ILM_NYG_D_4_L03_CTTGTA_AC132FACXX	GSM1362080	Homo sapiens	NCBITAXON	NCBITaxon:9606	biological specimen	ERO	ERO:0000020	RNA sample preparation	D608	New York Genome Center	4	L03	Illumina HiSeq2000
SEQC_ILM_NYG_D_4_L04_CTTGTA_AC132FACXX	GSM1362081	Homo sapiens	NCBITAXON	NCBITaxon:9606	biological specimen	ERO	ERO:0000020	RNA sample preparation	D609	New York Genome Center	4	L04	Illumina HiSeq2000
SEQC_ILM_NYG_D_4_L05_CTTGTA_AC132FACXX	GSM1362082	Homo sapiens	NCBITAXON	NCBITaxon:9606	biological specimen	ERO	ERO:0000020	RNA sample preparation	D610	New York Genome Center	4	L05	Illumina HiSeq2000
SEQC_ILM_NYG_D_4_L06_CTTGTA_AC132FACXX	GSM1362083	Homo sapiens	NCBITAXON	NCBITaxon:9606	biological specimen	ERO	ERO:0000020	RNA sample preparation	D611	New York Genome Center	4	L06	Illumina HiSeq2000
SEQC_ILM_NYG_D_4_L07_CTTGTA_AC132FACXX	GSM1362084	Homo sapiens	NCBITAXON	NCBITaxon:9606	biological specimen	ERO	ERO:0000020	RNA sample preparation	D612	New York Genome Center	4	L07	Illumina HiSeq2000
SEQC_ILM_NYG_D_4_L08_CTTGTA_AC132FACXX	GSM1362085	Homo sapiens	NCBITAXON	NCBITaxon:9606	biological specimen	ERO	ERO:0000020	RNA sample preparation	D613	New York Genome Center	4	L08	Illumina HiSeq2000
SEQC_ILM_NYG_E_1_L02_GTCCGC_AC132FACXX	GSM1362086				reference compound	BAO	BAO:0002092	RNA sample preparation	E204	New York Genome Center	1	L02	Illumina HiSeq2000
SEQC_ILM_NYG_E_1_L03_GTCCGC_AC132FACXX	GSM1362087				reference compound	BAO	BAO:0002092	RNA sample preparation	E205	New York Genome Center	1	L03	Illumina HiSeq2000
SEQC_ILM_NYG_E_1_L04_GTCCGC_AC132FACXX	GSM1362088				reference compound	BAO	BAO:0002092	RNA sample preparation	E206	New York Genome Center	1	L04	Illumina HiSeq2000
SEQC_ILM_NYG_E_1_L05_GTCCGC_AC132FACXX	GSM1362089				reference compound	BAO	BAO:0002092	RNA sample preparation	E207	New York Genome Center	1	L05	Illumina HiSeq2000
SEQC_ILM_NYG_E_1_L06_GTCCGC_AC132FACXX	GSM1362090				reference compound	BAO	BAO:0002092	RNA sample preparation	E208	New York Genome Center	1	L06	Illumina HiSeq2000
SEQC_ILM_NYG_E_1_L07_GTCCGC_AC132FACXX	GSM1362091				reference compound	BAO	BAO:0002092	RNA sample preparation	E209	New York Genome Center	1	L07	Illumina HiSeq2000
SEQC_ILM_NYG_E_1_L08_GTCCGC_AC132FACXX	GSM1362092				reference compound	BAO	BAO:0002092	RNA sample preparation	E210	New York Genome Center	1	L08	Illumina HiSeq2000
SEQC_ILM_NYG_E_2_L02_GTGGCC_AC132FACXX	GSM1362093				reference compound	BAO	BAO:0002092	RNA sample preparation	E211	New York Genome Center	2	L02	Illumina HiSeq2000
SEQC_ILM_NYG_E_2_L03_GTGGCC_AC132FACXX	GSM1362094				reference compound	BAO	BAO:0002092	RNA sample preparation	E212	New York Genome Center	2	L03	Illumina HiSeq2000
SEQC_ILM_NYG_E_2_L04_GTGGCC_AC132FACXX	GSM1362095				reference compound	BAO	BAO:0002092	RNA sample preparation	E213	New York Genome Center	2	L04	Illumina HiSeq2000
SEQC_ILM_NYG_E_2_L05_GTGGCC_AC132FACXX	GSM1362096				reference compound	BAO	BAO:0002092	RNA sample preparation	E214	New York Genome Center	2	L05	Illumina HiSeq2000
SEQC_ILM_NYG_E_2_L06_GTGGCC_AC132FACXX	GSM1362097				reference compound	BAO	BAO:0002092	RNA sample preparation	E215	New York Genome Center	2	L06	Illumina HiSeq2000
SEQC_ILM_NYG_E_2_L07_GTGGCC_AC132FACXX	GSM1362098				reference compound	BAO	BAO:0002092	RNA sample preparation	E216	New York Genome Center	2	L07	Illumina HiSeq2000
SEQC_ILM_NYG_E_2_L08_GTGGCC_AC132FACXX	GSM1362099				reference compound	BAO	BAO:0002092	RNA sample preparation	E217	New York Genome Center	2	L08	Illumina HiSeq2000
SEQC_ILM_NYG_F_1_L02_GTGAAA_AC132FACXX	GSM1362100				reference compound	BAO	BAO:0002092	RNA sample preparation	F204	New York Genome Center	1	L02	Illumina HiSeq2000
SEQC_ILM_NYG_F_1_L03_GTGAAA_AC132FACXX	GSM1362101				reference compound	BAO	BAO:0002092	RNA sample preparation	F205	New York Genome Center	1	L03	Illumina HiSeq2000
SEQC_ILM_NYG_F_1_L04_GTGAAA_AC132FACXX	GSM1362102				reference compound	BAO	BAO:0002092	RNA sample preparation	F206	New York Genome Center	1	L04	Illumina HiSeq2000
SEQC_ILM_NYG_F_1_L05_GTGAAA_AC132FACXX	GSM1362103				reference compound	BAO	BAO:0002092	RNA sample preparation	F207	New York Genome Center	1	L05	Illumina HiSeq2000
SEQC_ILM_NYG_F_1_L06_GTGAAA_AC132FACXX	GSM1362104				reference compound	BAO	BAO:0002092	RNA sample preparation	F208	New York Genome Center	1	L06	Illumina HiSeq2000
SEQC_ILM_NYG_F_1_L07_GTGAAA_AC132FACXX	GSM1362105				reference compound	BAO	BAO:0002092	RNA sample preparation	F209	New York Genome Center	1	L07	Illumina HiSeq2000
SEQC_ILM_NYG_F_1_L08_GTGAAA_AC132FACXX	GSM1362106				reference compound	BAO	BAO:0002092	RNA sample preparation	F210	New York Genome Center	1	L08	Illumina HiSeq2000
SEQC_ILM_NYG_F_2_L02_GTTTCG_AC132FACXX	GSM1362107				reference compound	BAO	BAO:0002092	RNA sample preparation	F211	New York Genome Center	2	L02	Illumina HiSeq2000
SEQC_ILM_NYG_F_2_L03_GTTTCG_AC132FACXX	GSM1362108				reference compound	BAO	BAO:0002092	RNA sample preparation	F212	New York Genome Center	2	L03	Illumina HiSeq2000
SEQC_ILM_NYG_F_2_L04_GTTTCG_AC132FACXX	GSM1362109				reference compound	BAO	BAO:0002092	RNA sample preparation	F213	New York Genome Center	2	L04	Illumina HiSeq2000
SEQC_ILM_NYG_F_2_L05_GTTTCG_AC132FACXX	GSM1362110				reference compound	BAO	BAO:0002092	RNA sample preparation	F214	New York Genome Center	2	L05	Illumina HiSeq2000
SEQC_ILM_NYG_F_2_L06_GTTTCG_AC132FACXX	GSM1362111				reference compound	BAO	BAO:0002092	RNA sample preparation	F215	New York Genome Center	2	L06	Illumina HiSeq2000
SEQC_ILM_NYG_F_2_L07_GTTTCG_AC132FACXX	GSM1362112				reference compound	BAO	BAO:0002092	RNA sample preparation	F216	New York Genome Center	2	L07	Illumina HiSeq2000
SEQC_ILM_NYG_F_2_L08_GTTTCG_AC132FACXX	GSM1362113				reference compound	BAO	BAO:0002092	RNA sample preparation	F217	New York Genome Center	2	L08	Illumina HiSeq2000
SEQC_ILM_BGI_A_1_L01_ATCACG_AC0AYTACXX	GSM1156797	Homo sapiens	NCBITAXON	NCBITaxon:9606	biological specimen	ERO	ERO:0000020	RNA sample preparation	A1	BGI	1	L01	Illumina HiSeq2000
SEQC_ILM_BGI_A_1_L01_ATCACG_BC0AYPACXX	GSM1156798	Homo sapiens	NCBITAXON	NCBITaxon:9606	biological specimen	ERO	ERO:0000020	RNA sample preparation	A2	BGI	1	L01	Illumina HiSeq2000
SEQC_ILM_BGI_A_1_L02_ATCACG_AC0AYTACXX	GSM1156799	Homo sapiens	NCBITAXON	NCBITaxon:9606	biological specimen	ERO	ERO:0000020	RNA sample preparation	A3	BGI	1	L02	Illumina HiSeq2000
SEQC_ILM_BGI_A_1_L02_ATCACG_BC0AYPACXX	GSM1156800	Homo sapiens	NCBITAXON	NCBITaxon:9606	biological specimen	ERO	ERO:0000020	RNA sample preparation	A4	BGI	1	L02	Illumina HiSeq2000
SEQC_ILM_BGI_A_1_L03_ATCACG_AC0AYTACXX	GSM1156801	Homo sapiens	NCBITAXON	NCBITaxon:9606	biological specimen	ERO	ERO:0000020	RNA sample preparation	A5	BGI	1	L03	Illumina HiSeq2000
SEQC_ILM_BGI_A_1_L03_ATCACG_BC0AYPACXX	GSM1156802	Homo sapiens	NCBITAXON	NCBITaxon:9606	biological specimen	ERO	ERO:0000020	RNA sample preparation	A6	BGI	1	L03	Illumina HiSeq2000
SEQC_ILM_BGI_A_1_L04_ATCACG_AC0AYTACXX	GSM1156803	Homo sapiens	NCBITAXON	NCBITaxon:9606	biological specimen	ERO	ERO:0000020	RNA sample preparation	A7	BGI	1	L04	Illumina HiSeq2000
SEQC_ILM_BGI_A_1_L04_ATCACG_BC0AYPACXX	GSM1156804	Homo sapiens	NCBITAXON	NCBITaxon:9606	biological specimen	ERO	ERO:0000020	RNA sample preparation	A8	BGI	1	L04	Illumina HiSeq2000
SEQC_ILM_BGI_A_1_L05_ATCACG_AC0AYTACXX	GSM1156805	Homo sapiens	NCBITAXON	NCBITaxon:9606	biological specimen	ERO	ERO:0000020	RNA sample preparation	A9	BGI	1	L05	Illumina HiSeq2000
SEQC_ILM_BGI_A_1_L05_ATCACG_BC0AYPACXX	GSM1156806	Homo sapiens	NCBITAXON	NCBITaxon:9606	biological specimen	ERO	ERO:0000020	RNA sample preparation	A10	BGI	1	L05	Illumina HiSeq2000
SEQC_ILM_BGI_A_1_L06_ATCACG_AC0AYTACXX	GSM1156807	Homo sapiens	NCBITAXON	NCBITaxon:9606	biological specimen	ERO	ERO:0000020	RNA sample preparation	A11	BGI	1	L06	Illumina HiSeq2000
SEQC_ILM_BGI_A_1_L06_ATCACG_BC0AYPACXX	GSM1156808	Homo sapiens	NCBITAXON	NCBITaxon:9606	biological specimen	ERO	ERO:0000020	RNA sample preparation	A12	BGI	1	L06	Illumina HiSeq2000
SEQC_ILM_BGI_A_1_L07_ATCACG_AC0AYTACXX	GSM1156809	Homo sapiens	NCBITAXON	NCBITaxon:9606	biological specimen	ERO	ERO:0000020	RNA sample preparation	A13	BGI	1	L07	Illumina HiSeq2000
SEQC_ILM_BGI_A_1_L07_ATCACG_BC0AYPACXX	GSM1156810	Homo sapiens	NCBITAXON	NCBITaxon:9606	biological specimen	ERO	ERO:0000020	RNA sample preparation	A14	BGI	1	L07	Illumina HiSeq2000
SEQC_ILM_BGI_A_1_L08_ATCACG_AC0AYTACXX	GSM1156811	Homo sapiens	NCBITAXON	NCBITaxon:9606	biological specimen	ERO	ERO:0000020	RNA sample preparation	A15	BGI	1	L08	Illumina HiSeq2000
SEQC_ILM_BGI_A_1_L08_ATCACG_BC0AYPACXX	GSM1156812	Homo sapiens	NCBITAXON	NCBITaxon:9606	biological specimen	ERO	ERO:0000020	RNA sample preparation	A16	BGI	1	L08	Illumina HiSeq2000
SEQC_ILM_BGI_A_2_L01_ACAGTG_AC0AYTACXX	GSM1156813	Homo sapiens	NCBITAXON	NCBITaxon:9606	biological specimen	ERO	ERO:0000020	RNA sample preparation	A17	BGI	2	L01	Illumina HiSeq2000
SEQC_ILM_BGI_A_2_L01_ACAGTG_BC0AYPACXX	GSM1156814	Homo sapiens	NCBITAXON	NCBITaxon:9606	biological specimen	ERO	ERO:0000020	RNA sample preparation	A18	BGI	2	L01	Illumina HiSeq2000
SEQC_ILM_BGI_A_2_L02_ACAGTG_AC0AYTACXX	GSM1156815	Homo sapiens	NCBITAXON	NCBITaxon:9606	biological specimen	ERO	ERO:0000020	RNA sample preparation	A19	BGI	2	L02	Illumina HiSeq2000
SEQC_ILM_BGI_A_2_L02_ACAGTG_BC0AYPACXX	GSM1156816	Homo sapiens	NCBITAXON	NCBITaxon:9606	biological specimen	ERO	ERO:0000020	RNA sample preparation	A20	BGI	2	L02	Illumina HiSeq2000
SEQC_ILM_BGI_A_2_L03_ACAGTG_AC0AYTACXX	GSM1156817	Homo sapiens	NCBITAXON	NCBITaxon:9606	biological specimen	ERO	ERO:0000020	RNA sample preparation	A21	BGI	2	L03	Illumina HiSeq2000
SEQC_ILM_BGI_A_2_L03_ACAGTG_BC0AYPACXX	GSM1156818	Homo sapiens	NCBITAXON	NCBITaxon:9606	biological specimen	ERO	ERO:0000020	RNA sample preparation	A22	BGI	2	L03	Illumina HiSeq2000
SEQC_ILM_BGI_A_2_L04_ACAGTG_AC0AYTACXX	GSM1156819	Homo sapiens	NCBITAXON	NCBITaxon:9606	biological specimen	ERO	ERO:0000020	RNA sample preparation	A23	BGI	2	L04	Illumina HiSeq2000
SEQC_ILM_BGI_A_2_L04_ACAGTG_BC0AYPACXX	GSM1156820	Homo sapiens	NCBITAXON	NCBITaxon:9606	biological specimen	ERO	ERO:0000020	RNA sample preparation	A24	BGI	2	L04	Illumina HiSeq2000
SEQC_ILM_BGI_A_2_L05_ACAGTG_AC0AYTACXX	GSM1156821	Homo sapiens	NCBITAXON	NCBITaxon:9606	biological specimen	ERO	ERO:0000020	RNA sample preparation	A25	BGI	2	L05	Illumina HiSeq2000
SEQC_ILM_BGI_A_2_L05_ACAGTG_BC0AYPACXX	GSM1156822	Homo sapiens	NCBITAXON	NCBITaxon:9606	biological specimen	ERO	ERO:0000020	RNA sample preparation	A26	BGI	2	L05	Illumina HiSeq2000
SEQC_ILM_BGI_A_2_L06_ACAGTG_AC0AYTACXX	GSM1156823	Homo sapiens	NCBITAXON	NCBITaxon:9606	biological specimen	ERO	ERO:0000020	RNA sample preparation	A27	BGI	2	L06	Illumina HiSeq2000
SEQC_ILM_BGI_A_2_L06_ACAGTG_BC0AYPACXX	GSM1156824	Homo sapiens	NCBITAXON	NCBITaxon:9606	biological specimen	ERO	ERO:0000020	RNA sample preparation	A28	BGI	2	L06	Illumina HiSeq2000
SEQC_ILM_BGI_A_2_L07_ACAGTG_AC0AYTACXX	GSM1156825	Homo sapiens	NCBITAXON	NCBITaxon:9606	biological specimen	ERO	ERO:0000020	RNA sample preparation	A29	BGI	2	L07	Illumina HiSeq2000
SEQC_ILM_BGI_A_2_L07_ACAGTG_BC0AYPACXX	GSM1156826	Homo sapiens	NCBITAXON	NCBITaxon:9606	biological specimen	ERO	ERO:0000020	RNA sample preparation	A30	BGI	2	L07	Illumina HiSeq2000
SEQC_ILM_BGI_A_2_L08_ACAGTG_AC0AYTACXX	GSM1156827	Homo sapiens	NCBITAXON	NCBITaxon:9606	biological specimen	ERO	ERO:0000020	RNA sample preparation	A31	BGI	2	L08	Illumina HiSeq2000
SEQC_ILM_BGI_A_2_L08_ACAGTG_BC0AYPACXX	GSM1156828	Homo sapiens	NCBITAXON	NCBITaxon:9606	biological specimen	ERO	ERO:0000020	RNA sample preparation	A32	BGI	2	L08	Illumina HiSeq2000
SEQC_ILM_BGI_A_3_L01_GATCAG_AC0AYTACXX	GSM1156829	Homo sapiens	NCBITAXON	NCBITaxon:9606	biological specimen	ERO	ERO:0000020	RNA sample preparation	A33	BGI	3	L01	Illumina HiSeq2000
SEQC_ILM_BGI_A_3_L01_GATCAG_BC0AYPACXX	GSM1156830	Homo sapiens	NCBITAXON	NCBITaxon:9606	biological specimen	ERO	ERO:0000020	RNA sample preparation	A34	BGI	3	L01	Illumina HiSeq2000
SEQC_ILM_BGI_A_3_L02_GATCAG_AC0AYTACXX	GSM1156831	Homo sapiens	NCBITAXON	NCBITaxon:9606	biological specimen	ERO	ERO:0000020	RNA sample preparation	A35	BGI	3	L02	Illumina HiSeq2000
SEQC_ILM_BGI_A_3_L02_GATCAG_BC0AYPACXX	GSM1156832	Homo sapiens	NCBITAXON	NCBITaxon:9606	biological specimen	ERO	ERO:0000020	RNA sample preparation	A36	BGI	3	L02	Illumina HiSeq2000
SEQC_ILM_BGI_A_3_L03_GATCAG_AC0AYTACXX	GSM1156833	Homo sapiens	NCBITAXON	NCBITaxon:9606	biological specimen	ERO	ERO:0000020	RNA sample preparation	A37	BGI	3	L03	Illumina HiSeq2000
SEQC_ILM_BGI_A_3_L03_GATCAG_BC0AYPACXX	GSM1156834	Homo sapiens	NCBITAXON	NCBITaxon:9606	biological specimen	ERO	ERO:0000020	RNA sample preparation	A38	BGI	3	L03	Illumina HiSeq2000
SEQC_ILM_BGI_A_3_L04_GATCAG_AC0AYTACXX	GSM1156835	Homo sapiens	NCBITAXON	NCBITaxon:9606	biological specimen	ERO	ERO:0000020	RNA sample preparation	A39	BGI	3	L04	Illumina HiSeq2000
SEQC_ILM_BGI_A_3_L04_GATCAG_BC0AYPACXX	GSM1156836	Homo sapiens	NCBITAXON	NCBITaxon:9606	biological specimen	ERO	ERO:0000020	RNA sample preparation	A40	BGI	3	L04	Illumina HiSeq2000
SEQC_ILM_BGI_A_3_L05_GATCAG_AC0AYTACXX	GSM1156837	Homo sapiens	NCBITAXON	NCBITaxon:9606	biological specimen	ERO	ERO:0000020	RNA sample preparation	A41	BGI	3	L05	Illumina HiSeq2000
SEQC_ILM_BGI_A_3_L05_GATCAG_BC0AYPACXX	GSM1156838	Homo sapiens	NCBITAXON	NCBITaxon:9606	biological specimen	ERO	ERO:0000020	RNA sample preparation	A42	BGI	3	L05	Illumina HiSeq2000
SEQC_ILM_BGI_A_3_L06_GATCAG_AC0AYTACXX	GSM1156839	Homo sapiens	NCBITAXON	NCBITaxon:9606	biological specimen	ERO	ERO:0000020	RNA sample preparation	A43	BGI	3	L06	Illumina HiSeq2000
SEQC_ILM_BGI_A_3_L06_GATCAG_BC0AYPACXX	GSM1156840	Homo sapiens	NCBITAXON	NCBITaxon:9606	biological specimen	ERO	ERO:0000020	RNA sample preparation	A44	BGI	3	L06	Illumina HiSeq2000
SEQC_ILM_BGI_A_3_L07_GATCAG_AC0AYTACXX	GSM1156841	Homo sapiens	NCBITAXON	NCBITaxon:9606	biological specimen	ERO	ERO:0000020	RNA sample preparation	A45	BGI	3	L07	Illumina HiSeq2000
SEQC_ILM_BGI_A_3_L07_GATCAG_BC0AYPACXX	GSM1156842	Homo sapiens	NCBITAXON	NCBITaxon:9606	biological specimen	ERO	ERO:0000020	RNA sample preparation	A46	BGI	3	L07	Illumina HiSeq2000
SEQC_ILM_BGI_A_3_L08_GATCAG_AC0AYTACXX	GSM1156843	Homo sapiens	NCBITAXON	NCBITaxon:9606	biological specimen	ERO	ERO:0000020	RNA sample preparation	A47	BGI	3	L08	Illumina HiSeq2000
SEQC_ILM_BGI_A_3_L08_GATCAG_BC0AYPACXX	GSM1156844	Homo sapiens	NCBITAXON	NCBITaxon:9606	biological specimen	ERO	ERO:0000020	RNA sample preparation	A48	BGI	3	L08	Illumina HiSeq2000
SEQC_ILM_BGI_A_4_L01_AGTCAA_AC0AYTACXX	GSM1156845	Homo sapiens	NCBITAXON	NCBITaxon:9606	biological specimen	ERO	ERO:0000020	RNA sample preparation	A49	BGI	4	L01	Illumina HiSeq2000
SEQC_ILM_BGI_A_4_L01_AGTCAA_BC0AYPACXX	GSM1156846	Homo sapiens	NCBITAXON	NCBITaxon:9606	biological specimen	ERO	ERO:0000020	RNA sample preparation	A50	BGI	4	L01	Illumina HiSeq2000
SEQC_ILM_BGI_A_4_L02_AGTCAA_AC0AYTACXX	GSM1156847	Homo sapiens	NCBITAXON	NCBITaxon:9606	biological specimen	ERO	ERO:0000020	RNA sample preparation	A51	BGI	4	L02	Illumina HiSeq2000
SEQC_ILM_BGI_A_4_L02_AGTCAA_BC0AYPACXX	GSM1156848	Homo sapiens	NCBITAXON	NCBITaxon:9606	biological specimen	ERO	ERO:0000020	RNA sample preparation	A52	BGI	4	L02	Illumina HiSeq2000
SEQC_ILM_BGI_A_4_L03_AGTCAA_AC0AYTACXX	GSM1156849	Homo sapiens	NCBITAXON	NCBITaxon:9606	biological specimen	ERO	ERO:0000020	RNA sample preparation	A53	BGI	4	L03	Illumina HiSeq2000
SEQC_ILM_BGI_A_4_L03_AGTCAA_BC0AYPACXX	GSM1156850	Homo sapiens	NCBITAXON	NCBITaxon:9606	biological specimen	ERO	ERO:0000020	RNA sample preparation	A54	BGI	4	L03	Illumina HiSeq2000
SEQC_ILM_BGI_A_4_L04_AGTCAA_AC0AYTACXX	GSM1156851	Homo sapiens	NCBITAXON	NCBITaxon:9606	biological specimen	ERO	ERO:0000020	RNA sample preparation	A55	BGI	4	L04	Illumina HiSeq2000
SEQC_ILM_BGI_A_4_L04_AGTCAA_BC0AYPACXX	GSM1156852	Homo sapiens	NCBITAXON	NCBITaxon:9606	biological specimen	ERO	ERO:0000020	RNA sample preparation	A56	BGI	4	L04	Illumina HiSeq2000
SEQC_ILM_BGI_A_4_L05_AGTCAA_AC0AYTACXX	GSM1156853	Homo sapiens	NCBITAXON	NCBITaxon:9606	biological specimen	ERO	ERO:0000020	RNA sample preparation	A57	BGI	4	L05	Illumina HiSeq2000
SEQC_ILM_BGI_A_4_L05_AGTCAA_BC0AYPACXX	GSM1156854	Homo sapiens	NCBITAXON	NCBITaxon:9606	biological specimen	ERO	ERO:0000020	RNA sample preparation	A58	BGI	4	L05	Illumina HiSeq2000
SEQC_ILM_BGI_A_4_L06_AGTCAA_AC0AYTACXX	GSM1156855	Homo sapiens	NCBITAXON	NCBITaxon:9606	biological specimen	ERO	ERO:0000020	RNA sample preparation	A59	BGI	4	L06	Illumina HiSeq2000
SEQC_ILM_BGI_A_4_L06_AGTCAA_BC0AYPACXX	GSM1156856	Homo sapiens	NCBITAXON	NCBITaxon:9606	biological specimen	ERO	ERO:0000020	RNA sample preparation	A60	BGI	4	L06	Illumina HiSeq2000
SEQC_ILM_BGI_A_4_L07_AGTCAA_AC0AYTACXX	GSM1156857	Homo sapiens	NCBITAXON	NCBITaxon:9606	biological specimen	ERO	ERO:0000020	RNA sample preparation	A61	BGI	4	L07	Illumina HiSeq2000
SEQC_ILM_BGI_A_4_L07_AGTCAA_BC0AYPACXX	GSM1156858	Homo sapiens	NCBITAXON	NCBITaxon:9606	biological specimen	ERO	ERO:0000020	RNA sample preparation	A62	BGI	4	L07	Illumina HiSeq2000
SEQC_ILM_BGI_A_4_L08_AGTCAA_AC0AYTACXX	GSM1156859	Homo sapiens	NCBITAXON	NCBITaxon:9606	biological specimen	ERO	ERO:0000020	RNA sample preparation	A63	BGI	4	L08	Illumina HiSeq2000
SEQC_ILM_BGI_A_4_L08_AGTCAA_BC0AYPACXX	GSM1156860	Homo sapiens	NCBITAXON	NCBITaxon:9606	biological specimen	ERO	ERO:0000020	RNA sample preparation	A64	BGI	4	L08	Illumina HiSeq2000
SEQC_ILM_BGI_A_5_L01_CGTACG_AC0AYTACXX	GSM1156861	Homo sapiens	NCBITAXON	NCBITaxon:9606	biological specimen	ERO	ERO:0000020	RNA sample preparation	A65	BGI	5	L01	Illumina HiSeq2000
SEQC_ILM_BGI_A_5_L01_CGTACG_BC0AYPACXX	GSM1156862	Homo sapiens	NCBITAXON	NCBITaxon:9606	biological specimen	ERO	ERO:0000020	RNA sample preparation	A66	BGI	5	L01	Illumina HiSeq2000
SEQC_ILM_BGI_A_5_L02_CGTACG_AC0AYTACXX	GSM1156863	Homo sapiens	NCBITAXON	NCBITaxon:9606	biological specimen	ERO	ERO:0000020	RNA sample preparation	A67	BGI	5	L02	Illumina HiSeq2000
SEQC_ILM_BGI_A_5_L02_CGTACG_BC0AYPACXX	GSM1156864	Homo sapiens	NCBITAXON	NCBITaxon:9606	biological specimen	ERO	ERO:0000020	RNA sample preparation	A68	BGI	5	L02	Illumina HiSeq2000
SEQC_ILM_BGI_A_5_L03_CGTACG_AC0AYTACXX	GSM1156865	Homo sapiens	NCBITAXON	NCBITaxon:9606	biological specimen	ERO	ERO:0000020	RNA sample preparation	A69	BGI	5	L03	Illumina HiSeq2000
SEQC_ILM_BGI_A_5_L03_CGTACG_BC0AYPACXX	GSM1156866	Homo sapiens	NCBITAXON	NCBITaxon:9606	biological specimen	ERO	ERO:0000020	RNA sample preparation	A70	BGI	5	L03	Illumina HiSeq2000
SEQC_ILM_BGI_A_5_L04_CGTACG_AC0AYTACXX	GSM1156867	Homo sapiens	NCBITAXON	NCBITaxon:9606	biological specimen	ERO	ERO:0000020	RNA sample preparation	A71	BGI	5	L04	Illumina HiSeq2000
SEQC_ILM_BGI_A_5_L04_CGTACG_BC0AYPACXX	GSM1156868	Homo sapiens	NCBITAXON	NCBITaxon:9606	biological specimen	ERO	ERO:0000020	RNA sample preparation	A72	BGI	5	L04	Illumina HiSeq2000
SEQC_ILM_BGI_A_5_L05_CGTACG_AC0AYTACXX	GSM1156869	Homo sapiens	NCBITAXON	NCBITaxon:9606	biological specimen	ERO	ERO:0000020	RNA sample preparation	A73	BGI	5	L05	Illumina HiSeq2000
SEQC_ILM_BGI_A_5_L05_CGTACG_BC0AYPACXX	GSM1156870	Homo sapiens	NCBITAXON	NCBITaxon:9606	biological specimen	ERO	ERO:0000020	RNA sample preparation	A74	BGI	5	L05	Illumina HiSeq2000
SEQC_ILM_BGI_A_5_L06_CGTACG_AC0AYTACXX	GSM1156871	Homo sapiens	NCBITAXON	NCBITaxon:9606	biological specimen	ERO	ERO:0000020	RNA sample preparation	A75	BGI	5	L06	Illumina HiSeq2000
SEQC_ILM_BGI_A_5_L06_CGTACG_BC0AYPACXX	GSM1156872	Homo sapiens	NCBITAXON	NCBITaxon:9606	biological specimen	ERO	ERO:0000020	RNA sample preparation	A76	BGI	5	L06	Illumina HiSeq2000
SEQC_ILM_BGI_A_5_L07_CGTACG_AC0AYTACXX	GSM1156873	Homo sapiens	NCBITAXON	NCBITaxon:9606	biological specimen	ERO	ERO:0000020	RNA sample preparation	A77	BGI	5	L07	Illumina HiSeq2000
SEQC_ILM_BGI_A_5_L07_CGTACG_BC0AYPACXX	GSM1156874	Homo sapiens	NCBITAXON	NCBITaxon:9606	biological specimen	ERO	ERO:0000020	RNA sample preparation	A78	BGI	5	L07	Illumina HiSeq2000
SEQC_ILM_BGI_A_5_L08_CGTACG_AC0AYTACXX	GSM1156875	Homo sapiens	NCBITAXON	NCBITaxon:9606	biological specimen	ERO	ERO:0000020	RNA sample preparation	A79	BGI	5	L08	Illumina HiSeq2000
SEQC_ILM_BGI_A_5_L08_CGTACG_BC0AYPACXX	GSM1156876	Homo sapiens	NCBITAXON	NCBITaxon:9606	biological specimen	ERO	ERO:0000020	RNA sample preparation	A80	BGI	5	L08	Illumina HiSeq2000
SEQC_ILM_BGI_B_1_L01_CGATGT_AC0AYTACXX	GSM1156877	Homo sapiens	NCBITAXON	NCBITaxon:9606	biological specimen	ERO	ERO:0000020	RNA sample preparation	B1	BGI	1	L01	Illumina HiSeq2000
SEQC_ILM_BGI_B_1_L01_CGATGT_BC0AYPACXX	GSM1156878	Homo sapiens	NCBITAXON	NCBITaxon:9606	biological specimen	ERO	ERO:0000020	RNA sample preparation	B2	BGI	1	L01	Illumina HiSeq2000
SEQC_ILM_BGI_B_1_L02_CGATGT_AC0AYTACXX	GSM1156879	Homo sapiens	NCBITAXON	NCBITaxon:9606	biological specimen	ERO	ERO:0000020	RNA sample preparation	B3	BGI	1	L02	Illumina HiSeq2000
SEQC_ILM_BGI_B_1_L02_CGATGT_BC0AYPACXX	GSM1156880	Homo sapiens	NCBITAXON	NCBITaxon:9606	biological specimen	ERO	ERO:0000020	RNA sample preparation	B4	BGI	1	L02	Illumina HiSeq2000
SEQC_ILM_BGI_B_1_L03_CGATGT_AC0AYTACXX	GSM1156881	Homo sapiens	NCBITAXON	NCBITaxon:9606	biological specimen	ERO	ERO:0000020	RNA sample preparation	B5	BGI	1	L03	Illumina HiSeq2000
SEQC_ILM_BGI_B_1_L03_CGATGT_BC0AYPACXX	GSM1156882	Homo sapiens	NCBITAXON	NCBITaxon:9606	biological specimen	ERO	ERO:0000020	RNA sample preparation	B6	BGI	1	L03	Illumina HiSeq2000
SEQC_ILM_BGI_B_1_L04_CGATGT_AC0AYTACXX	GSM1156883	Homo sapiens	NCBITAXON	NCBITaxon:9606	biological specimen	ERO	ERO:0000020	RNA sample preparation	B7	BGI	1	L04	Illumina HiSeq2000
SEQC_ILM_BGI_B_1_L04_CGATGT_BC0AYPACXX	GSM1156884	Homo sapiens	NCBITAXON	NCBITaxon:9606	biological specimen	ERO	ERO:0000020	RNA sample preparation	B8	BGI	1	L04	Illumina HiSeq2000
SEQC_ILM_BGI_B_1_L05_CGATGT_AC0AYTACXX	GSM1156885	Homo sapiens	NCBITAXON	NCBITaxon:9606	biological specimen	ERO	ERO:0000020	RNA sample preparation	B9	BGI	1	L05	Illumina HiSeq2000
SEQC_ILM_BGI_B_1_L05_CGATGT_BC0AYPACXX	GSM1156886	Homo sapiens	NCBITAXON	NCBITaxon:9606	biological specimen	ERO	ERO:0000020	RNA sample preparation	B10	BGI	1	L05	Illumina HiSeq2000
SEQC_ILM_BGI_B_1_L06_CGATGT_AC0AYTACXX	GSM1156887	Homo sapiens	NCBITAXON	NCBITaxon:9606	biological specimen	ERO	ERO:0000020	RNA sample preparation	B11	BGI	1	L06	Illumina HiSeq2000
SEQC_ILM_BGI_B_1_L06_CGATGT_BC0AYPACXX	GSM1156888	Homo sapiens	NCBITAXON	NCBITaxon:9606	biological specimen	ERO	ERO:0000020	RNA sample preparation	B12	BGI	1	L06	Illumina HiSeq2000
SEQC_ILM_BGI_B_1_L07_CGATGT_AC0AYTACXX	GSM1156889	Homo sapiens	NCBITAXON	NCBITaxon:9606	biological specimen	ERO	ERO:0000020	RNA sample preparation	B13	BGI	1	L07	Illumina HiSeq2000
SEQC_ILM_BGI_B_1_L07_CGATGT_BC0AYPACXX	GSM1156890	Homo sapiens	NCBITAXON	NCBITaxon:9606	biological specimen	ERO	ERO:0000020	RNA sample preparation	B14	BGI	1	L07	Illumina HiSeq2000
SEQC_ILM_BGI_B_1_L08_CGATGT_AC0AYTACXX	GSM1156891	Homo sapiens	NCBITAXON	NCBITaxon:9606	biological specimen	ERO	ERO:0000020	RNA sample preparation	B15	BGI	1	L08	Illumina HiSeq2000
SEQC_ILM_BGI_B_1_L08_CGATGT_BC0AYPACXX	GSM1156892	Homo sapiens	NCBITAXON	NCBITaxon:9606	biological specimen	ERO	ERO:0000020	RNA sample preparation	B16	BGI	1	L08	Illumina HiSeq2000
SEQC_ILM_BGI_B_2_L01_GCCAAT_AC0AYTACXX	GSM1156893	Homo sapiens	NCBITAXON	NCBITaxon:9606	biological specimen	ERO	ERO:0000020	RNA sample preparation	B17	BGI	2	L01	Illumina HiSeq2000
SEQC_ILM_BGI_B_2_L01_GCCAAT_BC0AYPACXX	GSM1156894	Homo sapiens	NCBITAXON	NCBITaxon:9606	biological specimen	ERO	ERO:0000020	RNA sample preparation	B18	BGI	2	L01	Illumina HiSeq2000
SEQC_ILM_BGI_B_2_L02_GCCAAT_AC0AYTACXX	GSM1156895	Homo sapiens	NCBITAXON	NCBITaxon:9606	biological specimen	ERO	ERO:0000020	RNA sample preparation	B19	BGI	2	L02	Illumina HiSeq2000
SEQC_ILM_BGI_B_2_L02_GCCAAT_BC0AYPACXX	GSM1156896	Homo sapiens	NCBITAXON	NCBITaxon:9606	biological specimen	ERO	ERO:0000020	RNA sample preparation	B20	BGI	2	L02	Illumina HiSeq2000
SEQC_ILM_BGI_B_2_L03_GCCAAT_AC0AYTACXX	GSM1156897	Homo sapiens	NCBITAXON	NCBITaxon:9606	biological specimen	ERO	ERO:0000020	RNA sample preparation	B21	BGI	2	L03	Illumina HiSeq2000
SEQC_ILM_BGI_B_2_L03_GCCAAT_BC0AYPACXX	GSM1156898	Homo sapiens	NCBITAXON	NCBITaxon:9606	biological specimen	ERO	ERO:0000020	RNA sample preparation	B22	BGI	2	L03	Illumina HiSeq2000
SEQC_ILM_BGI_B_2_L04_GCCAAT_AC0AYTACXX	GSM1156899	Homo sapiens	NCBITAXON	NCBITaxon:9606	biological specimen	ERO	ERO:0000020	RNA sample preparation	B23	BGI	2	L04	Illumina HiSeq2000
SEQC_ILM_BGI_B_2_L04_GCCAAT_BC0AYPACXX	GSM1156900	Homo sapiens	NCBITAXON	NCBITaxon:9606	biological specimen	ERO	ERO:0000020	RNA sample preparation	B24	BGI	2	L04	Illumina HiSeq2000
SEQC_ILM_BGI_B_2_L05_GCCAAT_AC0AYTACXX	GSM1156901	Homo sapiens	NCBITAXON	NCBITaxon:9606	biological specimen	ERO	ERO:0000020	RNA sample preparation	B25	BGI	2	L05	Illumina HiSeq2000
SEQC_ILM_BGI_B_2_L05_GCCAAT_BC0AYPACXX	GSM1156902	Homo sapiens	NCBITAXON	NCBITaxon:9606	biological specimen	ERO	ERO:0000020	RNA sample preparation	B26	BGI	2	L05	Illumina HiSeq2000
SEQC_ILM_BGI_B_2_L06_GCCAAT_AC0AYTACXX	GSM1156903	Homo sapiens	NCBITAXON	NCBITaxon:9606	biological specimen	ERO	ERO:0000020	RNA sample preparation	B27	BGI	2	L06	Illumina HiSeq2000
SEQC_ILM_BGI_B_2_L06_GCCAAT_BC0AYPACXX	GSM1156904	Homo sapiens	NCBITAXON	NCBITaxon:9606	biological specimen	ERO	ERO:0000020	RNA sample preparation	B28	BGI	2	L06	Illumina HiSeq2000
SEQC_ILM_BGI_B_2_L07_GCCAAT_AC0AYTACXX	GSM1156905	Homo sapiens	NCBITAXON	NCBITaxon:9606	biological specimen	ERO	ERO:0000020	RNA sample preparation	B29	BGI	2	L07	Illumina HiSeq2000
SEQC_ILM_BGI_B_2_L07_GCCAAT_BC0AYPACXX	GSM1156906	Homo sapiens	NCBITAXON	NCBITaxon:9606	biological specimen	ERO	ERO:0000020	RNA sample preparation	B30	BGI	2	L07	Illumina HiSeq2000
SEQC_ILM_BGI_B_2_L08_GCCAAT_AC0AYTACXX	GSM1156907	Homo sapiens	NCBITAXON	NCBITaxon:9606	biological specimen	ERO	ERO:0000020	RNA sample preparation	B31	BGI	2	L08	Illumina HiSeq2000
SEQC_ILM_BGI_B_2_L08_GCCAAT_BC0AYPACXX	GSM1156908	Homo sapiens	NCBITAXON	NCBITaxon:9606	biological specimen	ERO	ERO:0000020	RNA sample preparation	B32	BGI	2	L08	Illumina HiSeq2000
SEQC_ILM_BGI_B_3_L01_TAGCTT_AC0AYTACXX	GSM1156909	Homo sapiens	NCBITAXON	NCBITaxon:9606	biological specimen	ERO	ERO:0000020	RNA sample preparation	B33	BGI	3	L01	Illumina HiSeq2000
SEQC_ILM_BGI_B_3_L01_TAGCTT_BC0AYPACXX	GSM1156910	Homo sapiens	NCBITAXON	NCBITaxon:9606	biological specimen	ERO	ERO:0000020	RNA sample preparation	B34	BGI	3	L01	Illumina HiSeq2000
SEQC_ILM_BGI_B_3_L02_TAGCTT_AC0AYTACXX	GSM1156911	Homo sapiens	NCBITAXON	NCBITaxon:9606	biological specimen	ERO	ERO:0000020	RNA sample preparation	B35	BGI	3	L02	Illumina HiSeq2000
SEQC_ILM_BGI_B_3_L02_TAGCTT_BC0AYPACXX	GSM1156912	Homo sapiens	NCBITAXON	NCBITaxon:9606	biological specimen	ERO	ERO:0000020	RNA sample preparation	B36	BGI	3	L02	Illumina HiSeq2000
SEQC_ILM_BGI_B_3_L03_TAGCTT_AC0AYTACXX	GSM1156913	Homo sapiens	NCBITAXON	NCBITaxon:9606	biological specimen	ERO	ERO:0000020	RNA sample preparation	B37	BGI	3	L03	Illumina HiSeq2000
SEQC_ILM_BGI_B_3_L03_TAGCTT_BC0AYPACXX	GSM1156914	Homo sapiens	NCBITAXON	NCBITaxon:9606	biological specimen	ERO	ERO:0000020	RNA sample preparation	B38	BGI	3	L03	Illumina HiSeq2000
SEQC_ILM_BGI_B_3_L04_TAGCTT_AC0AYTACXX	GSM1156915	Homo sapiens	NCBITAXON	NCBITaxon:9606	biological specimen	ERO	ERO:0000020	RNA sample preparation	B39	BGI	3	L04	Illumina HiSeq2000
SEQC_ILM_BGI_B_3_L04_TAGCTT_BC0AYPACXX	GSM1156916	Homo sapiens	NCBITAXON	NCBITaxon:9606	biological specimen	ERO	ERO:0000020	RNA sample preparation	B40	BGI	3	L04	Illumina HiSeq2000
SEQC_ILM_BGI_B_3_L05_TAGCTT_AC0AYTACXX	GSM1156917	Homo sapiens	NCBITAXON	NCBITaxon:9606	biological specimen	ERO	ERO:0000020	RNA sample preparation	B41	BGI	3	L05	Illumina HiSeq2000
SEQC_ILM_BGI_B_3_L05_TAGCTT_BC0AYPACXX	GSM1156918	Homo sapiens	NCBITAXON	NCBITaxon:9606	biological specimen	ERO	ERO:0000020	RNA sample preparation	B42	BGI	3	L05	Illumina HiSeq2000
SEQC_ILM_BGI_B_3_L06_TAGCTT_AC0AYTACXX	GSM1156919	Homo sapiens	NCBITAXON	NCBITaxon:9606	biological specimen	ERO	ERO:0000020	RNA sample preparation	B43	BGI	3	L06	Illumina HiSeq2000
SEQC_ILM_BGI_B_3_L06_TAGCTT_BC0AYPACXX	GSM1156920	Homo sapiens	NCBITAXON	NCBITaxon:9606	biological specimen	ERO	ERO:0000020	RNA sample preparation	B44	BGI	3	L06	Illumina HiSeq2000
SEQC_ILM_BGI_B_3_L07_TAGCTT_AC0AYTACXX	GSM1156921	Homo sapiens	NCBITAXON	NCBITaxon:9606	biological specimen	ERO	ERO:0000020	RNA sample preparation	B45	BGI	3	L07	Illumina HiSeq2000
SEQC_ILM_BGI_B_3_L07_TAGCTT_BC0AYPACXX	GSM1156922	Homo sapiens	NCBITAXON	NCBITaxon:9606	biological specimen	ERO	ERO:0000020	RNA sample preparation	B46	BGI	3	L07	Illumina HiSeq2000
SEQC_ILM_BGI_B_3_L08_TAGCTT_AC0AYTACXX	GSM1156923	Homo sapiens	NCBITAXON	NCBITaxon:9606	biological specimen	ERO	ERO:0000020	RNA sample preparation	B47	BGI	3	L08	Illumina HiSeq2000
SEQC_ILM_BGI_B_3_L08_TAGCTT_BC0AYPACXX	GSM1156924	Homo sapiens	NCBITAXON	NCBITaxon:9606	biological specimen	ERO	ERO:0000020	RNA sample preparation	B48	BGI	3	L08	Illumina HiSeq2000
SEQC_ILM_BGI_B_4_L01_AGTTCC_AC0AYTACXX	GSM1156925	Homo sapiens	NCBITAXON	NCBITaxon:9606	biological specimen	ERO	ERO:0000020	RNA sample preparation	B49	BGI	4	L01	Illumina HiSeq2000
SEQC_ILM_BGI_B_4_L01_AGTTCC_BC0AYPACXX	GSM1156926	Homo sapiens	NCBITAXON	NCBITaxon:9606	biological specimen	ERO	ERO:0000020	RNA sample preparation	B50	BGI	4	L01	Illumina HiSeq2000
SEQC_ILM_BGI_B_4_L02_AGTTCC_AC0AYTACXX	GSM1156927	Homo sapiens	NCBITAXON	NCBITaxon:9606	biological specimen	ERO	ERO:0000020	RNA sample preparation	B51	BGI	4	L02	Illumina HiSeq2000
SEQC_ILM_BGI_B_4_L02_AGTTCC_BC0AYPACXX	GSM1156928	Homo sapiens	NCBITAXON	NCBITaxon:9606	biological specimen	ERO	ERO:0000020	RNA sample preparation	B52	BGI	4	L02	Illumina HiSeq2000
SEQC_ILM_BGI_B_4_L03_AGTTCC_AC0AYTACXX	GSM1156929	Homo sapiens	NCBITAXON	NCBITaxon:9606	biological specimen	ERO	ERO:0000020	RNA sample preparation	B53	BGI	4	L03	Illumina HiSeq2000
SEQC_ILM_BGI_B_4_L03_AGTTCC_BC0AYPACXX	GSM1156930	Homo sapiens	NCBITAXON	NCBITaxon:9606	biological specimen	ERO	ERO:0000020	RNA sample preparation	B54	BGI	4	L03	Illumina HiSeq2000
SEQC_ILM_BGI_B_4_L04_AGTTCC_AC0AYTACXX	GSM1156931	Homo sapiens	NCBITAXON	NCBITaxon:9606	biological specimen	ERO	ERO:0000020	RNA sample preparation	B55	BGI	4	L04	Illumina HiSeq2000
SEQC_ILM_BGI_B_4_L04_AGTTCC_BC0AYPACXX	GSM1156932	Homo sapiens	NCBITAXON	NCBITaxon:9606	biological specimen	ERO	ERO:0000020	RNA sample preparation	B56	BGI	4	L04	Illumina HiSeq2000
SEQC_ILM_BGI_B_4_L05_AGTTCC_AC0AYTACXX	GSM1156933	Homo sapiens	NCBITAXON	NCBITaxon:9606	biological specimen	ERO	ERO:0000020	RNA sample preparation	B57	BGI	4	L05	Illumina HiSeq2000
SEQC_ILM_BGI_B_4_L05_AGTTCC_BC0AYPACXX	GSM1156934	Homo sapiens	NCBITAXON	NCBITaxon:9606	biological specimen	ERO	ERO:0000020	RNA sample preparation	B58	BGI	4	L05	Illumina HiSeq2000
SEQC_ILM_BGI_B_4_L06_AGTTCC_AC0AYTACXX	GSM1156935	Homo sapiens	NCBITAXON	NCBITaxon:9606	biological specimen	ERO	ERO:0000020	RNA sample preparation	B59	BGI	4	L06	Illumina HiSeq2000
SEQC_ILM_BGI_B_4_L06_AGTTCC_BC0AYPACXX	GSM1156936	Homo sapiens	NCBITAXON	NCBITaxon:9606	biological specimen	ERO	ERO:0000020	RNA sample preparation	B60	BGI	4	L06	Illumina HiSeq2000
SEQC_ILM_BGI_B_4_L07_AGTTCC_AC0AYTACXX	GSM1156937	Homo sapiens	NCBITAXON	NCBITaxon:9606	biological specimen	ERO	ERO:0000020	RNA sample preparation	B61	BGI	4	L07	Illumina HiSeq2000
SEQC_ILM_BGI_B_4_L07_AGTTCC_BC0AYPACXX	GSM1156938	Homo sapiens	NCBITAXON	NCBITaxon:9606	biological specimen	ERO	ERO:0000020	RNA sample preparation	B62	BGI	4	L07	Illumina HiSeq2000
SEQC_ILM_BGI_B_4_L08_AGTTCC_AC0AYTACXX	GSM1156939	Homo sapiens	NCBITAXON	NCBITaxon:9606	biological specimen	ERO	ERO:0000020	RNA sample preparation	B63	BGI	4	L08	Illumina HiSeq2000
SEQC_ILM_BGI_B_4_L08_AGTTCC_BC0AYPACXX	GSM1156940	Homo sapiens	NCBITAXON	NCBITaxon:9606	biological specimen	ERO	ERO:0000020	RNA sample preparation	B64	BGI	4	L08	Illumina HiSeq2000
SEQC_ILM_BGI_B_5_L01_GAGTGG_AC0AYTACXX	GSM1156941	Homo sapiens	NCBITAXON	NCBITaxon:9606	biological specimen	ERO	ERO:0000020	RNA sample preparation	B65	BGI	5	L01	Illumina HiSeq2000
SEQC_ILM_BGI_B_5_L01_GAGTGG_BC0AYPACXX	GSM1156942	Homo sapiens	NCBITAXON	NCBITaxon:9606	biological specimen	ERO	ERO:0000020	RNA sample preparation	B66	BGI	5	L01	Illumina HiSeq2000
SEQC_ILM_BGI_B_5_L02_GAGTGG_AC0AYTACXX	GSM1156943	Homo sapiens	NCBITAXON	NCBITaxon:9606	biological specimen	ERO	ERO:0000020	RNA sample preparation	B67	BGI	5	L02	Illumina HiSeq2000
SEQC_ILM_BGI_B_5_L02_GAGTGG_BC0AYPACXX	GSM1156944	Homo sapiens	NCBITAXON	NCBITaxon:9606	biological specimen	ERO	ERO:0000020	RNA sample preparation	B68	BGI	5	L02	Illumina HiSeq2000
SEQC_ILM_BGI_B_5_L03_GAGTGG_AC0AYTACXX	GSM1156945	Homo sapiens	NCBITAXON	NCBITaxon:9606	biological specimen	ERO	ERO:0000020	RNA sample preparation	B69	BGI	5	L03	Illumina HiSeq2000
SEQC_ILM_BGI_B_5_L03_GAGTGG_BC0AYPACXX	GSM1156946	Homo sapiens	NCBITAXON	NCBITaxon:9606	biological specimen	ERO	ERO:0000020	RNA sample preparation	B70	BGI	5	L03	Illumina HiSeq2000
SEQC_ILM_BGI_B_5_L04_GAGTGG_AC0AYTACXX	GSM1156947	Homo sapiens	NCBITAXON	NCBITaxon:9606	biological specimen	ERO	ERO:0000020	RNA sample preparation	B71	BGI	5	L04	Illumina HiSeq2000
SEQC_ILM_BGI_B_5_L04_GAGTGG_BC0AYPACXX	GSM1156948	Homo sapiens	NCBITAXON	NCBITaxon:9606	biological specimen	ERO	ERO:0000020	RNA sample preparation	B72	BGI	5	L04	Illumina HiSeq2000
SEQC_ILM_BGI_B_5_L05_GAGTGG_AC0AYTACXX	GSM1156949	Homo sapiens	NCBITAXON	NCBITaxon:9606	biological specimen	ERO	ERO:0000020	RNA sample preparation	B73	BGI	5	L05	Illumina HiSeq2000
SEQC_ILM_BGI_B_5_L05_GAGTGG_BC0AYPACXX	GSM1156950	Homo sapiens	NCBITAXON	NCBITaxon:9606	biological specimen	ERO	ERO:0000020	RNA sample preparation	B74	BGI	5	L05	Illumina HiSeq2000
SEQC_ILM_BGI_B_5_L06_GAGTGG_AC0AYTACXX	GSM1156951	Homo sapiens	NCBITAXON	NCBITaxon:9606	biological specimen	ERO	ERO:0000020	RNA sample preparation	B75	BGI	5	L06	Illumina HiSeq2000
SEQC_ILM_BGI_B_5_L06_GAGTGG_BC0AYPACXX	GSM1156952	Homo sapiens	NCBITAXON	NCBITaxon:9606	biological specimen	ERO	ERO:0000020	RNA sample preparation	B76	BGI	5	L06	Illumina HiSeq2000
SEQC_ILM_BGI_B_5_L07_GAGTGG_AC0AYTACXX	GSM1156953	Homo sapiens	NCBITAXON	NCBITaxon:9606	biological specimen	ERO	ERO:0000020	RNA sample preparation	B77	BGI	5	L07	Illumina HiSeq2000
SEQC_ILM_BGI_B_5_L07_GAGTGG_BC0AYPACXX	GSM1156954	Homo sapiens	NCBITAXON	NCBITaxon:9606	biological specimen	ERO	ERO:0000020	RNA sample preparation	B78	BGI	5	L07	Illumina HiSeq2000
SEQC_ILM_BGI_B_5_L08_GAGTGG_AC0AYTACXX	GSM1156955	Homo sapiens	NCBITAXON	NCBITaxon:9606	biological specimen	ERO	ERO:0000020	RNA sample preparation	B79	BGI	5	L08	Illumina HiSeq2000
SEQC_ILM_BGI_B_5_L08_GAGTGG_BC0AYPACXX	GSM1156956	Homo sapiens	NCBITAXON	NCBITaxon:9606	biological specimen	ERO	ERO:0000020	RNA sample preparation	B80	BGI	5	L08	Illumina HiSeq2000
SEQC_ILM_BGI_C_1_L01_TTAGGC_AC0AYTACXX	GSM1156957	Homo sapiens	NCBITAXON	NCBITaxon:9606	biological specimen	ERO	ERO:0000020	RNA sample preparation	C1	BGI	1	L01	Illumina HiSeq2000
SEQC_ILM_BGI_C_1_L01_TTAGGC_BC0AYPACXX	GSM1156958	Homo sapiens	NCBITAXON	NCBITaxon:9606	biological specimen	ERO	ERO:0000020	RNA sample preparation	C2	BGI	1	L01	Illumina HiSeq2000
SEQC_ILM_BGI_C_1_L02_TTAGGC_AC0AYTACXX	GSM1156959	Homo sapiens	NCBITAXON	NCBITaxon:9606	biological specimen	ERO	ERO:0000020	RNA sample preparation	C3	BGI	1	L02	Illumina HiSeq2000
SEQC_ILM_BGI_C_1_L02_TTAGGC_BC0AYPACXX	GSM1156960	Homo sapiens	NCBITAXON	NCBITaxon:9606	biological specimen	ERO	ERO:0000020	RNA sample preparation	C4	BGI	1	L02	Illumina HiSeq2000
SEQC_ILM_BGI_C_1_L03_TTAGGC_AC0AYTACXX	GSM1156961	Homo sapiens	NCBITAXON	NCBITaxon:9606	biological specimen	ERO	ERO:0000020	RNA sample preparation	C5	BGI	1	L03	Illumina HiSeq2000
SEQC_ILM_BGI_C_1_L03_TTAGGC_BC0AYPACXX	GSM1156962	Homo sapiens	NCBITAXON	NCBITaxon:9606	biological specimen	ERO	ERO:0000020	RNA sample preparation	C6	BGI	1	L03	Illumina HiSeq2000
SEQC_ILM_BGI_C_1_L04_TTAGGC_AC0AYTACXX	GSM1156963	Homo sapiens	NCBITAXON	NCBITaxon:9606	biological specimen	ERO	ERO:0000020	RNA sample preparation	C7	BGI	1	L04	Illumina HiSeq2000
SEQC_ILM_BGI_C_1_L04_TTAGGC_BC0AYPACXX	GSM1156964	Homo sapiens	NCBITAXON	NCBITaxon:9606	biological specimen	ERO	ERO:0000020	RNA sample preparation	C8	BGI	1	L04	Illumina HiSeq2000
SEQC_ILM_BGI_C_1_L05_TTAGGC_AC0AYTACXX	GSM1156965	Homo sapiens	NCBITAXON	NCBITaxon:9606	biological specimen	ERO	ERO:0000020	RNA sample preparation	C9	BGI	1	L05	Illumina HiSeq2000
SEQC_ILM_BGI_C_1_L05_TTAGGC_BC0AYPACXX	GSM1156966	Homo sapiens	NCBITAXON	NCBITaxon:9606	biological specimen	ERO	ERO:0000020	RNA sample preparation	C10	BGI	1	L05	Illumina HiSeq2000
SEQC_ILM_BGI_C_1_L06_TTAGGC_AC0AYTACXX	GSM1156967	Homo sapiens	NCBITAXON	NCBITaxon:9606	biological specimen	ERO	ERO:0000020	RNA sample preparation	C11	BGI	1	L06	Illumina HiSeq2000
SEQC_ILM_BGI_C_1_L06_TTAGGC_BC0AYPACXX	GSM1156968	Homo sapiens	NCBITAXON	NCBITaxon:9606	biological specimen	ERO	ERO:0000020	RNA sample preparation	C12	BGI	1	L06	Illumina HiSeq2000
SEQC_ILM_BGI_C_1_L07_TTAGGC_AC0AYTACXX	GSM1156969	Homo sapiens	NCBITAXON	NCBITaxon:9606	biological specimen	ERO	ERO:0000020	RNA sample preparation	C13	BGI	1	L07	Illumina HiSeq2000
SEQC_ILM_BGI_C_1_L07_TTAGGC_BC0AYPACXX	GSM1156970	Homo sapiens	NCBITAXON	NCBITaxon:9606	biological specimen	ERO	ERO:0000020	RNA sample preparation	C14	BGI	1	L07	Illumina HiSeq2000
SEQC_ILM_BGI_C_1_L08_TTAGGC_AC0AYTACXX	GSM1156971	Homo sapiens	NCBITAXON	NCBITaxon:9606	biological specimen	ERO	ERO:0000020	RNA sample preparation	C15	BGI	1	L08	Illumina HiSeq2000
SEQC_ILM_BGI_C_1_L08_TTAGGC_BC0AYPACXX	GSM1156972	Homo sapiens	NCBITAXON	NCBITaxon:9606	biological specimen	ERO	ERO:0000020	RNA sample preparation	C16	BGI	1	L08	Illumina HiSeq2000
SEQC_ILM_BGI_C_2_L01_CAGATC_AC0AYTACXX	GSM1156973	Homo sapiens	NCBITAXON	NCBITaxon:9606	biological specimen	ERO	ERO:0000020	RNA sample preparation	C17	BGI	2	L01	Illumina HiSeq2000
SEQC_ILM_BGI_C_2_L01_CAGATC_BC0AYPACXX	GSM1156974	Homo sapiens	NCBITAXON	NCBITaxon:9606	biological specimen	ERO	ERO:0000020	RNA sample preparation	C18	BGI	2	L01	Illumina HiSeq2000
SEQC_ILM_BGI_C_2_L02_CAGATC_AC0AYTACXX	GSM1156975	Homo sapiens	NCBITAXON	NCBITaxon:9606	biological specimen	ERO	ERO:0000020	RNA sample preparation	C19	BGI	2	L02	Illumina HiSeq2000
SEQC_ILM_BGI_C_2_L02_CAGATC_BC0AYPACXX	GSM1156976	Homo sapiens	NCBITAXON	NCBITaxon:9606	biological specimen	ERO	ERO:0000020	RNA sample preparation	C20	BGI	2	L02	Illumina HiSeq2000
SEQC_ILM_BGI_C_2_L03_CAGATC_AC0AYTACXX	GSM1156977	Homo sapiens	NCBITAXON	NCBITaxon:9606	biological specimen	ERO	ERO:0000020	RNA sample preparation	C21	BGI	2	L03	Illumina HiSeq2000
SEQC_ILM_BGI_C_2_L03_CAGATC_BC0AYPACXX	GSM1156978	Homo sapiens	NCBITAXON	NCBITaxon:9606	biological specimen	ERO	ERO:0000020	RNA sample preparation	C22	BGI	2	L03	Illumina HiSeq2000
SEQC_ILM_BGI_C_2_L04_CAGATC_AC0AYTACXX	GSM1156979	Homo sapiens	NCBITAXON	NCBITaxon:9606	biological specimen	ERO	ERO:0000020	RNA sample preparation	C23	BGI	2	L04	Illumina HiSeq2000
SEQC_ILM_BGI_C_2_L04_CAGATC_BC0AYPACXX	GSM1156980	Homo sapiens	NCBITAXON	NCBITaxon:9606	biological specimen	ERO	ERO:0000020	RNA sample preparation	C24	BGI	2	L04	Illumina HiSeq2000
SEQC_ILM_BGI_C_2_L05_CAGATC_AC0AYTACXX	GSM1156981	Homo sapiens	NCBITAXON	NCBITaxon:9606	biological specimen	ERO	ERO:0000020	RNA sample preparation	C25	BGI	2	L05	Illumina HiSeq2000
SEQC_ILM_BGI_C_2_L05_CAGATC_BC0AYPACXX	GSM1156982	Homo sapiens	NCBITAXON	NCBITaxon:9606	biological specimen	ERO	ERO:0000020	RNA sample preparation	C26	BGI	2	L05	Illumina HiSeq2000
SEQC_ILM_BGI_C_2_L06_CAGATC_AC0AYTACXX	GSM1156983	Homo sapiens	NCBITAXON	NCBITaxon:9606	biological specimen	ERO	ERO:0000020	RNA sample preparation	C27	BGI	2	L06	Illumina HiSeq2000
SEQC_ILM_BGI_C_2_L06_CAGATC_BC0AYPACXX	GSM1156984	Homo sapiens	NCBITAXON	NCBITaxon:9606	biological specimen	ERO	ERO:0000020	RNA sample preparation	C28	BGI	2	L06	Illumina HiSeq2000
SEQC_ILM_BGI_C_2_L07_CAGATC_AC0AYTACXX	GSM1156985	Homo sapiens	NCBITAXON	NCBITaxon:9606	biological specimen	ERO	ERO:0000020	RNA sample preparation	C29	BGI	2	L07	Illumina HiSeq2000
SEQC_ILM_BGI_C_2_L07_CAGATC_BC0AYPACXX	GSM1156986	Homo sapiens	NCBITAXON	NCBITaxon:9606	biological specimen	ERO	ERO:0000020	RNA sample preparation	C30	BGI	2	L07	Illumina HiSeq2000
SEQC_ILM_BGI_C_2_L08_CAGATC_AC0AYTACXX	GSM1156987	Homo sapiens	NCBITAXON	NCBITaxon:9606	biological specimen	ERO	ERO:0000020	RNA sample preparation	C31	BGI	2	L08	Illumina HiSeq2000
SEQC_ILM_BGI_C_2_L08_CAGATC_BC0AYPACXX	GSM1156988	Homo sapiens	NCBITAXON	NCBITaxon:9606	biological specimen	ERO	ERO:0000020	RNA sample preparation	C32	BGI	2	L08	Illumina HiSeq2000
SEQC_ILM_BGI_C_3_L01_GGCTAC_AC0AYTACXX	GSM1156989	Homo sapiens	NCBITAXON	NCBITaxon:9606	biological specimen	ERO	ERO:0000020	RNA sample preparation	C33	BGI	3	L01	Illumina HiSeq2000
SEQC_ILM_BGI_C_3_L01_GGCTAC_BC0AYPACXX	GSM1156990	Homo sapiens	NCBITAXON	NCBITaxon:9606	biological specimen	ERO	ERO:0000020	RNA sample preparation	C34	BGI	3	L01	Illumina HiSeq2000
SEQC_ILM_BGI_C_3_L02_GGCTAC_AC0AYTACXX	GSM1156991	Homo sapiens	NCBITAXON	NCBITaxon:9606	biological specimen	ERO	ERO:0000020	RNA sample preparation	C35	BGI	3	L02	Illumina HiSeq2000
SEQC_ILM_BGI_C_3_L02_GGCTAC_BC0AYPACXX	GSM1156992	Homo sapiens	NCBITAXON	NCBITaxon:9606	biological specimen	ERO	ERO:0000020	RNA sample preparation	C36	BGI	3	L02	Illumina HiSeq2000
SEQC_ILM_BGI_C_3_L03_GGCTAC_AC0AYTACXX	GSM1156993	Homo sapiens	NCBITAXON	NCBITaxon:9606	biological specimen	ERO	ERO:0000020	RNA sample preparation	C37	BGI	3	L03	Illumina HiSeq2000
SEQC_ILM_BGI_C_3_L03_GGCTAC_BC0AYPACXX	GSM1156994	Homo sapiens	NCBITAXON	NCBITaxon:9606	biological specimen	ERO	ERO:0000020	RNA sample preparation	C38	BGI	3	L03	Illumina HiSeq2000
SEQC_ILM_BGI_C_3_L04_GGCTAC_AC0AYTACXX	GSM1156995	Homo sapiens	NCBITAXON	NCBITaxon:9606	biological specimen	ERO	ERO:0000020	RNA sample preparation	C39	BGI	3	L04	Illumina HiSeq2000
SEQC_ILM_BGI_C_3_L04_GGCTAC_BC0AYPACXX	GSM1156996	Homo sapiens	NCBITAXON	NCBITaxon:9606	biological specimen	ERO	ERO:0000020	RNA sample preparation	C40	BGI	3	L04	Illumina HiSeq2000
SEQC_ILM_BGI_C_3_L05_GGCTAC_AC0AYTACXX	GSM1156997	Homo sapiens	NCBITAXON	NCBITaxon:9606	biological specimen	ERO	ERO:0000020	RNA sample preparation	C41	BGI	3	L05	Illumina HiSeq2000
SEQC_ILM_BGI_C_3_L05_GGCTAC_BC0AYPACXX	GSM1156998	Homo sapiens	NCBITAXON	NCBITaxon:9606	biological specimen	ERO	ERO:0000020	RNA sample preparation	C42	BGI	3	L05	Illumina HiSeq2000
SEQC_ILM_BGI_C_3_L06_GGCTAC_AC0AYTACXX	GSM1156999	Homo sapiens	NCBITAXON	NCBITaxon:9606	biological specimen	ERO	ERO:0000020	RNA sample preparation	C43	BGI	3	L06	Illumina HiSeq2000
SEQC_ILM_BGI_C_3_L06_GGCTAC_BC0AYPACXX	GSM1157000	Homo sapiens	NCBITAXON	NCBITaxon:9606	biological specimen	ERO	ERO:0000020	RNA sample preparation	C44	BGI	3	L06	Illumina HiSeq2000
SEQC_ILM_BGI_C_3_L07_GGCTAC_AC0AYTACXX	GSM1157001	Homo sapiens	NCBITAXON	NCBITaxon:9606	biological specimen	ERO	ERO:0000020	RNA sample preparation	C45	BGI	3	L07	Illumina HiSeq2000
SEQC_ILM_BGI_C_3_L07_GGCTAC_BC0AYPACXX	GSM1157002	Homo sapiens	NCBITAXON	NCBITaxon:9606	biological specimen	ERO	ERO:0000020	RNA sample preparation	C46	BGI	3	L07	Illumina HiSeq2000
SEQC_ILM_BGI_C_3_L08_GGCTAC_AC0AYTACXX	GSM1157003	Homo sapiens	NCBITAXON	NCBITaxon:9606	biological specimen	ERO	ERO:0000020	RNA sample preparation	C47	BGI	3	L08	Illumina HiSeq2000
SEQC_ILM_BGI_C_3_L08_GGCTAC_BC0AYPACXX	GSM1157004	Homo sapiens	NCBITAXON	NCBITaxon:9606	biological specimen	ERO	ERO:0000020	RNA sample preparation	C48	BGI	3	L08	Illumina HiSeq2000
SEQC_ILM_BGI_C_4_L01_ATGTCA_AC0AYTACXX	GSM1157005	Homo sapiens	NCBITAXON	NCBITaxon:9606	biological specimen	ERO	ERO:0000020	RNA sample preparation	C49	BGI	4	L01	Illumina HiSeq2000
SEQC_ILM_BGI_C_4_L01_ATGTCA_BC0AYPACXX	GSM1157006	Homo sapiens	NCBITAXON	NCBITaxon:9606	biological specimen	ERO	ERO:0000020	RNA sample preparation	C50	BGI	4	L01	Illumina HiSeq2000
SEQC_ILM_BGI_C_4_L02_ATGTCA_AC0AYTACXX	GSM1157007	Homo sapiens	NCBITAXON	NCBITaxon:9606	biological specimen	ERO	ERO:0000020	RNA sample preparation	C51	BGI	4	L02	Illumina HiSeq2000
SEQC_ILM_BGI_C_4_L02_ATGTCA_BC0AYPACXX	GSM1157008	Homo sapiens	NCBITAXON	NCBITaxon:9606	biological specimen	ERO	ERO:0000020	RNA sample preparation	C52	BGI	4	L02	Illumina HiSeq2000
SEQC_ILM_BGI_C_4_L03_ATGTCA_AC0AYTACXX	GSM1157009	Homo sapiens	NCBITAXON	NCBITaxon:9606	biological specimen	ERO	ERO:0000020	RNA sample preparation	C53	BGI	4	L03	Illumina HiSeq2000
SEQC_ILM_BGI_C_4_L03_ATGTCA_BC0AYPACXX	GSM1157010	Homo sapiens	NCBITAXON	NCBITaxon:9606	biological specimen	ERO	ERO:0000020	RNA sample preparation	C54	BGI	4	L03	Illumina HiSeq2000
SEQC_ILM_BGI_C_4_L04_ATGTCA_AC0AYTACXX	GSM1157011	Homo sapiens	NCBITAXON	NCBITaxon:9606	biological specimen	ERO	ERO:0000020	RNA sample preparation	C55	BGI	4	L04	Illumina HiSeq2000
SEQC_ILM_BGI_C_4_L04_ATGTCA_BC0AYPACXX	GSM1157012	Homo sapiens	NCBITAXON	NCBITaxon:9606	biological specimen	ERO	ERO:0000020	RNA sample preparation	C56	BGI	4	L04	Illumina HiSeq2000
SEQC_ILM_BGI_C_4_L05_ATGTCA_AC0AYTACXX	GSM1157013	Homo sapiens	NCBITAXON	NCBITaxon:9606	biological specimen	ERO	ERO:0000020	RNA sample preparation	C57	BGI	4	L05	Illumina HiSeq2000
SEQC_ILM_BGI_C_4_L05_ATGTCA_BC0AYPACXX	GSM1157014	Homo sapiens	NCBITAXON	NCBITaxon:9606	biological specimen	ERO	ERO:0000020	RNA sample preparation	C58	BGI	4	L05	Illumina HiSeq2000
SEQC_ILM_BGI_C_4_L06_ATGTCA_AC0AYTACXX	GSM1157015	Homo sapiens	NCBITAXON	NCBITaxon:9606	biological specimen	ERO	ERO:0000020	RNA sample preparation	C59	BGI	4	L06	Illumina HiSeq2000
SEQC_ILM_BGI_C_4_L06_ATGTCA_BC0AYPACXX	GSM1157016	Homo sapiens	NCBITAXON	NCBITaxon:9606	biological specimen	ERO	ERO:0000020	RNA sample preparation	C60	BGI	4	L06	Illumina HiSeq2000
SEQC_ILM_BGI_C_4_L07_ATGTCA_AC0AYTACXX	GSM1157017	Homo sapiens	NCBITAXON	NCBITaxon:9606	biological specimen	ERO	ERO:0000020	RNA sample preparation	C61	BGI	4	L07	Illumina HiSeq2000
SEQC_ILM_BGI_C_4_L07_ATGTCA_BC0AYPACXX	GSM1157018	Homo sapiens	NCBITAXON	NCBITaxon:9606	biological specimen	ERO	ERO:0000020	RNA sample preparation	C62	BGI	4	L07	Illumina HiSeq2000
SEQC_ILM_BGI_C_4_L08_ATGTCA_AC0AYTACXX	GSM1157019	Homo sapiens	NCBITAXON	NCBITaxon:9606	biological specimen	ERO	ERO:0000020	RNA sample preparation	C63	BGI	4	L08	Illumina HiSeq2000
SEQC_ILM_BGI_C_4_L08_ATGTCA_BC0AYPACXX	GSM1157020	Homo sapiens	NCBITAXON	NCBITaxon:9606	biological specimen	ERO	ERO:0000020	RNA sample preparation	C64	BGI	4	L08	Illumina HiSeq2000
SEQC_ILM_BGI_C_5_L01_ACTGAT_AC0AYTACXX	GSM1157021	Homo sapiens	NCBITAXON	NCBITaxon:9606	biological specimen	ERO	ERO:0000020	RNA sample preparation	C65	BGI	5	L01	Illumina HiSeq2000
SEQC_ILM_BGI_C_5_L01_ACTGAT_BC0AYPACXX	GSM1157022	Homo sapiens	NCBITAXON	NCBITaxon:9606	biological specimen	ERO	ERO:0000020	RNA sample preparation	C66	BGI	5	L01	Illumina HiSeq2000
SEQC_ILM_BGI_C_5_L02_ACTGAT_AC0AYTACXX	GSM1157023	Homo sapiens	NCBITAXON	NCBITaxon:9606	biological specimen	ERO	ERO:0000020	RNA sample preparation	C67	BGI	5	L02	Illumina HiSeq2000
SEQC_ILM_BGI_C_5_L02_ACTGAT_BC0AYPACXX	GSM1157024	Homo sapiens	NCBITAXON	NCBITaxon:9606	biological specimen	ERO	ERO:0000020	RNA sample preparation	C68	BGI	5	L02	Illumina HiSeq2000
SEQC_ILM_BGI_C_5_L03_ACTGAT_AC0AYTACXX	GSM1157025	Homo sapiens	NCBITAXON	NCBITaxon:9606	biological specimen	ERO	ERO:0000020	RNA sample preparation	C69	BGI	5	L03	Illumina HiSeq2000
SEQC_ILM_BGI_C_5_L03_ACTGAT_BC0AYPACXX	GSM1157026	Homo sapiens	NCBITAXON	NCBITaxon:9606	biological specimen	ERO	ERO:0000020	RNA sample preparation	C70	BGI	5	L03	Illumina HiSeq2000
SEQC_ILM_BGI_C_5_L04_ACTGAT_AC0AYTACXX	GSM1157027	Homo sapiens	NCBITAXON	NCBITaxon:9606	biological specimen	ERO	ERO:0000020	RNA sample preparation	C71	BGI	5	L04	Illumina HiSeq2000
SEQC_ILM_BGI_C_5_L04_ACTGAT_BC0AYPACXX	GSM1157028	Homo sapiens	NCBITAXON	NCBITaxon:9606	biological specimen	ERO	ERO:0000020	RNA sample preparation	C72	BGI	5	L04	Illumina HiSeq2000
SEQC_ILM_BGI_C_5_L05_ACTGAT_AC0AYTACXX	GSM1157029	Homo sapiens	NCBITAXON	NCBITaxon:9606	biological specimen	ERO	ERO:0000020	RNA sample preparation	C73	BGI	5	L05	Illumina HiSeq2000
SEQC_ILM_BGI_C_5_L05_ACTGAT_BC0AYPACXX	GSM1157030	Homo sapiens	NCBITAXON	NCBITaxon:9606	biological specimen	ERO	ERO:0000020	RNA sample preparation	C74	BGI	5	L05	Illumina HiSeq2000
SEQC_ILM_BGI_C_5_L06_ACTGAT_AC0AYTACXX	GSM1157031	Homo sapiens	NCBITAXON	NCBITaxon:9606	biological specimen	ERO	ERO:0000020	RNA sample preparation	C75	BGI	5	L06	Illumina HiSeq2000
SEQC_ILM_BGI_C_5_L06_ACTGAT_BC0AYPACXX	GSM1157032	Homo sapiens	NCBITAXON	NCBITaxon:9606	biological specimen	ERO	ERO:0000020	RNA sample preparation	C76	BGI	5	L06	Illumina HiSeq2000
SEQC_ILM_BGI_C_5_L07_ACTGAT_AC0AYTACXX	GSM1157033	Homo sapiens	NCBITAXON	NCBITaxon:9606	biological specimen	ERO	ERO:0000020	RNA sample preparation	C77	BGI	5	L07	Illumina HiSeq2000
SEQC_ILM_BGI_C_5_L07_ACTGAT_BC0AYPACXX	GSM1157034	Homo sapiens	NCBITAXON	NCBITaxon:9606	biological specimen	ERO	ERO:0000020	RNA sample preparation	C78	BGI	5	L07	Illumina HiSeq2000
SEQC_ILM_BGI_C_5_L08_ACTGAT_AC0AYTACXX	GSM1157035	Homo sapiens	NCBITAXON	NCBITaxon:9606	biological specimen	ERO	ERO:0000020	RNA sample preparation	C79	BGI	5	L08	Illumina HiSeq2000
SEQC_ILM_BGI_C_5_L08_ACTGAT_BC0AYPACXX	GSM1157036	Homo sapiens	NCBITAXON	NCBITaxon:9606	biological specimen	ERO	ERO:0000020	RNA sample preparation	C80	BGI	5	L08	Illumina HiSeq2000
SEQC_ILM_BGI_D_1_L01_TGACCA_AC0AYTACXX	GSM1157037	Homo sapiens	NCBITAXON	NCBITaxon:9606	biological specimen	ERO	ERO:0000020	RNA sample preparation	D1	BGI	1	L01	Illumina HiSeq2000
SEQC_ILM_BGI_D_1_L01_TGACCA_BC0AYPACXX	GSM1157038	Homo sapiens	NCBITAXON	NCBITaxon:9606	biological specimen	ERO	ERO:0000020	RNA sample preparation	D2	BGI	1	L01	Illumina HiSeq2000
SEQC_ILM_BGI_D_1_L02_TGACCA_AC0AYTACXX	GSM1157039	Homo sapiens	NCBITAXON	NCBITaxon:9606	biological specimen	ERO	ERO:0000020	RNA sample preparation	D3	BGI	1	L02	Illumina HiSeq2000
SEQC_ILM_BGI_D_1_L02_TGACCA_BC0AYPACXX	GSM1157040	Homo sapiens	NCBITAXON	NCBITaxon:9606	biological specimen	ERO	ERO:0000020	RNA sample preparation	D4	BGI	1	L02	Illumina HiSeq2000
SEQC_ILM_BGI_D_1_L03_TGACCA_AC0AYTACXX	GSM1157041	Homo sapiens	NCBITAXON	NCBITaxon:9606	biological specimen	ERO	ERO:0000020	RNA sample preparation	D5	BGI	1	L03	Illumina HiSeq2000
SEQC_ILM_BGI_D_1_L03_TGACCA_BC0AYPACXX	GSM1157042	Homo sapiens	NCBITAXON	NCBITaxon:9606	biological specimen	ERO	ERO:0000020	RNA sample preparation	D6	BGI	1	L03	Illumina HiSeq2000
SEQC_ILM_BGI_D_1_L04_TGACCA_AC0AYTACXX	GSM1157043	Homo sapiens	NCBITAXON	NCBITaxon:9606	biological specimen	ERO	ERO:0000020	RNA sample preparation	D7	BGI	1	L04	Illumina HiSeq2000
SEQC_ILM_BGI_D_1_L04_TGACCA_BC0AYPACXX	GSM1157044	Homo sapiens	NCBITAXON	NCBITaxon:9606	biological specimen	ERO	ERO:0000020	RNA sample preparation	D8	BGI	1	L04	Illumina HiSeq2000
SEQC_ILM_BGI_D_1_L05_TGACCA_AC0AYTACXX	GSM1157045	Homo sapiens	NCBITAXON	NCBITaxon:9606	biological specimen	ERO	ERO:0000020	RNA sample preparation	D9	BGI	1	L05	Illumina HiSeq2000
SEQC_ILM_BGI_D_1_L05_TGACCA_BC0AYPACXX	GSM1157046	Homo sapiens	NCBITAXON	NCBITaxon:9606	biological specimen	ERO	ERO:0000020	RNA sample preparation	D10	BGI	1	L05	Illumina HiSeq2000
SEQC_ILM_BGI_D_1_L06_TGACCA_AC0AYTACXX	GSM1157047	Homo sapiens	NCBITAXON	NCBITaxon:9606	biological specimen	ERO	ERO:0000020	RNA sample preparation	D11	BGI	1	L06	Illumina HiSeq2000
SEQC_ILM_BGI_D_1_L06_TGACCA_BC0AYPACXX	GSM1157048	Homo sapiens	NCBITAXON	NCBITaxon:9606	biological specimen	ERO	ERO:0000020	RNA sample preparation	D12	BGI	1	L06	Illumina HiSeq2000
SEQC_ILM_BGI_D_1_L07_TGACCA_AC0AYTACXX	GSM1157049	Homo sapiens	NCBITAXON	NCBITaxon:9606	biological specimen	ERO	ERO:0000020	RNA sample preparation	D13	BGI	1	L07	Illumina HiSeq2000
SEQC_ILM_BGI_D_1_L07_TGACCA_BC0AYPACXX	GSM1157050	Homo sapiens	NCBITAXON	NCBITaxon:9606	biological specimen	ERO	ERO:0000020	RNA sample preparation	D14	BGI	1	L07	Illumina HiSeq2000
SEQC_ILM_BGI_D_1_L08_TGACCA_AC0AYTACXX	GSM1157051	Homo sapiens	NCBITAXON	NCBITaxon:9606	biological specimen	ERO	ERO:0000020	RNA sample preparation	D15	BGI	1	L08	Illumina HiSeq2000
SEQC_ILM_BGI_D_1_L08_TGACCA_BC0AYPACXX	GSM1157052	Homo sapiens	NCBITAXON	NCBITaxon:9606	biological specimen	ERO	ERO:0000020	RNA sample preparation	D16	BGI	1	L08	Illumina HiSeq2000
SEQC_ILM_BGI_D_2_L01_ACTTGA_AC0AYTACXX	GSM1157053	Homo sapiens	NCBITAXON	NCBITaxon:9606	biological specimen	ERO	ERO:0000020	RNA sample preparation	D17	BGI	2	L01	Illumina HiSeq2000
SEQC_ILM_BGI_D_2_L01_ACTTGA_BC0AYPACXX	GSM1157054	Homo sapiens	NCBITAXON	NCBITaxon:9606	biological specimen	ERO	ERO:0000020	RNA sample preparation	D18	BGI	2	L01	Illumina HiSeq2000
SEQC_ILM_BGI_D_2_L02_ACTTGA_AC0AYTACXX	GSM1157055	Homo sapiens	NCBITAXON	NCBITaxon:9606	biological specimen	ERO	ERO:0000020	RNA sample preparation	D19	BGI	2	L02	Illumina HiSeq2000
SEQC_ILM_BGI_D_2_L02_ACTTGA_BC0AYPACXX	GSM1157056	Homo sapiens	NCBITAXON	NCBITaxon:9606	biological specimen	ERO	ERO:0000020	RNA sample preparation	D20	BGI	2	L02	Illumina HiSeq2000
SEQC_ILM_BGI_D_2_L03_ACTTGA_AC0AYTACXX	GSM1157057	Homo sapiens	NCBITAXON	NCBITaxon:9606	biological specimen	ERO	ERO:0000020	RNA sample preparation	D21	BGI	2	L03	Illumina HiSeq2000
SEQC_ILM_BGI_D_2_L03_ACTTGA_BC0AYPACXX	GSM1157058	Homo sapiens	NCBITAXON	NCBITaxon:9606	biological specimen	ERO	ERO:0000020	RNA sample preparation	D22	BGI	2	L03	Illumina HiSeq2000
SEQC_ILM_BGI_D_2_L04_ACTTGA_AC0AYTACXX	GSM1157059	Homo sapiens	NCBITAXON	NCBITaxon:9606	biological specimen	ERO	ERO:0000020	RNA sample preparation	D23	BGI	2	L04	Illumina HiSeq2000
SEQC_ILM_BGI_D_2_L04_ACTTGA_BC0AYPACXX	GSM1157060	Homo sapiens	NCBITAXON	NCBITaxon:9606	biological specimen	ERO	ERO:0000020	RNA sample preparation	D24	BGI	2	L04	Illumina HiSeq2000
SEQC_ILM_BGI_D_2_L05_ACTTGA_AC0AYTACXX	GSM1157061	Homo sapiens	NCBITAXON	NCBITaxon:9606	biological specimen	ERO	ERO:0000020	RNA sample preparation	D25	BGI	2	L05	Illumina HiSeq2000
SEQC_ILM_BGI_D_2_L05_ACTTGA_BC0AYPACXX	GSM1157062	Homo sapiens	NCBITAXON	NCBITaxon:9606	biological specimen	ERO	ERO:0000020	RNA sample preparation	D26	BGI	2	L05	Illumina HiSeq2000
SEQC_ILM_BGI_D_2_L06_ACTTGA_AC0AYTACXX	GSM1157063	Homo sapiens	NCBITAXON	NCBITaxon:9606	biological specimen	ERO	ERO:0000020	RNA sample preparation	D27	BGI	2	L06	Illumina HiSeq2000
SEQC_ILM_BGI_D_2_L06_ACTTGA_BC0AYPACXX	GSM1157064	Homo sapiens	NCBITAXON	NCBITaxon:9606	biological specimen	ERO	ERO:0000020	RNA sample preparation	D28	BGI	2	L06	Illumina HiSeq2000
SEQC_ILM_BGI_D_2_L07_ACTTGA_AC0AYTACXX	GSM1157065	Homo sapiens	NCBITAXON	NCBITaxon:9606	biological specimen	ERO	ERO:0000020	RNA sample preparation	D29	BGI	2	L07	Illumina HiSeq2000
SEQC_ILM_BGI_D_2_L07_ACTTGA_BC0AYPACXX	GSM1157066	Homo sapiens	NCBITAXON	NCBITaxon:9606	biological specimen	ERO	ERO:0000020	RNA sample preparation	D30	BGI	2	L07	Illumina HiSeq2000
SEQC_ILM_BGI_D_2_L08_ACTTGA_AC0AYTACXX	GSM1157067	Homo sapiens	NCBITAXON	NCBITaxon:9606	biological specimen	ERO	ERO:0000020	RNA sample preparation	D31	BGI	2	L08	Illumina HiSeq2000
SEQC_ILM_BGI_D_2_L08_ACTTGA_BC0AYPACXX	GSM1157068	Homo sapiens	NCBITAXON	NCBITaxon:9606	biological specimen	ERO	ERO:0000020	RNA sample preparation	D32	BGI	2	L08	Illumina HiSeq2000
SEQC_ILM_BGI_D_3_L01_CTTGTA_AC0AYTACXX	GSM1157069	Homo sapiens	NCBITAXON	NCBITaxon:9606	biological specimen	ERO	ERO:0000020	RNA sample preparation	D33	BGI	3	L01	Illumina HiSeq2000
SEQC_ILM_BGI_D_3_L01_CTTGTA_BC0AYPACXX	GSM1157070	Homo sapiens	NCBITAXON	NCBITaxon:9606	biological specimen	ERO	ERO:0000020	RNA sample preparation	D34	BGI	3	L01	Illumina HiSeq2000
SEQC_ILM_BGI_D_3_L02_CTTGTA_AC0AYTACXX	GSM1157071	Homo sapiens	NCBITAXON	NCBITaxon:9606	biological specimen	ERO	ERO:0000020	RNA sample preparation	D35	BGI	3	L02	Illumina HiSeq2000
SEQC_ILM_BGI_D_3_L02_CTTGTA_BC0AYPACXX	GSM1157072	Homo sapiens	NCBITAXON	NCBITaxon:9606	biological specimen	ERO	ERO:0000020	RNA sample preparation	D36	BGI	3	L02	Illumina HiSeq2000
SEQC_ILM_BGI_D_3_L03_CTTGTA_AC0AYTACXX	GSM1157073	Homo sapiens	NCBITAXON	NCBITaxon:9606	biological specimen	ERO	ERO:0000020	RNA sample preparation	D37	BGI	3	L03	Illumina HiSeq2000
SEQC_ILM_BGI_D_3_L03_CTTGTA_BC0AYPACXX	GSM1157074	Homo sapiens	NCBITAXON	NCBITaxon:9606	biological specimen	ERO	ERO:0000020	RNA sample preparation	D38	BGI	3	L03	Illumina HiSeq2000
SEQC_ILM_BGI_D_3_L04_CTTGTA_AC0AYTACXX	GSM1157075	Homo sapiens	NCBITAXON	NCBITaxon:9606	biological specimen	ERO	ERO:0000020	RNA sample preparation	D39	BGI	3	L04	Illumina HiSeq2000
SEQC_ILM_BGI_D_3_L04_CTTGTA_BC0AYPACXX	GSM1157076	Homo sapiens	NCBITAXON	NCBITaxon:9606	biological specimen	ERO	ERO:0000020	RNA sample preparation	D40	BGI	3	L04	Illumina HiSeq2000
SEQC_ILM_BGI_D_3_L05_CTTGTA_AC0AYTACXX	GSM1157077	Homo sapiens	NCBITAXON	NCBITaxon:9606	biological specimen	ERO	ERO:0000020	RNA sample preparation	D41	BGI	3	L05	Illumina HiSeq2000
SEQC_ILM_BGI_D_3_L05_CTTGTA_BC0AYPACXX	GSM1157078	Homo sapiens	NCBITAXON	NCBITaxon:9606	biological specimen	ERO	ERO:0000020	RNA sample preparation	D42	BGI	3	L05	Illumina HiSeq2000
SEQC_ILM_BGI_D_3_L06_CTTGTA_AC0AYTACXX	GSM1157079	Homo sapiens	NCBITAXON	NCBITaxon:9606	biological specimen	ERO	ERO:0000020	RNA sample preparation	D43	BGI	3	L06	Illumina HiSeq2000
SEQC_ILM_BGI_D_3_L06_CTTGTA_BC0AYPACXX	GSM1157080	Homo sapiens	NCBITAXON	NCBITaxon:9606	biological specimen	ERO	ERO:0000020	RNA sample preparation	D44	BGI	3	L06	Illumina HiSeq2000
SEQC_ILM_BGI_D_3_L07_CTTGTA_AC0AYTACXX	GSM1157081	Homo sapiens	NCBITAXON	NCBITaxon:9606	biological specimen	ERO	ERO:0000020	RNA sample preparation	D45	BGI	3	L07	Illumina HiSeq2000
SEQC_ILM_BGI_D_3_L07_CTTGTA_BC0AYPACXX	GSM1157082	Homo sapiens	NCBITAXON	NCBITaxon:9606	biological specimen	ERO	ERO:0000020	RNA sample preparation	D46	BGI	3	L07	Illumina HiSeq2000
SEQC_ILM_BGI_D_3_L08_CTTGTA_AC0AYTACXX	GSM1157083	Homo sapiens	NCBITAXON	NCBITaxon:9606	biological specimen	ERO	ERO:0000020	RNA sample preparation	D47	BGI	3	L08	Illumina HiSeq2000
SEQC_ILM_BGI_D_3_L08_CTTGTA_BC0AYPACXX	GSM1157084	Homo sapiens	NCBITAXON	NCBITaxon:9606	biological specimen	ERO	ERO:0000020	RNA sample preparation	D48	BGI	3	L08	Illumina HiSeq2000
SEQC_ILM_BGI_D_4_L01_CCGTCC_AC0AYTACXX	GSM1157085	Homo sapiens	NCBITAXON	NCBITaxon:9606	biological specimen	ERO	ERO:0000020	RNA sample preparation	D49	BGI	4	L01	Illumina HiSeq2000
SEQC_ILM_BGI_D_4_L01_CCGTCC_BC0AYPACXX	GSM1157086	Homo sapiens	NCBITAXON	NCBITaxon:9606	biological specimen	ERO	ERO:0000020	RNA sample preparation	D50	BGI	4	L01	Illumina HiSeq2000
SEQC_ILM_BGI_D_4_L02_CCGTCC_AC0AYTACXX	GSM1157087	Homo sapiens	NCBITAXON	NCBITaxon:9606	biological specimen	ERO	ERO:0000020	RNA sample preparation	D51	BGI	4	L02	Illumina HiSeq2000
SEQC_ILM_BGI_D_4_L02_CCGTCC_BC0AYPACXX	GSM1157088	Homo sapiens	NCBITAXON	NCBITaxon:9606	biological specimen	ERO	ERO:0000020	RNA sample preparation	D52	BGI	4	L02	Illumina HiSeq2000
SEQC_ILM_BGI_D_4_L03_CCGTCC_AC0AYTACXX	GSM1157089	Homo sapiens	NCBITAXON	NCBITaxon:9606	biological specimen	ERO	ERO:0000020	RNA sample preparation	D53	BGI	4	L03	Illumina HiSeq2000
SEQC_ILM_BGI_D_4_L03_CCGTCC_BC0AYPACXX	GSM1157090	Homo sapiens	NCBITAXON	NCBITaxon:9606	biological specimen	ERO	ERO:0000020	RNA sample preparation	D54	BGI	4	L03	Illumina HiSeq2000
SEQC_ILM_BGI_D_4_L04_CCGTCC_AC0AYTACXX	GSM1157091	Homo sapiens	NCBITAXON	NCBITaxon:9606	biological specimen	ERO	ERO:0000020	RNA sample preparation	D55	BGI	4	L04	Illumina HiSeq2000
SEQC_ILM_BGI_D_4_L04_CCGTCC_BC0AYPACXX	GSM1157092	Homo sapiens	NCBITAXON	NCBITaxon:9606	biological specimen	ERO	ERO:0000020	RNA sample preparation	D56	BGI	4	L04	Illumina HiSeq2000
SEQC_ILM_BGI_D_4_L05_CCGTCC_AC0AYTACXX	GSM1157093	Homo sapiens	NCBITAXON	NCBITaxon:9606	biological specimen	ERO	ERO:0000020	RNA sample preparation	D57	BGI	4	L05	Illumina HiSeq2000
SEQC_ILM_BGI_D_4_L05_CCGTCC_BC0AYPACXX	GSM1157094	Homo sapiens	NCBITAXON	NCBITaxon:9606	biological specimen	ERO	ERO:0000020	RNA sample preparation	D58	BGI	4	L05	Illumina HiSeq2000
SEQC_ILM_BGI_D_4_L06_CCGTCC_AC0AYTACXX	GSM1157095	Homo sapiens	NCBITAXON	NCBITaxon:9606	biological specimen	ERO	ERO:0000020	RNA sample preparation	D59	BGI	4	L06	Illumina HiSeq2000
SEQC_ILM_BGI_D_4_L06_CCGTCC_BC0AYPACXX	GSM1157096	Homo sapiens	NCBITAXON	NCBITaxon:9606	biological specimen	ERO	ERO:0000020	RNA sample preparation	D60	BGI	4	L06	Illumina HiSeq2000
SEQC_ILM_BGI_D_4_L07_CCGTCC_AC0AYTACXX	GSM1157097	Homo sapiens	NCBITAXON	NCBITaxon:9606	biological specimen	ERO	ERO:0000020	RNA sample preparation	D61	BGI	4	L07	Illumina HiSeq2000
SEQC_ILM_BGI_D_4_L07_CCGTCC_BC0AYPACXX	GSM1157098	Homo sapiens	NCBITAXON	NCBITaxon:9606	biological specimen	ERO	ERO:0000020	RNA sample preparation	D62	BGI	4	L07	Illumina HiSeq2000
SEQC_ILM_BGI_D_4_L08_CCGTCC_AC0AYTACXX	GSM1157099	Homo sapiens	NCBITAXON	NCBITaxon:9606	biological specimen	ERO	ERO:0000020	RNA sample preparation	D63	BGI	4	L08	Illumina HiSeq2000
SEQC_ILM_BGI_D_4_L08_CCGTCC_BC0AYPACXX	GSM1157100	Homo sapiens	NCBITAXON	NCBITaxon:9606	biological specimen	ERO	ERO:0000020	RNA sample preparation	D64	BGI	4	L08	Illumina HiSeq2000
SEQC_ILM_BGI_D_5_L01_ATTCCT_AC0AYTACXX	GSM1157101	Homo sapiens	NCBITAXON	NCBITaxon:9606	biological specimen	ERO	ERO:0000020	RNA sample preparation	D65	BGI	5	L01	Illumina HiSeq2000
SEQC_ILM_BGI_D_5_L01_ATTCCT_BC0AYPACXX	GSM1157102	Homo sapiens	NCBITAXON	NCBITaxon:9606	biological specimen	ERO	ERO:0000020	RNA sample preparation	D66	BGI	5	L01	Illumina HiSeq2000
SEQC_ILM_BGI_D_5_L02_ATTCCT_AC0AYTACXX	GSM1157103	Homo sapiens	NCBITAXON	NCBITaxon:9606	biological specimen	ERO	ERO:0000020	RNA sample preparation	D67	BGI	5	L02	Illumina HiSeq2000
SEQC_ILM_BGI_D_5_L02_ATTCCT_BC0AYPACXX	GSM1157104	Homo sapiens	NCBITAXON	NCBITaxon:9606	biological specimen	ERO	ERO:0000020	RNA sample preparation	D68	BGI	5	L02	Illumina HiSeq2000
SEQC_ILM_BGI_D_5_L03_ATTCCT_AC0AYTACXX	GSM1157105	Homo sapiens	NCBITAXON	NCBITaxon:9606	biological specimen	ERO	ERO:0000020	RNA sample preparation	D69	BGI	5	L03	Illumina HiSeq2000
SEQC_ILM_BGI_D_5_L03_ATTCCT_BC0AYPACXX	GSM1157106	Homo sapiens	NCBITAXON	NCBITaxon:9606	biological specimen	ERO	ERO:0000020	RNA sample preparation	D70	BGI	5	L03	Illumina HiSeq2000
SEQC_ILM_BGI_D_5_L04_ATTCCT_AC0AYTACXX	GSM1157107	Homo sapiens	NCBITAXON	NCBITaxon:9606	biological specimen	ERO	ERO:0000020	RNA sample preparation	D71	BGI	5	L04	Illumina HiSeq2000
SEQC_ILM_BGI_D_5_L04_ATTCCT_BC0AYPACXX	GSM1157108	Homo sapiens	NCBITAXON	NCBITaxon:9606	biological specimen	ERO	ERO:0000020	RNA sample preparation	D72	BGI	5	L04	Illumina HiSeq2000
SEQC_ILM_BGI_D_5_L05_ATTCCT_AC0AYTACXX	GSM1157109	Homo sapiens	NCBITAXON	NCBITaxon:9606	biological specimen	ERO	ERO:0000020	RNA sample preparation	D73	BGI	5	L05	Illumina HiSeq2000
SEQC_ILM_BGI_D_5_L05_ATTCCT_BC0AYPACXX	GSM1157110	Homo sapiens	NCBITAXON	NCBITaxon:9606	biological specimen	ERO	ERO:0000020	RNA sample preparation	D74	BGI	5	L05	Illumina HiSeq2000
SEQC_ILM_BGI_D_5_L06_ATTCCT_AC0AYTACXX	GSM1157111	Homo sapiens	NCBITAXON	NCBITaxon:9606	biological specimen	ERO	ERO:0000020	RNA sample preparation	D75	BGI	5	L06	Illumina HiSeq2000
SEQC_ILM_BGI_D_5_L06_ATTCCT_BC0AYPACXX	GSM1157112	Homo sapiens	NCBITAXON	NCBITaxon:9606	biological specimen	ERO	ERO:0000020	RNA sample preparation	D76	BGI	5	L06	Illumina HiSeq2000
SEQC_ILM_BGI_D_5_L07_ATTCCT_AC0AYTACXX	GSM1157113	Homo sapiens	NCBITAXON	NCBITaxon:9606	biological specimen	ERO	ERO:0000020	RNA sample preparation	D77	BGI	5	L07	Illumina HiSeq2000
SEQC_ILM_BGI_D_5_L07_ATTCCT_BC0AYPACXX	GSM1157114	Homo sapiens	NCBITAXON	NCBITaxon:9606	biological specimen	ERO	ERO:0000020	RNA sample preparation	D78	BGI	5	L07	Illumina HiSeq2000
SEQC_ILM_BGI_D_5_L08_ATTCCT_AC0AYTACXX	GSM1157115	Homo sapiens	NCBITAXON	NCBITaxon:9606	biological specimen	ERO	ERO:0000020	RNA sample preparation	D79	BGI	5	L08	Illumina HiSeq2000
SEQC_ILM_BGI_D_5_L08_ATTCCT_BC0AYPACXX	GSM1157116	Homo sapiens	NCBITAXON	NCBITaxon:9606	biological specimen	ERO	ERO:0000020	RNA sample preparation	D80	BGI	5	L08	Illumina HiSeq2000
SEQC_ILM_BGI_E_1_L01_GTCCGC_AC0AYTACXX	GSM1157117				reference compound	BAO	BAO:0002092	RNA sample preparation	E1	BGI	1	L01	Illumina HiSeq2000
SEQC_ILM_BGI_E_1_L01_GTCCGC_BC0AYPACXX	GSM1157118				reference compound	BAO	BAO:0002092	RNA sample preparation	E2	BGI	1	L01	Illumina HiSeq2000
SEQC_ILM_BGI_E_1_L02_GTCCGC_AC0AYTACXX	GSM1157119				reference compound	BAO	BAO:0002092	RNA sample preparation	E3	BGI	1	L02	Illumina HiSeq2000
SEQC_ILM_BGI_E_1_L02_GTCCGC_BC0AYPACXX	GSM1157120				reference compound	BAO	BAO:0002092	RNA sample preparation	E4	BGI	1	L02	Illumina HiSeq2000
SEQC_ILM_BGI_E_1_L03_GTCCGC_AC0AYTACXX	GSM1157121				reference compound	BAO	BAO:0002092	RNA sample preparation	E5	BGI	1	L03	Illumina HiSeq2000
SEQC_ILM_BGI_E_1_L03_GTCCGC_BC0AYPACXX	GSM1157122				reference compound	BAO	BAO:0002092	RNA sample preparation	E6	BGI	1	L03	Illumina HiSeq2000
SEQC_ILM_BGI_E_1_L04_GTCCGC_AC0AYTACXX	GSM1157123				reference compound	BAO	BAO:0002092	RNA sample preparation	E7	BGI	1	L04	Illumina HiSeq2000
SEQC_ILM_BGI_E_1_L04_GTCCGC_BC0AYPACXX	GSM1157124				reference compound	BAO	BAO:0002092	RNA sample preparation	E8	BGI	1	L04	Illumina HiSeq2000
SEQC_ILM_BGI_E_1_L05_GTCCGC_AC0AYTACXX	GSM1157125				reference compound	BAO	BAO:0002092	RNA sample preparation	E9	BGI	1	L05	Illumina HiSeq2000
SEQC_ILM_BGI_E_1_L05_GTCCGC_BC0AYPACXX	GSM1157126				reference compound	BAO	BAO:0002092	RNA sample preparation	E10	BGI	1	L05	Illumina HiSeq2000
SEQC_ILM_BGI_E_1_L06_GTCCGC_AC0AYTACXX	GSM1157127				reference compound	BAO	BAO:0002092	RNA sample preparation	E11	BGI	1	L06	Illumina HiSeq2000
SEQC_ILM_BGI_E_1_L06_GTCCGC_BC0AYPACXX	GSM1157128				reference compound	BAO	BAO:0002092	RNA sample preparation	E12	BGI	1	L06	Illumina HiSeq2000
SEQC_ILM_BGI_E_1_L07_GTCCGC_AC0AYTACXX	GSM1157129				reference compound	BAO	BAO:0002092	RNA sample preparation	E13	BGI	1	L07	Illumina HiSeq2000
SEQC_ILM_BGI_E_1_L07_GTCCGC_BC0AYPACXX	GSM1157130				reference compound	BAO	BAO:0002092	RNA sample preparation	E14	BGI	1	L07	Illumina HiSeq2000
SEQC_ILM_BGI_E_1_L08_GTCCGC_AC0AYTACXX	GSM1157131				reference compound	BAO	BAO:0002092	RNA sample preparation	E15	BGI	1	L08	Illumina HiSeq2000
SEQC_ILM_BGI_E_1_L08_GTCCGC_BC0AYPACXX	GSM1157132				reference compound	BAO	BAO:0002092	RNA sample preparation	E16	BGI	1	L08	Illumina HiSeq2000
SEQC_ILM_BGI_E_2_L01_GTGGCC_AC0AYTACXX	GSM1157133				reference compound	BAO	BAO:0002092	RNA sample preparation	E17	BGI	2	L01	Illumina HiSeq2000
SEQC_ILM_BGI_E_2_L01_GTGGCC_BC0AYPACXX	GSM1157134				reference compound	BAO	BAO:0002092	RNA sample preparation	E18	BGI	2	L01	Illumina HiSeq2000
SEQC_ILM_BGI_E_2_L02_GTGGCC_AC0AYTACXX	GSM1157135				reference compound	BAO	BAO:0002092	RNA sample preparation	E19	BGI	2	L02	Illumina HiSeq2000
SEQC_ILM_BGI_E_2_L02_GTGGCC_BC0AYPACXX	GSM1157136				reference compound	BAO	BAO:0002092	RNA sample preparation	E20	BGI	2	L02	Illumina HiSeq2000
SEQC_ILM_BGI_E_2_L03_GTGGCC_AC0AYTACXX	GSM1157137				reference compound	BAO	BAO:0002092	RNA sample preparation	E21	BGI	2	L03	Illumina HiSeq2000
SEQC_ILM_BGI_E_2_L03_GTGGCC_BC0AYPACXX	GSM1157138				reference compound	BAO	BAO:0002092	RNA sample preparation	E22	BGI	2	L03	Illumina HiSeq2000
SEQC_ILM_BGI_E_2_L04_GTGGCC_AC0AYTACXX	GSM1157139				reference compound	BAO	BAO:0002092	RNA sample preparation	E23	BGI	2	L04	Illumina HiSeq2000
SEQC_ILM_BGI_E_2_L04_GTGGCC_BC0AYPACXX	GSM1157140				reference compound	BAO	BAO:0002092	RNA sample preparation	E24	BGI	2	L04	Illumina HiSeq2000
SEQC_ILM_BGI_E_2_L05_GTGGCC_AC0AYTACXX	GSM1157141				reference compound	BAO	BAO:0002092	RNA sample preparation	E25	BGI	2	L05	Illumina HiSeq2000
SEQC_ILM_BGI_E_2_L05_GTGGCC_BC0AYPACXX	GSM1157142				reference compound	BAO	BAO:0002092	RNA sample preparation	E26	BGI	2	L05	Illumina HiSeq2000
SEQC_ILM_BGI_E_2_L06_GTGGCC_AC0AYTACXX	GSM1157143				reference compound	BAO	BAO:0002092	RNA sample preparation	E27	BGI	2	L06	Illumina HiSeq2000
SEQC_ILM_BGI_E_2_L06_GTGGCC_BC0AYPACXX	GSM1157144				reference compound	BAO	BAO:0002092	RNA sample preparation	E28	BGI	2	L06	Illumina HiSeq2000
SEQC_ILM_BGI_E_2_L07_GTGGCC_AC0AYTACXX	GSM1157145				reference compound	BAO	BAO:0002092	RNA sample preparation	E29	BGI	2	L07	Illumina HiSeq2000
SEQC_ILM_BGI_E_2_L07_GTGGCC_BC0AYPACXX	GSM1157146				reference compound	BAO	BAO:0002092	RNA sample preparation	E30	BGI	2	L07	Illumina HiSeq2000
SEQC_ILM_BGI_E_2_L08_GTGGCC_AC0AYTACXX	GSM1157147				reference compound	BAO	BAO:0002092	RNA sample preparation	E31	BGI	2	L08	Illumina HiSeq2000
SEQC_ILM_BGI_E_2_L08_GTGGCC_BC0AYPACXX	GSM1157148				reference compound	BAO	BAO:0002092	RNA sample preparation	E32	BGI	2	L08	Illumina HiSeq2000
SEQC_ILM_BGI_F_1_L01_GTGAAA_AC0AYTACXX	GSM1157149				reference compound	BAO	BAO:0002092	RNA sample preparation	F1	BGI	1	L01	Illumina HiSeq2000
SEQC_ILM_BGI_F_1_L01_GTGAAA_BC0AYPACXX	GSM1157150				reference compound	BAO	BAO:0002092	RNA sample preparation	F2	BGI	1	L01	Illumina HiSeq2000
SEQC_ILM_BGI_F_1_L02_GTGAAA_AC0AYTACXX	GSM1157151				reference compound	BAO	BAO:0002092	RNA sample preparation	F3	BGI	1	L02	Illumina HiSeq2000
SEQC_ILM_BGI_F_1_L02_GTGAAA_BC0AYPACXX	GSM1157152				reference compound	BAO	BAO:0002092	RNA sample preparation	F4	BGI	1	L02	Illumina HiSeq2000
SEQC_ILM_BGI_F_1_L03_GTGAAA_AC0AYTACXX	GSM1157153				reference compound	BAO	BAO:0002092	RNA sample preparation	F5	BGI	1	L03	Illumina HiSeq2000
SEQC_ILM_BGI_F_1_L03_GTGAAA_BC0AYPACXX	GSM1157154				reference compound	BAO	BAO:0002092	RNA sample preparation	F6	BGI	1	L03	Illumina HiSeq2000
SEQC_ILM_BGI_F_1_L04_GTGAAA_AC0AYTACXX	GSM1157155				reference compound	BAO	BAO:0002092	RNA sample preparation	F7	BGI	1	L04	Illumina HiSeq2000
SEQC_ILM_BGI_F_1_L04_GTGAAA_BC0AYPACXX	GSM1157156				reference compound	BAO	BAO:0002092	RNA sample preparation	F8	BGI	1	L04	Illumina HiSeq2000
SEQC_ILM_BGI_F_1_L05_GTGAAA_AC0AYTACXX	GSM1157157				reference compound	BAO	BAO:0002092	RNA sample preparation	F9	BGI	1	L05	Illumina HiSeq2000
SEQC_ILM_BGI_F_1_L05_GTGAAA_BC0AYPACXX	GSM1157158				reference compound	BAO	BAO:0002092	RNA sample preparation	F10	BGI	1	L05	Illumina HiSeq2000
SEQC_ILM_BGI_F_1_L06_GTGAAA_AC0AYTACXX	GSM1157159				reference compound	BAO	BAO:0002092	RNA sample preparation	F11	BGI	1	L06	Illumina HiSeq2000
SEQC_ILM_BGI_F_1_L06_GTGAAA_BC0AYPACXX	GSM1157160				reference compound	BAO	BAO:0002092	RNA sample preparation	F12	BGI	1	L06	Illumina HiSeq2000
SEQC_ILM_BGI_F_1_L07_GTGAAA_AC0AYTACXX	GSM1157161				reference compound	BAO	BAO:0002092	RNA sample preparation	F13	BGI	1	L07	Illumina HiSeq2000
SEQC_ILM_BGI_F_1_L07_GTGAAA_BC0AYPACXX	GSM1157162				reference compound	BAO	BAO:0002092	RNA sample preparation	F14	BGI	1	L07	Illumina HiSeq2000
SEQC_ILM_BGI_F_1_L08_GTGAAA_AC0AYTACXX	GSM1157163				reference compound	BAO	BAO:0002092	RNA sample preparation	F15	BGI	1	L08	Illumina HiSeq2000
SEQC_ILM_BGI_F_1_L08_GTGAAA_BC0AYPACXX	GSM1157164				reference compound	BAO	BAO:0002092	RNA sample preparation	F16	BGI	1	L08	Illumina HiSeq2000
SEQC_ILM_BGI_F_2_L01_GTTTCG_AC0AYTACXX	GSM1157165				reference compound	BAO	BAO:0002092	RNA sample preparation	F17	BGI	2	L01	Illumina HiSeq2000
SEQC_ILM_BGI_F_2_L01_GTTTCG_BC0AYPACXX	GSM1157166				reference compound	BAO	BAO:0002092	RNA sample preparation	F18	BGI	2	L01	Illumina HiSeq2000
SEQC_ILM_BGI_F_2_L02_GTTTCG_AC0AYTACXX	GSM1157167				reference compound	BAO	BAO:0002092	RNA sample preparation	F19	BGI	2	L02	Illumina HiSeq2000
SEQC_ILM_BGI_F_2_L02_GTTTCG_BC0AYPACXX	GSM1157168				reference compound	BAO	BAO:0002092	RNA sample preparation	F20	BGI	2	L02	Illumina HiSeq2000
SEQC_ILM_BGI_F_2_L03_GTTTCG_AC0AYTACXX	GSM1157169				reference compound	BAO	BAO:0002092	RNA sample preparation	F21	BGI	2	L03	Illumina HiSeq2000
SEQC_ILM_BGI_F_2_L03_GTTTCG_BC0AYPACXX	GSM1157170				reference compound	BAO	BAO:0002092	RNA sample preparation	F22	BGI	2	L03	Illumina HiSeq2000
SEQC_ILM_BGI_F_2_L04_GTTTCG_AC0AYTACXX	GSM1157171				reference compound	BAO	BAO:0002092	RNA sample preparation	F23	BGI	2	L04	Illumina HiSeq2000
SEQC_ILM_BGI_F_2_L04_GTTTCG_BC0AYPACXX	GSM1157172				reference compound	BAO	BAO:0002092	RNA sample preparation	F24	BGI	2	L04	Illumina HiSeq2000
SEQC_ILM_BGI_F_2_L05_GTTTCG_AC0AYTACXX	GSM1157173				reference compound	BAO	BAO:0002092	RNA sample preparation	F25	BGI	2	L05	Illumina HiSeq2000
SEQC_ILM_BGI_F_2_L05_GTTTCG_BC0AYPACXX	GSM1157174				reference compound	BAO	BAO:0002092	RNA sample preparation	F26	BGI	2	L05	Illumina HiSeq2000
SEQC_ILM_BGI_F_2_L06_GTTTCG_AC0AYTACXX	GSM1157175				reference compound	BAO	BAO:0002092	RNA sample preparation	F27	BGI	2	L06	Illumina HiSeq2000
SEQC_ILM_BGI_F_2_L06_GTTTCG_BC0AYPACXX	GSM1157176				reference compound	BAO	BAO:0002092	RNA sample preparation	F28	BGI	2	L06	Illumina HiSeq2000
SEQC_ILM_BGI_F_2_L07_GTTTCG_AC0AYTACXX	GSM1157177				reference compound	BAO	BAO:0002092	RNA sample preparation	F29	BGI	2	L07	Illumina HiSeq2000
SEQC_ILM_BGI_F_2_L07_GTTTCG_BC0AYPACXX	GSM1157178				reference compound	BAO	BAO:0002092	RNA sample preparation	F30	BGI	2	L07	Illumina HiSeq2000
SEQC_ILM_BGI_F_2_L08_GTTTCG_AC0AYTACXX	GSM1157179				reference compound	BAO	BAO:0002092	RNA sample preparation	F31	BGI	2	L08	Illumina HiSeq2000
SEQC_ILM_BGI_F_2_L08_GTTTCG_BC0AYPACXX	GSM1157180				reference compound	BAO	BAO:0002092	RNA sample preparation	F32	BGI	2	L08	Illumina HiSeq2000
SEQC_ILM_CNL_A_1_L01_ATCACG_AD0FD7ACXX	GSM1157181	Homo sapiens	NCBITAXON	NCBITaxon:9606	biological specimen	ERO	ERO:0000020	RNA sample preparation	A81	Weill Cornell Medical College	1	L01	Illumina HiSeq2000
SEQC_ILM_CNL_A_1_L01_ATCACG_BD0FG1ACXX	GSM1157182	Homo sapiens	NCBITAXON	NCBITaxon:9606	biological specimen	ERO	ERO:0000020	RNA sample preparation	A82	Weill Cornell Medical College	1	L01	Illumina HiSeq2000
SEQC_ILM_CNL_A_1_L02_ATCACG_AD0FD7ACXX	GSM1157183	Homo sapiens	NCBITAXON	NCBITaxon:9606	biological specimen	ERO	ERO:0000020	RNA sample preparation	A83	Weill Cornell Medical College	1	L02	Illumina HiSeq2000
SEQC_ILM_CNL_A_1_L02_ATCACG_BD0FG1ACXX	GSM1157184	Homo sapiens	NCBITAXON	NCBITaxon:9606	biological specimen	ERO	ERO:0000020	RNA sample preparation	A84	Weill Cornell Medical College	1	L02	Illumina HiSeq2000
SEQC_ILM_CNL_A_1_L03_ATCACG_AD0FD7ACXX	GSM1157185	Homo sapiens	NCBITAXON	NCBITaxon:9606	biological specimen	ERO	ERO:0000020	RNA sample preparation	A85	Weill Cornell Medical College	1	L03	Illumina HiSeq2000
SEQC_ILM_CNL_A_1_L03_ATCACG_BD0FG1ACXX	GSM1157186	Homo sapiens	NCBITAXON	NCBITaxon:9606	biological specimen	ERO	ERO:0000020	RNA sample preparation	A86	Weill Cornell Medical College	1	L03	Illumina HiSeq2000
SEQC_ILM_CNL_A_1_L04_ATCACG_AD0FD7ACXX	GSM1157187	Homo sapiens	NCBITAXON	NCBITaxon:9606	biological specimen	ERO	ERO:0000020	RNA sample preparation	A87	Weill Cornell Medical College	1	L04	Illumina HiSeq2000
SEQC_ILM_CNL_A_1_L04_ATCACG_BD0FG1ACXX	GSM1157188	Homo sapiens	NCBITAXON	NCBITaxon:9606	biological specimen	ERO	ERO:0000020	RNA sample preparation	A88	Weill Cornell Medical College	1	L04	Illumina HiSeq2000
SEQC_ILM_CNL_A_1_L05_ATCACG_AD0FD7ACXX	GSM1157189	Homo sapiens	NCBITAXON	NCBITaxon:9606	biological specimen	ERO	ERO:0000020	RNA sample preparation	A89	Weill Cornell Medical College	1	L05	Illumina HiSeq2000
SEQC_ILM_CNL_A_1_L05_ATCACG_BD0FG1ACXX	GSM1157190	Homo sapiens	NCBITAXON	NCBITaxon:9606	biological specimen	ERO	ERO:0000020	RNA sample preparation	A90	Weill Cornell Medical College	1	L05	Illumina HiSeq2000
SEQC_ILM_CNL_A_1_L06_ATCACG_BD0FG1ACXX	GSM1157191	Homo sapiens	NCBITAXON	NCBITaxon:9606	biological specimen	ERO	ERO:0000020	RNA sample preparation	A91	Weill Cornell Medical College	1	L06	Illumina HiSeq2000
SEQC_ILM_CNL_A_1_L07_ATCACG_AD0FD7ACXX	GSM1157192	Homo sapiens	NCBITAXON	NCBITaxon:9606	biological specimen	ERO	ERO:0000020	RNA sample preparation	A92	Weill Cornell Medical College	1	L07	Illumina HiSeq2000
SEQC_ILM_CNL_A_1_L07_ATCACG_BD0FG1ACXX	GSM1157193	Homo sapiens	NCBITAXON	NCBITaxon:9606	biological specimen	ERO	ERO:0000020	RNA sample preparation	A93	Weill Cornell Medical College	1	L07	Illumina HiSeq2000
SEQC_ILM_CNL_A_1_L08_ATCACG_AD0FD7ACXX	GSM1157194	Homo sapiens	NCBITAXON	NCBITaxon:9606	biological specimen	ERO	ERO:0000020	RNA sample preparation	A94	Weill Cornell Medical College	1	L08	Illumina HiSeq2000
SEQC_ILM_CNL_A_1_L08_ATCACG_BD0FG1ACXX	GSM1157195	Homo sapiens	NCBITAXON	NCBITaxon:9606	biological specimen	ERO	ERO:0000020	RNA sample preparation	A95	Weill Cornell Medical College	1	L08	Illumina HiSeq2000
SEQC_ILM_CNL_A_2_L01_ACAGTG_AD0FD7ACXX	GSM1157196	Homo sapiens	NCBITAXON	NCBITaxon:9606	biological specimen	ERO	ERO:0000020	RNA sample preparation	A96	Weill Cornell Medical College	2	L01	Illumina HiSeq2000
SEQC_ILM_CNL_A_2_L01_ACAGTG_BD0FG1ACXX	GSM1157197	Homo sapiens	NCBITAXON	NCBITaxon:9606	biological specimen	ERO	ERO:0000020	RNA sample preparation	A97	Weill Cornell Medical College	2	L01	Illumina HiSeq2000
SEQC_ILM_CNL_A_2_L02_ACAGTG_AD0FD7ACXX	GSM1157198	Homo sapiens	NCBITAXON	NCBITaxon:9606	biological specimen	ERO	ERO:0000020	RNA sample preparation	A98	Weill Cornell Medical College	2	L02	Illumina HiSeq2000
SEQC_ILM_CNL_A_2_L02_ACAGTG_BD0FG1ACXX	GSM1157199	Homo sapiens	NCBITAXON	NCBITaxon:9606	biological specimen	ERO	ERO:0000020	RNA sample preparation	A99	Weill Cornell Medical College	2	L02	Illumina HiSeq2000
SEQC_ILM_CNL_A_2_L03_ACAGTG_AD0FD7ACXX	GSM1157200	Homo sapiens	NCBITAXON	NCBITaxon:9606	biological specimen	ERO	ERO:0000020	RNA sample preparation	A100	Weill Cornell Medical College	2	L03	Illumina HiSeq2000
SEQC_ILM_CNL_A_2_L03_ACAGTG_BD0FG1ACXX	GSM1157201	Homo sapiens	NCBITAXON	NCBITaxon:9606	biological specimen	ERO	ERO:0000020	RNA sample preparation	A101	Weill Cornell Medical College	2	L03	Illumina HiSeq2000
SEQC_ILM_CNL_A_2_L04_ACAGTG_AD0FD7ACXX	GSM1157202	Homo sapiens	NCBITAXON	NCBITaxon:9606	biological specimen	ERO	ERO:0000020	RNA sample preparation	A102	Weill Cornell Medical College	2	L04	Illumina HiSeq2000
SEQC_ILM_CNL_A_2_L04_ACAGTG_BD0FG1ACXX	GSM1157203	Homo sapiens	NCBITAXON	NCBITaxon:9606	biological specimen	ERO	ERO:0000020	RNA sample preparation	A103	Weill Cornell Medical College	2	L04	Illumina HiSeq2000
SEQC_ILM_CNL_A_2_L05_ACAGTG_AD0FD7ACXX	GSM1157204	Homo sapiens	NCBITAXON	NCBITaxon:9606	biological specimen	ERO	ERO:0000020	RNA sample preparation	A104	Weill Cornell Medical College	2	L05	Illumina HiSeq2000
SEQC_ILM_CNL_A_2_L05_ACAGTG_BD0FG1ACXX	GSM1157205	Homo sapiens	NCBITAXON	NCBITaxon:9606	biological specimen	ERO	ERO:0000020	RNA sample preparation	A105	Weill Cornell Medical College	2	L05	Illumina HiSeq2000
SEQC_ILM_CNL_A_2_L06_ACAGTG_BD0FG1ACXX	GSM1157206	Homo sapiens	NCBITAXON	NCBITaxon:9606	biological specimen	ERO	ERO:0000020	RNA sample preparation	A106	Weill Cornell Medical College	2	L06	Illumina HiSeq2000
SEQC_ILM_CNL_A_2_L07_ACAGTG_AD0FD7ACXX	GSM1157207	Homo sapiens	NCBITAXON	NCBITaxon:9606	biological specimen	ERO	ERO:0000020	RNA sample preparation	A107	Weill Cornell Medical College	2	L07	Illumina HiSeq2000
SEQC_ILM_CNL_A_2_L07_ACAGTG_BD0FG1ACXX	GSM1157208	Homo sapiens	NCBITAXON	NCBITaxon:9606	biological specimen	ERO	ERO:0000020	RNA sample preparation	A108	Weill Cornell Medical College	2	L07	Illumina HiSeq2000
SEQC_ILM_CNL_A_2_L08_ACAGTG_AD0FD7ACXX	GSM1157209	Homo sapiens	NCBITAXON	NCBITaxon:9606	biological specimen	ERO	ERO:0000020	RNA sample preparation	A109	Weill Cornell Medical College	2	L08	Illumina HiSeq2000
SEQC_ILM_CNL_A_2_L08_ACAGTG_BD0FG1ACXX	GSM1157210	Homo sapiens	NCBITAXON	NCBITaxon:9606	biological specimen	ERO	ERO:0000020	RNA sample preparation	A110	Weill Cornell Medical College	2	L08	Illumina HiSeq2000
SEQC_ILM_CNL_A_3_L01_GATCAG_AD0FD7ACXX	GSM1157211	Homo sapiens	NCBITAXON	NCBITaxon:9606	biological specimen	ERO	ERO:0000020	RNA sample preparation	A111	Weill Cornell Medical College	3	L01	Illumina HiSeq2000
SEQC_ILM_CNL_A_3_L01_GATCAG_BD0FG1ACXX	GSM1157212	Homo sapiens	NCBITAXON	NCBITaxon:9606	biological specimen	ERO	ERO:0000020	RNA sample preparation	A112	Weill Cornell Medical College	3	L01	Illumina HiSeq2000
SEQC_ILM_CNL_A_3_L02_GATCAG_AD0FD7ACXX	GSM1157213	Homo sapiens	NCBITAXON	NCBITaxon:9606	biological specimen	ERO	ERO:0000020	RNA sample preparation	A113	Weill Cornell Medical College	3	L02	Illumina HiSeq2000
SEQC_ILM_CNL_A_3_L02_GATCAG_BD0FG1ACXX	GSM1157214	Homo sapiens	NCBITAXON	NCBITaxon:9606	biological specimen	ERO	ERO:0000020	RNA sample preparation	A114	Weill Cornell Medical College	3	L02	Illumina HiSeq2000
SEQC_ILM_CNL_A_3_L03_GATCAG_AD0FD7ACXX	GSM1157215	Homo sapiens	NCBITAXON	NCBITaxon:9606	biological specimen	ERO	ERO:0000020	RNA sample preparation	A115	Weill Cornell Medical College	3	L03	Illumina HiSeq2000
SEQC_ILM_CNL_A_3_L03_GATCAG_BD0FG1ACXX	GSM1157216	Homo sapiens	NCBITAXON	NCBITaxon:9606	biological specimen	ERO	ERO:0000020	RNA sample preparation	A116	Weill Cornell Medical College	3	L03	Illumina HiSeq2000
SEQC_ILM_CNL_A_3_L04_GATCAG_AD0FD7ACXX	GSM1157217	Homo sapiens	NCBITAXON	NCBITaxon:9606	biological specimen	ERO	ERO:0000020	RNA sample preparation	A117	Weill Cornell Medical College	3	L04	Illumina HiSeq2000
SEQC_ILM_CNL_A_3_L04_GATCAG_BD0FG1ACXX	GSM1157218	Homo sapiens	NCBITAXON	NCBITaxon:9606	biological specimen	ERO	ERO:0000020	RNA sample preparation	A118	Weill Cornell Medical College	3	L04	Illumina HiSeq2000
SEQC_ILM_CNL_A_3_L05_GATCAG_AD0FD7ACXX	GSM1157219	Homo sapiens	NCBITAXON	NCBITaxon:9606	biological specimen	ERO	ERO:0000020	RNA sample preparation	A119	Weill Cornell Medical College	3	L05	Illumina HiSeq2000
SEQC_ILM_CNL_A_3_L05_GATCAG_BD0FG1ACXX	GSM1157220	Homo sapiens	NCBITAXON	NCBITaxon:9606	biological specimen	ERO	ERO:0000020	RNA sample preparation	A120	Weill Cornell Medical College	3	L05	Illumina HiSeq2000
SEQC_ILM_CNL_A_3_L06_GATCAG_BD0FG1ACXX	GSM1157221	Homo sapiens	NCBITAXON	NCBITaxon:9606	biological specimen	ERO	ERO:0000020	RNA sample preparation	A121	Weill Cornell Medical College	3	L06	Illumina HiSeq2000
SEQC_ILM_CNL_A_3_L07_GATCAG_AD0FD7ACXX	GSM1157222	Homo sapiens	NCBITAXON	NCBITaxon:9606	biological specimen	ERO	ERO:0000020	RNA sample preparation	A122	Weill Cornell Medical College	3	L07	Illumina HiSeq2000
SEQC_ILM_CNL_A_3_L07_GATCAG_BD0FG1ACXX	GSM1157223	Homo sapiens	NCBITAXON	NCBITaxon:9606	biological specimen	ERO	ERO:0000020	RNA sample preparation	A123	Weill Cornell Medical College	3	L07	Illumina HiSeq2000
SEQC_ILM_CNL_A_3_L08_GATCAG_AD0FD7ACXX	GSM1157224	Homo sapiens	NCBITAXON	NCBITaxon:9606	biological specimen	ERO	ERO:0000020	RNA sample preparation	A124	Weill Cornell Medical College	3	L08	Illumina HiSeq2000
SEQC_ILM_CNL_A_3_L08_GATCAG_BD0FG1ACXX	GSM1157225	Homo sapiens	NCBITAXON	NCBITaxon:9606	biological specimen	ERO	ERO:0000020	RNA sample preparation	A125	Weill Cornell Medical College	3	L08	Illumina HiSeq2000
SEQC_ILM_CNL_A_4_L01_AGTCAA_AD0FD7ACXX	GSM1157226	Homo sapiens	NCBITAXON	NCBITaxon:9606	biological specimen	ERO	ERO:0000020	RNA sample preparation	A126	Weill Cornell Medical College	4	L01	Illumina HiSeq2000
SEQC_ILM_CNL_A_4_L01_AGTCAA_BD0FG1ACXX	GSM1157227	Homo sapiens	NCBITAXON	NCBITaxon:9606	biological specimen	ERO	ERO:0000020	RNA sample preparation	A127	Weill Cornell Medical College	4	L01	Illumina HiSeq2000
SEQC_ILM_CNL_A_4_L02_AGTCAA_AD0FD7ACXX	GSM1157228	Homo sapiens	NCBITAXON	NCBITaxon:9606	biological specimen	ERO	ERO:0000020	RNA sample preparation	A128	Weill Cornell Medical College	4	L02	Illumina HiSeq2000
SEQC_ILM_CNL_A_4_L02_AGTCAA_BD0FG1ACXX	GSM1157229	Homo sapiens	NCBITAXON	NCBITaxon:9606	biological specimen	ERO	ERO:0000020	RNA sample preparation	A129	Weill Cornell Medical College	4	L02	Illumina HiSeq2000
SEQC_ILM_CNL_A_4_L03_AGTCAA_AD0FD7ACXX	GSM1157230	Homo sapiens	NCBITAXON	NCBITaxon:9606	biological specimen	ERO	ERO:0000020	RNA sample preparation	A130	Weill Cornell Medical College	4	L03	Illumina HiSeq2000
SEQC_ILM_CNL_A_4_L03_AGTCAA_BD0FG1ACXX	GSM1157231	Homo sapiens	NCBITAXON	NCBITaxon:9606	biological specimen	ERO	ERO:0000020	RNA sample preparation	A131	Weill Cornell Medical College	4	L03	Illumina HiSeq2000
SEQC_ILM_CNL_A_4_L04_AGTCAA_AD0FD7ACXX	GSM1157232	Homo sapiens	NCBITAXON	NCBITaxon:9606	biological specimen	ERO	ERO:0000020	RNA sample preparation	A132	Weill Cornell Medical College	4	L04	Illumina HiSeq2000
SEQC_ILM_CNL_A_4_L04_AGTCAA_BD0FG1ACXX	GSM1157233	Homo sapiens	NCBITAXON	NCBITaxon:9606	biological specimen	ERO	ERO:0000020	RNA sample preparation	A133	Weill Cornell Medical College	4	L04	Illumina HiSeq2000
SEQC_ILM_CNL_A_4_L05_AGTCAA_AD0FD7ACXX	GSM1157234	Homo sapiens	NCBITAXON	NCBITaxon:9606	biological specimen	ERO	ERO:0000020	RNA sample preparation	A134	Weill Cornell Medical College	4	L05	Illumina HiSeq2000
SEQC_ILM_CNL_A_4_L05_AGTCAA_BD0FG1ACXX	GSM1157235	Homo sapiens	NCBITAXON	NCBITaxon:9606	biological specimen	ERO	ERO:0000020	RNA sample preparation	A135	Weill Cornell Medical College	4	L05	Illumina HiSeq2000
SEQC_ILM_CNL_A_4_L06_AGTCAA_BD0FG1ACXX	GSM1157236	Homo sapiens	NCBITAXON	NCBITaxon:9606	biological specimen	ERO	ERO:0000020	RNA sample preparation	A136	Weill Cornell Medical College	4	L06	Illumina HiSeq2000
SEQC_ILM_CNL_A_4_L07_AGTCAA_AD0FD7ACXX	GSM1157237	Homo sapiens	NCBITAXON	NCBITaxon:9606	biological specimen	ERO	ERO:0000020	RNA sample preparation	A137	Weill Cornell Medical College	4	L07	Illumina HiSeq2000
SEQC_ILM_CNL_A_4_L07_AGTCAA_BD0FG1ACXX	GSM1157238	Homo sapiens	NCBITAXON	NCBITaxon:9606	biological specimen	ERO	ERO:0000020	RNA sample preparation	A138	Weill Cornell Medical College	4	L07	Illumina HiSeq2000
SEQC_ILM_CNL_A_4_L08_AGTCAA_AD0FD7ACXX	GSM1157239	Homo sapiens	NCBITAXON	NCBITaxon:9606	biological specimen	ERO	ERO:0000020	RNA sample preparation	A139	Weill Cornell Medical College	4	L08	Illumina HiSeq2000
SEQC_ILM_CNL_A_4_L08_AGTCAA_BD0FG1ACXX	GSM1157240	Homo sapiens	NCBITAXON	NCBITaxon:9606	biological specimen	ERO	ERO:0000020	RNA sample preparation	A140	Weill Cornell Medical College	4	L08	Illumina HiSeq2000
SEQC_ILM_CNL_A_5_L01_CGTACG_AD0FD7ACXX	GSM1157241	Homo sapiens	NCBITAXON	NCBITaxon:9606	biological specimen	ERO	ERO:0000020	RNA sample preparation	A141	Weill Cornell Medical College	5	L01	Illumina HiSeq2000
SEQC_ILM_CNL_A_5_L01_CGTACG_BD0FG1ACXX	GSM1157242	Homo sapiens	NCBITAXON	NCBITaxon:9606	biological specimen	ERO	ERO:0000020	RNA sample preparation	A142	Weill Cornell Medical College	5	L01	Illumina HiSeq2000
SEQC_ILM_CNL_A_5_L02_CGTACG_AD0FD7ACXX	GSM1157243	Homo sapiens	NCBITAXON	NCBITaxon:9606	biological specimen	ERO	ERO:0000020	RNA sample preparation	A143	Weill Cornell Medical College	5	L02	Illumina HiSeq2000
SEQC_ILM_CNL_A_5_L02_CGTACG_BD0FG1ACXX	GSM1157244	Homo sapiens	NCBITAXON	NCBITaxon:9606	biological specimen	ERO	ERO:0000020	RNA sample preparation	A144	Weill Cornell Medical College	5	L02	Illumina HiSeq2000
SEQC_ILM_CNL_A_5_L03_CGTACG_AD0FD7ACXX	GSM1157245	Homo sapiens	NCBITAXON	NCBITaxon:9606	biological specimen	ERO	ERO:0000020	RNA sample preparation	A145	Weill Cornell Medical College	5	L03	Illumina HiSeq2000
SEQC_ILM_CNL_A_5_L03_CGTACG_BD0FG1ACXX	GSM1157246	Homo sapiens	NCBITAXON	NCBITaxon:9606	biological specimen	ERO	ERO:0000020	RNA sample preparation	A146	Weill Cornell Medical College	5	L03	Illumina HiSeq2000
SEQC_ILM_CNL_A_5_L04_CGTACG_AD0FD7ACXX	GSM1157247	Homo sapiens	NCBITAXON	NCBITaxon:9606	biological specimen	ERO	ERO:0000020	RNA sample preparation	A147	Weill Cornell Medical College	5	L04	Illumina HiSeq2000
SEQC_ILM_CNL_A_5_L04_CGTACG_BD0FG1ACXX	GSM1157248	Homo sapiens	NCBITAXON	NCBITaxon:9606	biological specimen	ERO	ERO:0000020	RNA sample preparation	A148	Weill Cornell Medical College	5	L04	Illumina HiSeq2000
SEQC_ILM_CNL_A_5_L05_CGTACG_AD0FD7ACXX	GSM1157249	Homo sapiens	NCBITAXON	NCBITaxon:9606	biological specimen	ERO	ERO:0000020	RNA sample preparation	A149	Weill Cornell Medical College	5	L05	Illumina HiSeq2000
SEQC_ILM_CNL_A_5_L05_CGTACG_BD0FG1ACXX	GSM1157250	Homo sapiens	NCBITAXON	NCBITaxon:9606	biological specimen	ERO	ERO:0000020	RNA sample preparation	A150	Weill Cornell Medical College	5	L05	Illumina HiSeq2000
SEQC_ILM_CNL_A_5_L06_CGTACG_BD0FG1ACXX	GSM1157251	Homo sapiens	NCBITAXON	NCBITaxon:9606	biological specimen	ERO	ERO:0000020	RNA sample preparation	A151	Weill Cornell Medical College	5	L06	Illumina HiSeq2000
SEQC_ILM_CNL_A_5_L07_CGTACG_AD0FD7ACXX	GSM1157252	Homo sapiens	NCBITAXON	NCBITaxon:9606	biological specimen	ERO	ERO:0000020	RNA sample preparation	A152	Weill Cornell Medical College	5	L07	Illumina HiSeq2000
SEQC_ILM_CNL_A_5_L07_CGTACG_BD0FG1ACXX	GSM1157253	Homo sapiens	NCBITAXON	NCBITaxon:9606	biological specimen	ERO	ERO:0000020	RNA sample preparation	A153	Weill Cornell Medical College	5	L07	Illumina HiSeq2000
SEQC_ILM_CNL_A_5_L08_CGTACG_AD0FD7ACXX	GSM1157254	Homo sapiens	NCBITAXON	NCBITaxon:9606	biological specimen	ERO	ERO:0000020	RNA sample preparation	A154	Weill Cornell Medical College	5	L08	Illumina HiSeq2000
SEQC_ILM_CNL_A_5_L08_CGTACG_BD0FG1ACXX	GSM1157255	Homo sapiens	NCBITAXON	NCBITaxon:9606	biological specimen	ERO	ERO:0000020	RNA sample preparation	A155	Weill Cornell Medical College	5	L08	Illumina HiSeq2000
SEQC_ILM_CNL_B_1_L01_CGATGT_AD0FD7ACXX	GSM1157256	Homo sapiens	NCBITAXON	NCBITaxon:9606	biological specimen	ERO	ERO:0000020	RNA sample preparation	B81	Weill Cornell Medical College	1	L01	Illumina HiSeq2000
SEQC_ILM_CNL_B_1_L01_CGATGT_BD0FG1ACXX	GSM1157257	Homo sapiens	NCBITAXON	NCBITaxon:9606	biological specimen	ERO	ERO:0000020	RNA sample preparation	B82	Weill Cornell Medical College	1	L01	Illumina HiSeq2000
SEQC_ILM_CNL_B_1_L02_CGATGT_AD0FD7ACXX	GSM1157258	Homo sapiens	NCBITAXON	NCBITaxon:9606	biological specimen	ERO	ERO:0000020	RNA sample preparation	B83	Weill Cornell Medical College	1	L02	Illumina HiSeq2000
SEQC_ILM_CNL_B_1_L02_CGATGT_BD0FG1ACXX	GSM1157259	Homo sapiens	NCBITAXON	NCBITaxon:9606	biological specimen	ERO	ERO:0000020	RNA sample preparation	B84	Weill Cornell Medical College	1	L02	Illumina HiSeq2000
SEQC_ILM_CNL_B_1_L03_CGATGT_AD0FD7ACXX	GSM1157260	Homo sapiens	NCBITAXON	NCBITaxon:9606	biological specimen	ERO	ERO:0000020	RNA sample preparation	B85	Weill Cornell Medical College	1	L03	Illumina HiSeq2000
SEQC_ILM_CNL_B_1_L03_CGATGT_BD0FG1ACXX	GSM1157261	Homo sapiens	NCBITAXON	NCBITaxon:9606	biological specimen	ERO	ERO:0000020	RNA sample preparation	B86	Weill Cornell Medical College	1	L03	Illumina HiSeq2000
SEQC_ILM_CNL_B_1_L04_CGATGT_AD0FD7ACXX	GSM1157262	Homo sapiens	NCBITAXON	NCBITaxon:9606	biological specimen	ERO	ERO:0000020	RNA sample preparation	B87	Weill Cornell Medical College	1	L04	Illumina HiSeq2000
SEQC_ILM_CNL_B_1_L04_CGATGT_BD0FG1ACXX	GSM1157263	Homo sapiens	NCBITAXON	NCBITaxon:9606	biological specimen	ERO	ERO:0000020	RNA sample preparation	B88	Weill Cornell Medical College	1	L04	Illumina HiSeq2000
SEQC_ILM_CNL_B_1_L05_CGATGT_AD0FD7ACXX	GSM1157264	Homo sapiens	NCBITAXON	NCBITaxon:9606	biological specimen	ERO	ERO:0000020	RNA sample preparation	B89	Weill Cornell Medical College	1	L05	Illumina HiSeq2000
SEQC_ILM_CNL_B_1_L05_CGATGT_BD0FG1ACXX	GSM1157265	Homo sapiens	NCBITAXON	NCBITaxon:9606	biological specimen	ERO	ERO:0000020	RNA sample preparation	B90	Weill Cornell Medical College	1	L05	Illumina HiSeq2000
SEQC_ILM_CNL_B_1_L06_CGATGT_BD0FG1ACXX	GSM1157266	Homo sapiens	NCBITAXON	NCBITaxon:9606	biological specimen	ERO	ERO:0000020	RNA sample preparation	B91	Weill Cornell Medical College	1	L06	Illumina HiSeq2000
SEQC_ILM_CNL_B_1_L07_CGATGT_AD0FD7ACXX	GSM1157267	Homo sapiens	NCBITAXON	NCBITaxon:9606	biological specimen	ERO	ERO:0000020	RNA sample preparation	B92	Weill Cornell Medical College	1	L07	Illumina HiSeq2000
SEQC_ILM_CNL_B_1_L07_CGATGT_BD0FG1ACXX	GSM1157268	Homo sapiens	NCBITAXON	NCBITaxon:9606	biological specimen	ERO	ERO:0000020	RNA sample preparation	B93	Weill Cornell Medical College	1	L07	Illumina HiSeq2000
SEQC_ILM_CNL_B_1_L08_CGATGT_AD0FD7ACXX	GSM1157269	Homo sapiens	NCBITAXON	NCBITaxon:9606	biological specimen	ERO	ERO:0000020	RNA sample preparation	B94	Weill Cornell Medical College	1	L08	Illumina HiSeq2000
SEQC_ILM_CNL_B_1_L08_CGATGT_BD0FG1ACXX	GSM1157270	Homo sapiens	NCBITAXON	NCBITaxon:9606	biological specimen	ERO	ERO:0000020	RNA sample preparation	B95	Weill Cornell Medical College	1	L08	Illumina HiSeq2000
SEQC_ILM_CNL_B_2_L01_GCCAAT_AD0FD7ACXX	GSM1157271	Homo sapiens	NCBITAXON	NCBITaxon:9606	biological specimen	ERO	ERO:0000020	RNA sample preparation	B96	Weill Cornell Medical College	2	L01	Illumina HiSeq2000
SEQC_ILM_CNL_B_2_L01_GCCAAT_BD0FG1ACXX	GSM1157272	Homo sapiens	NCBITAXON	NCBITaxon:9606	biological specimen	ERO	ERO:0000020	RNA sample preparation	B97	Weill Cornell Medical College	2	L01	Illumina HiSeq2000
SEQC_ILM_CNL_B_2_L02_GCCAAT_AD0FD7ACXX	GSM1157273	Homo sapiens	NCBITAXON	NCBITaxon:9606	biological specimen	ERO	ERO:0000020	RNA sample preparation	B98	Weill Cornell Medical College	2	L02	Illumina HiSeq2000
SEQC_ILM_CNL_B_2_L02_GCCAAT_BD0FG1ACXX	GSM1157274	Homo sapiens	NCBITAXON	NCBITaxon:9606	biological specimen	ERO	ERO:0000020	RNA sample preparation	B99	Weill Cornell Medical College	2	L02	Illumina HiSeq2000
SEQC_ILM_CNL_B_2_L03_GCCAAT_AD0FD7ACXX	GSM1157275	Homo sapiens	NCBITAXON	NCBITaxon:9606	biological specimen	ERO	ERO:0000020	RNA sample preparation	B100	Weill Cornell Medical College	2	L03	Illumina HiSeq2000
SEQC_ILM_CNL_B_2_L03_GCCAAT_BD0FG1ACXX	GSM1157276	Homo sapiens	NCBITAXON	NCBITaxon:9606	biological specimen	ERO	ERO:0000020	RNA sample preparation	B101	Weill Cornell Medical College	2	L03	Illumina HiSeq2000
SEQC_ILM_CNL_B_2_L04_GCCAAT_AD0FD7ACXX	GSM1157277	Homo sapiens	NCBITAXON	NCBITaxon:9606	biological specimen	ERO	ERO:0000020	RNA sample preparation	B102	Weill Cornell Medical College	2	L04	Illumina HiSeq2000
SEQC_ILM_CNL_B_2_L04_GCCAAT_BD0FG1ACXX	GSM1157278	Homo sapiens	NCBITAXON	NCBITaxon:9606	biological specimen	ERO	ERO:0000020	RNA sample preparation	B103	Weill Cornell Medical College	2	L04	Illumina HiSeq2000
SEQC_ILM_CNL_B_2_L05_GCCAAT_AD0FD7ACXX	GSM1157279	Homo sapiens	NCBITAXON	NCBITaxon:9606	biological specimen	ERO	ERO:0000020	RNA sample preparation	B104	Weill Cornell Medical College	2	L05	Illumina HiSeq2000
SEQC_ILM_CNL_B_2_L05_GCCAAT_BD0FG1ACXX	GSM1157280	Homo sapiens	NCBITAXON	NCBITaxon:9606	biological specimen	ERO	ERO:0000020	RNA sample preparation	B105	Weill Cornell Medical College	2	L05	Illumina HiSeq2000
SEQC_ILM_CNL_B_2_L06_GCCAAT_BD0FG1ACXX	GSM1157281	Homo sapiens	NCBITAXON	NCBITaxon:9606	biological specimen	ERO	ERO:0000020	RNA sample preparation	B106	Weill Cornell Medical College	2	L06	Illumina HiSeq2000
SEQC_ILM_CNL_B_2_L07_GCCAAT_AD0FD7ACXX	GSM1157282	Homo sapiens	NCBITAXON	NCBITaxon:9606	biological specimen	ERO	ERO:0000020	RNA sample preparation	B107	Weill Cornell Medical College	2	L07	Illumina HiSeq2000
SEQC_ILM_CNL_B_2_L07_GCCAAT_BD0FG1ACXX	GSM1157283	Homo sapiens	NCBITAXON	NCBITaxon:9606	biological specimen	ERO	ERO:0000020	RNA sample preparation	B108	Weill Cornell Medical College	2	L07	Illumina HiSeq2000
SEQC_ILM_CNL_B_2_L08_GCCAAT_AD0FD7ACXX	GSM1157284	Homo sapiens	NCBITAXON	NCBITaxon:9606	biological specimen	ERO	ERO:0000020	RNA sample preparation	B109	Weill Cornell Medical College	2	L08	Illumina HiSeq2000
SEQC_ILM_CNL_B_2_L08_GCCAAT_BD0FG1ACXX	GSM1157285	Homo sapiens	NCBITAXON	NCBITaxon:9606	biological specimen	ERO	ERO:0000020	RNA sample preparation	B110	Weill Cornell Medical College	2	L08	Illumina HiSeq2000
SEQC_ILM_CNL_B_3_L01_TAGCTT_AD0FD7ACXX	GSM1157286	Homo sapiens	NCBITAXON	NCBITaxon:9606	biological specimen	ERO	ERO:0000020	RNA sample preparation	B111	Weill Cornell Medical College	3	L01	Illumina HiSeq2000
SEQC_ILM_CNL_B_3_L01_TAGCTT_BD0FG1ACXX	GSM1157287	Homo sapiens	NCBITAXON	NCBITaxon:9606	biological specimen	ERO	ERO:0000020	RNA sample preparation	B112	Weill Cornell Medical College	3	L01	Illumina HiSeq2000
SEQC_ILM_CNL_B_3_L02_TAGCTT_AD0FD7ACXX	GSM1157288	Homo sapiens	NCBITAXON	NCBITaxon:9606	biological specimen	ERO	ERO:0000020	RNA sample preparation	B113	Weill Cornell Medical College	3	L02	Illumina HiSeq2000
SEQC_ILM_CNL_B_3_L02_TAGCTT_BD0FG1ACXX	GSM1157289	Homo sapiens	NCBITAXON	NCBITaxon:9606	biological specimen	ERO	ERO:0000020	RNA sample preparation	B114	Weill Cornell Medical College	3	L02	Illumina HiSeq2000
SEQC_ILM_CNL_B_3_L03_TAGCTT_AD0FD7ACXX	GSM1157290	Homo sapiens	NCBITAXON	NCBITaxon:9606	biological specimen	ERO	ERO:0000020	RNA sample preparation	B115	Weill Cornell Medical College	3	L03	Illumina HiSeq2000
SEQC_ILM_CNL_B_3_L03_TAGCTT_BD0FG1ACXX	GSM1157291	Homo sapiens	NCBITAXON	NCBITaxon:9606	biological specimen	ERO	ERO:0000020	RNA sample preparation	B116	Weill Cornell Medical College	3	L03	Illumina HiSeq2000
SEQC_ILM_CNL_B_3_L04_TAGCTT_AD0FD7ACXX	GSM1157292	Homo sapiens	NCBITAXON	NCBITaxon:9606	biological specimen	ERO	ERO:0000020	RNA sample preparation	B117	Weill Cornell Medical College	3	L04	Illumina HiSeq2000
SEQC_ILM_CNL_B_3_L04_TAGCTT_BD0FG1ACXX	GSM1157293	Homo sapiens	NCBITAXON	NCBITaxon:9606	biological specimen	ERO	ERO:0000020	RNA sample preparation	B118	Weill Cornell Medical College	3	L04	Illumina HiSeq2000
SEQC_ILM_CNL_B_3_L05_TAGCTT_AD0FD7ACXX	GSM1157294	Homo sapiens	NCBITAXON	NCBITaxon:9606	biological specimen	ERO	ERO:0000020	RNA sample preparation	B119	Weill Cornell Medical College	3	L05	Illumina HiSeq2000
SEQC_ILM_CNL_B_3_L05_TAGCTT_BD0FG1ACXX	GSM1157295	Homo sapiens	NCBITAXON	NCBITaxon:9606	biological specimen	ERO	ERO:0000020	RNA sample preparation	B120	Weill Cornell Medical College	3	L05	Illumina HiSeq2000
SEQC_ILM_CNL_B_3_L06_TAGCTT_BD0FG1ACXX	GSM1157296	Homo sapiens	NCBITAXON	NCBITaxon:9606	biological specimen	ERO	ERO:0000020	RNA sample preparation	B121	Weill Cornell Medical College	3	L06	Illumina HiSeq2000
SEQC_ILM_CNL_B_3_L07_TAGCTT_AD0FD7ACXX	GSM1157297	Homo sapiens	NCBITAXON	NCBITaxon:9606	biological specimen	ERO	ERO:0000020	RNA sample preparation	B122	Weill Cornell Medical College	3	L07	Illumina HiSeq2000
SEQC_ILM_CNL_B_3_L07_TAGCTT_BD0FG1ACXX	GSM1157298	Homo sapiens	NCBITAXON	NCBITaxon:9606	biological specimen	ERO	ERO:0000020	RNA sample preparation	B123	Weill Cornell Medical College	3	L07	Illumina HiSeq2000
SEQC_ILM_CNL_B_3_L08_TAGCTT_AD0FD7ACXX	GSM1157299	Homo sapiens	NCBITAXON	NCBITaxon:9606	biological specimen	ERO	ERO:0000020	RNA sample preparation	B124	Weill Cornell Medical College	3	L08	Illumina HiSeq2000
SEQC_ILM_CNL_B_3_L08_TAGCTT_BD0FG1ACXX	GSM1157300	Homo sapiens	NCBITAXON	NCBITaxon:9606	biological specimen	ERO	ERO:0000020	RNA sample preparation	B125	Weill Cornell Medical College	3	L08	Illumina HiSeq2000
SEQC_ILM_CNL_B_4_L01_AGTTCC_AD0FD7ACXX	GSM1157301	Homo sapiens	NCBITAXON	NCBITaxon:9606	biological specimen	ERO	ERO:0000020	RNA sample preparation	B126	Weill Cornell Medical College	4	L01	Illumina HiSeq2000
SEQC_ILM_CNL_B_4_L01_AGTTCC_BD0FG1ACXX	GSM1157302	Homo sapiens	NCBITAXON	NCBITaxon:9606	biological specimen	ERO	ERO:0000020	RNA sample preparation	B127	Weill Cornell Medical College	4	L01	Illumina HiSeq2000
SEQC_ILM_CNL_B_4_L02_AGTTCC_AD0FD7ACXX	GSM1157303	Homo sapiens	NCBITAXON	NCBITaxon:9606	biological specimen	ERO	ERO:0000020	RNA sample preparation	B128	Weill Cornell Medical College	4	L02	Illumina HiSeq2000
SEQC_ILM_CNL_B_4_L02_AGTTCC_BD0FG1ACXX	GSM1157304	Homo sapiens	NCBITAXON	NCBITaxon:9606	biological specimen	ERO	ERO:0000020	RNA sample preparation	B129	Weill Cornell Medical College	4	L02	Illumina HiSeq2000
SEQC_ILM_CNL_B_4_L03_AGTTCC_AD0FD7ACXX	GSM1157305	Homo sapiens	NCBITAXON	NCBITaxon:9606	biological specimen	ERO	ERO:0000020	RNA sample preparation	B130	Weill Cornell Medical College	4	L03	Illumina HiSeq2000
SEQC_ILM_CNL_B_4_L03_AGTTCC_BD0FG1ACXX	GSM1157306	Homo sapiens	NCBITAXON	NCBITaxon:9606	biological specimen	ERO	ERO:0000020	RNA sample preparation	B131	Weill Cornell Medical College	4	L03	Illumina HiSeq2000
SEQC_ILM_CNL_B_4_L04_AGTTCC_AD0FD7ACXX	GSM1157307	Homo sapiens	NCBITAXON	NCBITaxon:9606	biological specimen	ERO	ERO:0000020	RNA sample preparation	B132	Weill Cornell Medical College	4	L04	Illumina HiSeq2000
SEQC_ILM_CNL_B_4_L04_AGTTCC_BD0FG1ACXX	GSM1157308	Homo sapiens	NCBITAXON	NCBITaxon:9606	biological specimen	ERO	ERO:0000020	RNA sample preparation	B133	Weill Cornell Medical College	4	L04	Illumina HiSeq2000
SEQC_ILM_CNL_B_4_L05_AGTTCC_AD0FD7ACXX	GSM1157309	Homo sapiens	NCBITAXON	NCBITaxon:9606	biological specimen	ERO	ERO:0000020	RNA sample preparation	B134	Weill Cornell Medical College	4	L05	Illumina HiSeq2000
SEQC_ILM_CNL_B_4_L05_AGTTCC_BD0FG1ACXX	GSM1157310	Homo sapiens	NCBITAXON	NCBITaxon:9606	biological specimen	ERO	ERO:0000020	RNA sample preparation	B135	Weill Cornell Medical College	4	L05	Illumina HiSeq2000
SEQC_ILM_CNL_B_4_L06_AGTTCC_BD0FG1ACXX	GSM1157311	Homo sapiens	NCBITAXON	NCBITaxon:9606	biological specimen	ERO	ERO:0000020	RNA sample preparation	B136	Weill Cornell Medical College	4	L06	Illumina HiSeq2000
SEQC_ILM_CNL_B_4_L07_AGTTCC_AD0FD7ACXX	GSM1157312	Homo sapiens	NCBITAXON	NCBITaxon:9606	biological specimen	ERO	ERO:0000020	RNA sample preparation	B137	Weill Cornell Medical College	4	L07	Illumina HiSeq2000
SEQC_ILM_CNL_B_4_L07_AGTTCC_BD0FG1ACXX	GSM1157313	Homo sapiens	NCBITAXON	NCBITaxon:9606	biological specimen	ERO	ERO:0000020	RNA sample preparation	B138	Weill Cornell Medical College	4	L07	Illumina HiSeq2000
SEQC_ILM_CNL_B_4_L08_AGTTCC_AD0FD7ACXX	GSM1157314	Homo sapiens	NCBITAXON	NCBITaxon:9606	biological specimen	ERO	ERO:0000020	RNA sample preparation	B139	Weill Cornell Medical College	4	L08	Illumina HiSeq2000
SEQC_ILM_CNL_B_4_L08_AGTTCC_BD0FG1ACXX	GSM1157315	Homo sapiens	NCBITAXON	NCBITaxon:9606	biological specimen	ERO	ERO:0000020	RNA sample preparation	B140	Weill Cornell Medical College	4	L08	Illumina HiSeq2000
SEQC_ILM_CNL_B_5_L01_GAGTGG_AD0FD7ACXX	GSM1157316	Homo sapiens	NCBITAXON	NCBITaxon:9606	biological specimen	ERO	ERO:0000020	RNA sample preparation	B141	Weill Cornell Medical College	5	L01	Illumina HiSeq2000
SEQC_ILM_CNL_B_5_L01_GAGTGG_BD0FG1ACXX	GSM1157317	Homo sapiens	NCBITAXON	NCBITaxon:9606	biological specimen	ERO	ERO:0000020	RNA sample preparation	B142	Weill Cornell Medical College	5	L01	Illumina HiSeq2000
SEQC_ILM_CNL_B_5_L02_GAGTGG_AD0FD7ACXX	GSM1157318	Homo sapiens	NCBITAXON	NCBITaxon:9606	biological specimen	ERO	ERO:0000020	RNA sample preparation	B143	Weill Cornell Medical College	5	L02	Illumina HiSeq2000
SEQC_ILM_CNL_B_5_L02_GAGTGG_BD0FG1ACXX	GSM1157319	Homo sapiens	NCBITAXON	NCBITaxon:9606	biological specimen	ERO	ERO:0000020	RNA sample preparation	B144	Weill Cornell Medical College	5	L02	Illumina HiSeq2000
SEQC_ILM_CNL_B_5_L03_GAGTGG_AD0FD7ACXX	GSM1157320	Homo sapiens	NCBITAXON	NCBITaxon:9606	biological specimen	ERO	ERO:0000020	RNA sample preparation	B145	Weill Cornell Medical College	5	L03	Illumina HiSeq2000
SEQC_ILM_CNL_B_5_L03_GAGTGG_BD0FG1ACXX	GSM1157321	Homo sapiens	NCBITAXON	NCBITaxon:9606	biological specimen	ERO	ERO:0000020	RNA sample preparation	B146	Weill Cornell Medical College	5	L03	Illumina HiSeq2000
SEQC_ILM_CNL_B_5_L04_GAGTGG_AD0FD7ACXX	GSM1157322	Homo sapiens	NCBITAXON	NCBITaxon:9606	biological specimen	ERO	ERO:0000020	RNA sample preparation	B147	Weill Cornell Medical College	5	L04	Illumina HiSeq2000
SEQC_ILM_CNL_B_5_L04_GAGTGG_BD0FG1ACXX	GSM1157323	Homo sapiens	NCBITAXON	NCBITaxon:9606	biological specimen	ERO	ERO:0000020	RNA sample preparation	B148	Weill Cornell Medical College	5	L04	Illumina HiSeq2000
SEQC_ILM_CNL_B_5_L05_GAGTGG_AD0FD7ACXX	GSM1157324	Homo sapiens	NCBITAXON	NCBITaxon:9606	biological specimen	ERO	ERO:0000020	RNA sample preparation	B149	Weill Cornell Medical College	5	L05	Illumina HiSeq2000
SEQC_ILM_CNL_B_5_L05_GAGTGG_BD0FG1ACXX	GSM1157325	Homo sapiens	NCBITAXON	NCBITaxon:9606	biological specimen	ERO	ERO:0000020	RNA sample preparation	B150	Weill Cornell Medical College	5	L05	Illumina HiSeq2000
SEQC_ILM_CNL_B_5_L06_GAGTGG_BD0FG1ACXX	GSM1157326	Homo sapiens	NCBITAXON	NCBITaxon:9606	biological specimen	ERO	ERO:0000020	RNA sample preparation	B151	Weill Cornell Medical College	5	L06	Illumina HiSeq2000
SEQC_ILM_CNL_B_5_L07_GAGTGG_AD0FD7ACXX	GSM1157327	Homo sapiens	NCBITAXON	NCBITaxon:9606	biological specimen	ERO	ERO:0000020	RNA sample preparation	B152	Weill Cornell Medical College	5	L07	Illumina HiSeq2000
SEQC_ILM_CNL_B_5_L07_GAGTGG_BD0FG1ACXX	GSM1157328	Homo sapiens	NCBITAXON	NCBITaxon:9606	biological specimen	ERO	ERO:0000020	RNA sample preparation	B153	Weill Cornell Medical College	5	L07	Illumina HiSeq2000
SEQC_ILM_CNL_B_5_L08_GAGTGG_AD0FD7ACXX	GSM1157329	Homo sapiens	NCBITAXON	NCBITaxon:9606	biological specimen	ERO	ERO:0000020	RNA sample preparation	B154	Weill Cornell Medical College	5	L08	Illumina HiSeq2000
SEQC_ILM_CNL_B_5_L08_GAGTGG_BD0FG1ACXX	GSM1157330	Homo sapiens	NCBITAXON	NCBITaxon:9606	biological specimen	ERO	ERO:0000020	RNA sample preparation	B155	Weill Cornell Medical College	5	L08	Illumina HiSeq2000
SEQC_ILM_CNL_C_1_L01_TTAGGC_AD0FD7ACXX	GSM1157331	Homo sapiens	NCBITAXON	NCBITaxon:9606	biological specimen	ERO	ERO:0000020	RNA sample preparation	C81	Weill Cornell Medical College	1	L01	Illumina HiSeq2000
SEQC_ILM_CNL_C_1_L01_TTAGGC_BD0FG1ACXX	GSM1157332	Homo sapiens	NCBITAXON	NCBITaxon:9606	biological specimen	ERO	ERO:0000020	RNA sample preparation	C82	Weill Cornell Medical College	1	L01	Illumina HiSeq2000
SEQC_ILM_CNL_C_1_L02_TTAGGC_AD0FD7ACXX	GSM1157333	Homo sapiens	NCBITAXON	NCBITaxon:9606	biological specimen	ERO	ERO:0000020	RNA sample preparation	C83	Weill Cornell Medical College	1	L02	Illumina HiSeq2000
SEQC_ILM_CNL_C_1_L02_TTAGGC_BD0FG1ACXX	GSM1157334	Homo sapiens	NCBITAXON	NCBITaxon:9606	biological specimen	ERO	ERO:0000020	RNA sample preparation	C84	Weill Cornell Medical College	1	L02	Illumina HiSeq2000
SEQC_ILM_CNL_C_1_L03_TTAGGC_AD0FD7ACXX	GSM1157335	Homo sapiens	NCBITAXON	NCBITaxon:9606	biological specimen	ERO	ERO:0000020	RNA sample preparation	C85	Weill Cornell Medical College	1	L03	Illumina HiSeq2000
SEQC_ILM_CNL_C_1_L03_TTAGGC_BD0FG1ACXX	GSM1157336	Homo sapiens	NCBITAXON	NCBITaxon:9606	biological specimen	ERO	ERO:0000020	RNA sample preparation	C86	Weill Cornell Medical College	1	L03	Illumina HiSeq2000
SEQC_ILM_CNL_C_1_L04_TTAGGC_AD0FD7ACXX	GSM1157337	Homo sapiens	NCBITAXON	NCBITaxon:9606	biological specimen	ERO	ERO:0000020	RNA sample preparation	C87	Weill Cornell Medical College	1	L04	Illumina HiSeq2000
SEQC_ILM_CNL_C_1_L04_TTAGGC_BD0FG1ACXX	GSM1157338	Homo sapiens	NCBITAXON	NCBITaxon:9606	biological specimen	ERO	ERO:0000020	RNA sample preparation	C88	Weill Cornell Medical College	1	L04	Illumina HiSeq2000
SEQC_ILM_CNL_C_1_L05_TTAGGC_AD0FD7ACXX	GSM1157339	Homo sapiens	NCBITAXON	NCBITaxon:9606	biological specimen	ERO	ERO:0000020	RNA sample preparation	C89	Weill Cornell Medical College	1	L05	Illumina HiSeq2000
SEQC_ILM_CNL_C_1_L05_TTAGGC_BD0FG1ACXX	GSM1157340	Homo sapiens	NCBITAXON	NCBITaxon:9606	biological specimen	ERO	ERO:0000020	RNA sample preparation	C90	Weill Cornell Medical College	1	L05	Illumina HiSeq2000
SEQC_ILM_CNL_C_1_L06_TTAGGC_BD0FG1ACXX	GSM1157341	Homo sapiens	NCBITAXON	NCBITaxon:9606	biological specimen	ERO	ERO:0000020	RNA sample preparation	C91	Weill Cornell Medical College	1	L06	Illumina HiSeq2000
SEQC_ILM_CNL_C_1_L07_TTAGGC_AD0FD7ACXX	GSM1157342	Homo sapiens	NCBITAXON	NCBITaxon:9606	biological specimen	ERO	ERO:0000020	RNA sample preparation	C92	Weill Cornell Medical College	1	L07	Illumina HiSeq2000
SEQC_ILM_CNL_C_1_L07_TTAGGC_BD0FG1ACXX	GSM1157343	Homo sapiens	NCBITAXON	NCBITaxon:9606	biological specimen	ERO	ERO:0000020	RNA sample preparation	C93	Weill Cornell Medical College	1	L07	Illumina HiSeq2000
SEQC_ILM_CNL_C_1_L08_TTAGGC_AD0FD7ACXX	GSM1157344	Homo sapiens	NCBITAXON	NCBITaxon:9606	biological specimen	ERO	ERO:0000020	RNA sample preparation	C94	Weill Cornell Medical College	1	L08	Illumina HiSeq2000
SEQC_ILM_CNL_C_1_L08_TTAGGC_BD0FG1ACXX	GSM1157345	Homo sapiens	NCBITAXON	NCBITaxon:9606	biological specimen	ERO	ERO:0000020	RNA sample preparation	C95	Weill Cornell Medical College	1	L08	Illumina HiSeq2000
SEQC_ILM_CNL_C_2_L01_CAGATC_AD0FD7ACXX	GSM1157346	Homo sapiens	NCBITAXON	NCBITaxon:9606	biological specimen	ERO	ERO:0000020	RNA sample preparation	C96	Weill Cornell Medical College	2	L01	Illumina HiSeq2000
SEQC_ILM_CNL_C_2_L01_CAGATC_BD0FG1ACXX	GSM1157347	Homo sapiens	NCBITAXON	NCBITaxon:9606	biological specimen	ERO	ERO:0000020	RNA sample preparation	C97	Weill Cornell Medical College	2	L01	Illumina HiSeq2000
SEQC_ILM_CNL_C_2_L02_CAGATC_AD0FD7ACXX	GSM1157348	Homo sapiens	NCBITAXON	NCBITaxon:9606	biological specimen	ERO	ERO:0000020	RNA sample preparation	C98	Weill Cornell Medical College	2	L02	Illumina HiSeq2000
SEQC_ILM_CNL_C_2_L02_CAGATC_BD0FG1ACXX	GSM1157349	Homo sapiens	NCBITAXON	NCBITaxon:9606	biological specimen	ERO	ERO:0000020	RNA sample preparation	C99	Weill Cornell Medical College	2	L02	Illumina HiSeq2000
SEQC_ILM_CNL_C_2_L03_CAGATC_AD0FD7ACXX	GSM1157350	Homo sapiens	NCBITAXON	NCBITaxon:9606	biological specimen	ERO	ERO:0000020	RNA sample preparation	C100	Weill Cornell Medical College	2	L03	Illumina HiSeq2000
SEQC_ILM_CNL_C_2_L03_CAGATC_BD0FG1ACXX	GSM1157351	Homo sapiens	NCBITAXON	NCBITaxon:9606	biological specimen	ERO	ERO:0000020	RNA sample preparation	C101	Weill Cornell Medical College	2	L03	Illumina HiSeq2000
SEQC_ILM_CNL_C_2_L04_CAGATC_AD0FD7ACXX	GSM1157352	Homo sapiens	NCBITAXON	NCBITaxon:9606	biological specimen	ERO	ERO:0000020	RNA sample preparation	C102	Weill Cornell Medical College	2	L04	Illumina HiSeq2000
SEQC_ILM_CNL_C_2_L04_CAGATC_BD0FG1ACXX	GSM1157353	Homo sapiens	NCBITAXON	NCBITaxon:9606	biological specimen	ERO	ERO:0000020	RNA sample preparation	C103	Weill Cornell Medical College	2	L04	Illumina HiSeq2000
SEQC_ILM_CNL_C_2_L05_CAGATC_AD0FD7ACXX	GSM1157354	Homo sapiens	NCBITAXON	NCBITaxon:9606	biological specimen	ERO	ERO:0000020	RNA sample preparation	C104	Weill Cornell Medical College	2	L05	Illumina HiSeq2000
SEQC_ILM_CNL_C_2_L05_CAGATC_BD0FG1ACXX	GSM1157355	Homo sapiens	NCBITAXON	NCBITaxon:9606	biological specimen	ERO	ERO:0000020	RNA sample preparation	C105	Weill Cornell Medical College	2	L05	Illumina HiSeq2000
SEQC_ILM_CNL_C_2_L06_CAGATC_BD0FG1ACXX	GSM1157356	Homo sapiens	NCBITAXON	NCBITaxon:9606	biological specimen	ERO	ERO:0000020	RNA sample preparation	C106	Weill Cornell Medical College	2	L06	Illumina HiSeq2000
SEQC_ILM_CNL_C_2_L07_CAGATC_AD0FD7ACXX	GSM1157357	Homo sapiens	NCBITAXON	NCBITaxon:9606	biological specimen	ERO	ERO:0000020	RNA sample preparation	C107	Weill Cornell Medical College	2	L07	Illumina HiSeq2000
SEQC_ILM_CNL_C_2_L07_CAGATC_BD0FG1ACXX	GSM1157358	Homo sapiens	NCBITAXON	NCBITaxon:9606	biological specimen	ERO	ERO:0000020	RNA sample preparation	C108	Weill Cornell Medical College	2	L07	Illumina HiSeq2000
SEQC_ILM_CNL_C_2_L08_CAGATC_AD0FD7ACXX	GSM1157359	Homo sapiens	NCBITAXON	NCBITaxon:9606	biological specimen	ERO	ERO:0000020	RNA sample preparation	C109	Weill Cornell Medical College	2	L08	Illumina HiSeq2000
SEQC_ILM_CNL_C_2_L08_CAGATC_BD0FG1ACXX	GSM1157360	Homo sapiens	NCBITAXON	NCBITaxon:9606	biological specimen	ERO	ERO:0000020	RNA sample preparation	C110	Weill Cornell Medical College	2	L08	Illumina HiSeq2000
SEQC_ILM_CNL_C_3_L01_GGCTAC_AD0FD7ACXX	GSM1157361	Homo sapiens	NCBITAXON	NCBITaxon:9606	biological specimen	ERO	ERO:0000020	RNA sample preparation	C111	Weill Cornell Medical College	3	L01	Illumina HiSeq2000
SEQC_ILM_CNL_C_3_L01_GGCTAC_BD0FG1ACXX	GSM1157362	Homo sapiens	NCBITAXON	NCBITaxon:9606	biological specimen	ERO	ERO:0000020	RNA sample preparation	C112	Weill Cornell Medical College	3	L01	Illumina HiSeq2000
SEQC_ILM_CNL_C_3_L02_GGCTAC_AD0FD7ACXX	GSM1157363	Homo sapiens	NCBITAXON	NCBITaxon:9606	biological specimen	ERO	ERO:0000020	RNA sample preparation	C113	Weill Cornell Medical College	3	L02	Illumina HiSeq2000
SEQC_ILM_CNL_C_3_L02_GGCTAC_BD0FG1ACXX	GSM1157364	Homo sapiens	NCBITAXON	NCBITaxon:9606	biological specimen	ERO	ERO:0000020	RNA sample preparation	C114	Weill Cornell Medical College	3	L02	Illumina HiSeq2000
SEQC_ILM_CNL_C_3_L03_GGCTAC_AD0FD7ACXX	GSM1157365	Homo sapiens	NCBITAXON	NCBITaxon:9606	biological specimen	ERO	ERO:0000020	RNA sample preparation	C115	Weill Cornell Medical College	3	L03	Illumina HiSeq2000
SEQC_ILM_CNL_C_3_L03_GGCTAC_BD0FG1ACXX	GSM1157366	Homo sapiens	NCBITAXON	NCBITaxon:9606	biological specimen	ERO	ERO:0000020	RNA sample preparation	C116	Weill Cornell Medical College	3	L03	Illumina HiSeq2000
SEQC_ILM_CNL_C_3_L04_GGCTAC_AD0FD7ACXX	GSM1157367	Homo sapiens	NCBITAXON	NCBITaxon:9606	biological specimen	ERO	ERO:0000020	RNA sample preparation	C117	Weill Cornell Medical College	3	L04	Illumina HiSeq2000
SEQC_ILM_CNL_C_3_L04_GGCTAC_BD0FG1ACXX	GSM1157368	Homo sapiens	NCBITAXON	NCBITaxon:9606	biological specimen	ERO	ERO:0000020	RNA sample preparation	C118	Weill Cornell Medical College	3	L04	Illumina HiSeq2000
SEQC_ILM_CNL_C_3_L05_GGCTAC_AD0FD7ACXX	GSM1157369	Homo sapiens	NCBITAXON	NCBITaxon:9606	biological specimen	ERO	ERO:0000020	RNA sample preparation	C119	Weill Cornell Medical College	3	L05	Illumina HiSeq2000
SEQC_ILM_CNL_C_3_L05_GGCTAC_BD0FG1ACXX	GSM1157370	Homo sapiens	NCBITAXON	NCBITaxon:9606	biological specimen	ERO	ERO:0000020	RNA sample preparation	C120	Weill Cornell Medical College	3	L05	Illumina HiSeq2000
SEQC_ILM_CNL_C_3_L06_GGCTAC_BD0FG1ACXX	GSM1157371	Homo sapiens	NCBITAXON	NCBITaxon:9606	biological specimen	ERO	ERO:0000020	RNA sample preparation	C121	Weill Cornell Medical College	3	L06	Illumina HiSeq2000
SEQC_ILM_CNL_C_3_L07_GGCTAC_AD0FD7ACXX	GSM1157372	Homo sapiens	NCBITAXON	NCBITaxon:9606	biological specimen	ERO	ERO:0000020	RNA sample preparation	C122	Weill Cornell Medical College	3	L07	Illumina HiSeq2000
SEQC_ILM_CNL_C_3_L07_GGCTAC_BD0FG1ACXX	GSM1157373	Homo sapiens	NCBITAXON	NCBITaxon:9606	biological specimen	ERO	ERO:0000020	RNA sample preparation	C123	Weill Cornell Medical College	3	L07	Illumina HiSeq2000
SEQC_ILM_CNL_C_3_L08_GGCTAC_AD0FD7ACXX	GSM1157374	Homo sapiens	NCBITAXON	NCBITaxon:9606	biological specimen	ERO	ERO:0000020	RNA sample preparation	C124	Weill Cornell Medical College	3	L08	Illumina HiSeq2000
SEQC_ILM_CNL_C_3_L08_GGCTAC_BD0FG1ACXX	GSM1157375	Homo sapiens	NCBITAXON	NCBITaxon:9606	biological specimen	ERO	ERO:0000020	RNA sample preparation	C125	Weill Cornell Medical College	3	L08	Illumina HiSeq2000
SEQC_ILM_CNL_C_4_L01_ATGTCA_AD0FD7ACXX	GSM1157376	Homo sapiens	NCBITAXON	NCBITaxon:9606	biological specimen	ERO	ERO:0000020	RNA sample preparation	C126	Weill Cornell Medical College	4	L01	Illumina HiSeq2000
SEQC_ILM_CNL_C_4_L01_ATGTCA_BD0FG1ACXX	GSM1157377	Homo sapiens	NCBITAXON	NCBITaxon:9606	biological specimen	ERO	ERO:0000020	RNA sample preparation	C127	Weill Cornell Medical College	4	L01	Illumina HiSeq2000
SEQC_ILM_CNL_C_4_L02_ATGTCA_AD0FD7ACXX	GSM1157378	Homo sapiens	NCBITAXON	NCBITaxon:9606	biological specimen	ERO	ERO:0000020	RNA sample preparation	C128	Weill Cornell Medical College	4	L02	Illumina HiSeq2000
SEQC_ILM_CNL_C_4_L02_ATGTCA_BD0FG1ACXX	GSM1157379	Homo sapiens	NCBITAXON	NCBITaxon:9606	biological specimen	ERO	ERO:0000020	RNA sample preparation	C129	Weill Cornell Medical College	4	L02	Illumina HiSeq2000
SEQC_ILM_CNL_C_4_L03_ATGTCA_AD0FD7ACXX	GSM1157380	Homo sapiens	NCBITAXON	NCBITaxon:9606	biological specimen	ERO	ERO:0000020	RNA sample preparation	C130	Weill Cornell Medical College	4	L03	Illumina HiSeq2000
SEQC_ILM_CNL_C_4_L03_ATGTCA_BD0FG1ACXX	GSM1157381	Homo sapiens	NCBITAXON	NCBITaxon:9606	biological specimen	ERO	ERO:0000020	RNA sample preparation	C131	Weill Cornell Medical College	4	L03	Illumina HiSeq2000
SEQC_ILM_CNL_C_4_L04_ATGTCA_AD0FD7ACXX	GSM1157382	Homo sapiens	NCBITAXON	NCBITaxon:9606	biological specimen	ERO	ERO:0000020	RNA sample preparation	C132	Weill Cornell Medical College	4	L04	Illumina HiSeq2000
SEQC_ILM_CNL_C_4_L04_ATGTCA_BD0FG1ACXX	GSM1157383	Homo sapiens	NCBITAXON	NCBITaxon:9606	biological specimen	ERO	ERO:0000020	RNA sample preparation	C133	Weill Cornell Medical College	4	L04	Illumina HiSeq2000
SEQC_ILM_CNL_C_4_L05_ATGTCA_AD0FD7ACXX	GSM1157384	Homo sapiens	NCBITAXON	NCBITaxon:9606	biological specimen	ERO	ERO:0000020	RNA sample preparation	C134	Weill Cornell Medical College	4	L05	Illumina HiSeq2000
SEQC_ILM_CNL_C_4_L05_ATGTCA_BD0FG1ACXX	GSM1157385	Homo sapiens	NCBITAXON	NCBITaxon:9606	biological specimen	ERO	ERO:0000020	RNA sample preparation	C135	Weill Cornell Medical College	4	L05	Illumina HiSeq2000
SEQC_ILM_CNL_C_4_L06_ATGTCA_BD0FG1ACXX	GSM1157386	Homo sapiens	NCBITAXON	NCBITaxon:9606	biological specimen	ERO	ERO:0000020	RNA sample preparation	C136	Weill Cornell Medical College	4	L06	Illumina HiSeq2000
SEQC_ILM_CNL_C_4_L07_ATGTCA_AD0FD7ACXX	GSM1157387	Homo sapiens	NCBITAXON	NCBITaxon:9606	biological specimen	ERO	ERO:0000020	RNA sample preparation	C137	Weill Cornell Medical College	4	L07	Illumina HiSeq2000
SEQC_ILM_CNL_C_4_L07_ATGTCA_BD0FG1ACXX	GSM1157388	Homo sapiens	NCBITAXON	NCBITaxon:9606	biological specimen	ERO	ERO:0000020	RNA sample preparation	C138	Weill Cornell Medical College	4	L07	Illumina HiSeq2000
SEQC_ILM_CNL_C_4_L08_ATGTCA_AD0FD7ACXX	GSM1157389	Homo sapiens	NCBITAXON	NCBITaxon:9606	biological specimen	ERO	ERO:0000020	RNA sample preparation	C139	Weill Cornell Medical College	4	L08	Illumina HiSeq2000
SEQC_ILM_CNL_C_4_L08_ATGTCA_BD0FG1ACXX	GSM1157390	Homo sapiens	NCBITAXON	NCBITaxon:9606	biological specimen	ERO	ERO:0000020	RNA sample preparation	C140	Weill Cornell Medical College	4	L08	Illumina HiSeq2000
SEQC_ILM_CNL_C_5_L01_ACTGAT_AD0FD7ACXX	GSM1157391	Homo sapiens	NCBITAXON	NCBITaxon:9606	biological specimen	ERO	ERO:0000020	RNA sample preparation	C141	Weill Cornell Medical College	5	L01	Illumina HiSeq2000
SEQC_ILM_CNL_C_5_L01_ACTGAT_BD0FG1ACXX	GSM1157392	Homo sapiens	NCBITAXON	NCBITaxon:9606	biological specimen	ERO	ERO:0000020	RNA sample preparation	C142	Weill Cornell Medical College	5	L01	Illumina HiSeq2000
SEQC_ILM_CNL_C_5_L02_ACTGAT_AD0FD7ACXX	GSM1157393	Homo sapiens	NCBITAXON	NCBITaxon:9606	biological specimen	ERO	ERO:0000020	RNA sample preparation	C143	Weill Cornell Medical College	5	L02	Illumina HiSeq2000
SEQC_ILM_CNL_C_5_L02_ACTGAT_BD0FG1ACXX	GSM1157394	Homo sapiens	NCBITAXON	NCBITaxon:9606	biological specimen	ERO	ERO:0000020	RNA sample preparation	C144	Weill Cornell Medical College	5	L02	Illumina HiSeq2000
SEQC_ILM_CNL_C_5_L03_ACTGAT_AD0FD7ACXX	GSM1157395	Homo sapiens	NCBITAXON	NCBITaxon:9606	biological specimen	ERO	ERO:0000020	RNA sample preparation	C145	Weill Cornell Medical College	5	L03	Illumina HiSeq2000
SEQC_ILM_CNL_C_5_L03_ACTGAT_BD0FG1ACXX	GSM1157396	Homo sapiens	NCBITAXON	NCBITaxon:9606	biological specimen	ERO	ERO:0000020	RNA sample preparation	C146	Weill Cornell Medical College	5	L03	Illumina HiSeq2000
SEQC_ILM_CNL_C_5_L04_ACTGAT_AD0FD7ACXX	GSM1157397	Homo sapiens	NCBITAXON	NCBITaxon:9606	biological specimen	ERO	ERO:0000020	RNA sample preparation	C147	Weill Cornell Medical College	5	L04	Illumina HiSeq2000
SEQC_ILM_CNL_C_5_L04_ACTGAT_BD0FG1ACXX	GSM1157398	Homo sapiens	NCBITAXON	NCBITaxon:9606	biological specimen	ERO	ERO:0000020	RNA sample preparation	C148	Weill Cornell Medical College	5	L04	Illumina HiSeq2000
SEQC_ILM_CNL_C_5_L05_ACTGAT_AD0FD7ACXX	GSM1157399	Homo sapiens	NCBITAXON	NCBITaxon:9606	biological specimen	ERO	ERO:0000020	RNA sample preparation	C149	Weill Cornell Medical College	5	L05	Illumina HiSeq2000
SEQC_ILM_CNL_C_5_L05_ACTGAT_BD0FG1ACXX	GSM1157400	Homo sapiens	NCBITAXON	NCBITaxon:9606	biological specimen	ERO	ERO:0000020	RNA sample preparation	C150	Weill Cornell Medical College	5	L05	Illumina HiSeq2000
SEQC_ILM_CNL_C_5_L06_ACTGAT_BD0FG1ACXX	GSM1157401	Homo sapiens	NCBITAXON	NCBITaxon:9606	biological specimen	ERO	ERO:0000020	RNA sample preparation	C151	Weill Cornell Medical College	5	L06	Illumina HiSeq2000
SEQC_ILM_CNL_C_5_L07_ACTGAT_AD0FD7ACXX	GSM1157402	Homo sapiens	NCBITAXON	NCBITaxon:9606	biological specimen	ERO	ERO:0000020	RNA sample preparation	C152	Weill Cornell Medical College	5	L07	Illumina HiSeq2000
SEQC_ILM_CNL_C_5_L07_ACTGAT_BD0FG1ACXX	GSM1157403	Homo sapiens	NCBITAXON	NCBITaxon:9606	biological specimen	ERO	ERO:0000020	RNA sample preparation	C153	Weill Cornell Medical College	5	L07	Illumina HiSeq2000
SEQC_ILM_CNL_C_5_L08_ACTGAT_AD0FD7ACXX	GSM1157404	Homo sapiens	NCBITAXON	NCBITaxon:9606	biological specimen	ERO	ERO:0000020	RNA sample preparation	C154	Weill Cornell Medical College	5	L08	Illumina HiSeq2000
SEQC_ILM_CNL_C_5_L08_ACTGAT_BD0FG1ACXX	GSM1157405	Homo sapiens	NCBITAXON	NCBITaxon:9606	biological specimen	ERO	ERO:0000020	RNA sample preparation	C155	Weill Cornell Medical College	5	L08	Illumina HiSeq2000
SEQC_ILM_CNL_D_1_L01_TGACCA_AD0FD7ACXX	GSM1157406	Homo sapiens	NCBITAXON	NCBITaxon:9606	biological specimen	ERO	ERO:0000020	RNA sample preparation	D81	Weill Cornell Medical College	1	L01	Illumina HiSeq2000
SEQC_ILM_CNL_D_1_L01_TGACCA_BD0FG1ACXX	GSM1157407	Homo sapiens	NCBITAXON	NCBITaxon:9606	biological specimen	ERO	ERO:0000020	RNA sample preparation	D82	Weill Cornell Medical College	1	L01	Illumina HiSeq2000
SEQC_ILM_CNL_D_1_L02_TGACCA_AD0FD7ACXX	GSM1157408	Homo sapiens	NCBITAXON	NCBITaxon:9606	biological specimen	ERO	ERO:0000020	RNA sample preparation	D83	Weill Cornell Medical College	1	L02	Illumina HiSeq2000
SEQC_ILM_CNL_D_1_L02_TGACCA_BD0FG1ACXX	GSM1157409	Homo sapiens	NCBITAXON	NCBITaxon:9606	biological specimen	ERO	ERO:0000020	RNA sample preparation	D84	Weill Cornell Medical College	1	L02	Illumina HiSeq2000
SEQC_ILM_CNL_D_1_L03_TGACCA_AD0FD7ACXX	GSM1157410	Homo sapiens	NCBITAXON	NCBITaxon:9606	biological specimen	ERO	ERO:0000020	RNA sample preparation	D85	Weill Cornell Medical College	1	L03	Illumina HiSeq2000
SEQC_ILM_CNL_D_1_L03_TGACCA_BD0FG1ACXX	GSM1157411	Homo sapiens	NCBITAXON	NCBITaxon:9606	biological specimen	ERO	ERO:0000020	RNA sample preparation	D86	Weill Cornell Medical College	1	L03	Illumina HiSeq2000
SEQC_ILM_CNL_D_1_L04_TGACCA_AD0FD7ACXX	GSM1157412	Homo sapiens	NCBITAXON	NCBITaxon:9606	biological specimen	ERO	ERO:0000020	RNA sample preparation	D87	Weill Cornell Medical College	1	L04	Illumina HiSeq2000
SEQC_ILM_CNL_D_1_L04_TGACCA_BD0FG1ACXX	GSM1157413	Homo sapiens	NCBITAXON	NCBITaxon:9606	biological specimen	ERO	ERO:0000020	RNA sample preparation	D88	Weill Cornell Medical College	1	L04	Illumina HiSeq2000
SEQC_ILM_CNL_D_1_L05_TGACCA_AD0FD7ACXX	GSM1157414	Homo sapiens	NCBITAXON	NCBITaxon:9606	biological specimen	ERO	ERO:0000020	RNA sample preparation	D89	Weill Cornell Medical College	1	L05	Illumina HiSeq2000
SEQC_ILM_CNL_D_1_L05_TGACCA_BD0FG1ACXX	GSM1157415	Homo sapiens	NCBITAXON	NCBITaxon:9606	biological specimen	ERO	ERO:0000020	RNA sample preparation	D90	Weill Cornell Medical College	1	L05	Illumina HiSeq2000
SEQC_ILM_CNL_D_1_L06_TGACCA_BD0FG1ACXX	GSM1157416	Homo sapiens	NCBITAXON	NCBITaxon:9606	biological specimen	ERO	ERO:0000020	RNA sample preparation	D91	Weill Cornell Medical College	1	L06	Illumina HiSeq2000
SEQC_ILM_CNL_D_1_L07_TGACCA_AD0FD7ACXX	GSM1157417	Homo sapiens	NCBITAXON	NCBITaxon:9606	biological specimen	ERO	ERO:0000020	RNA sample preparation	D92	Weill Cornell Medical College	1	L07	Illumina HiSeq2000
SEQC_ILM_CNL_D_1_L07_TGACCA_BD0FG1ACXX	GSM1157418	Homo sapiens	NCBITAXON	NCBITaxon:9606	biological specimen	ERO	ERO:0000020	RNA sample preparation	D93	Weill Cornell Medical College	1	L07	Illumina HiSeq2000
SEQC_ILM_CNL_D_1_L08_TGACCA_AD0FD7ACXX	GSM1157419	Homo sapiens	NCBITAXON	NCBITaxon:9606	biological specimen	ERO	ERO:0000020	RNA sample preparation	D94	Weill Cornell Medical College	1	L08	Illumina HiSeq2000
SEQC_ILM_CNL_D_1_L08_TGACCA_BD0FG1ACXX	GSM1157420	Homo sapiens	NCBITAXON	NCBITaxon:9606	biological specimen	ERO	ERO:0000020	RNA sample preparation	D95	Weill Cornell Medical College	1	L08	Illumina HiSeq2000
SEQC_ILM_CNL_D_2_L01_ACTTGA_AD0FD7ACXX	GSM1157421	Homo sapiens	NCBITAXON	NCBITaxon:9606	biological specimen	ERO	ERO:0000020	RNA sample preparation	D96	Weill Cornell Medical College	2	L01	Illumina HiSeq2000
SEQC_ILM_CNL_D_2_L01_ACTTGA_BD0FG1ACXX	GSM1157422	Homo sapiens	NCBITAXON	NCBITaxon:9606	biological specimen	ERO	ERO:0000020	RNA sample preparation	D97	Weill Cornell Medical College	2	L01	Illumina HiSeq2000
SEQC_ILM_CNL_D_2_L02_ACTTGA_AD0FD7ACXX	GSM1157423	Homo sapiens	NCBITAXON	NCBITaxon:9606	biological specimen	ERO	ERO:0000020	RNA sample preparation	D98	Weill Cornell Medical College	2	L02	Illumina HiSeq2000
SEQC_ILM_CNL_D_2_L02_ACTTGA_BD0FG1ACXX	GSM1157424	Homo sapiens	NCBITAXON	NCBITaxon:9606	biological specimen	ERO	ERO:0000020	RNA sample preparation	D99	Weill Cornell Medical College	2	L02	Illumina HiSeq2000
SEQC_ILM_CNL_D_2_L03_ACTTGA_AD0FD7ACXX	GSM1157425	Homo sapiens	NCBITAXON	NCBITaxon:9606	biological specimen	ERO	ERO:0000020	RNA sample preparation	D100	Weill Cornell Medical College	2	L03	Illumina HiSeq2000
SEQC_ILM_CNL_D_2_L03_ACTTGA_BD0FG1ACXX	GSM1157426	Homo sapiens	NCBITAXON	NCBITaxon:9606	biological specimen	ERO	ERO:0000020	RNA sample preparation	D101	Weill Cornell Medical College	2	L03	Illumina HiSeq2000
SEQC_ILM_CNL_D_2_L04_ACTTGA_AD0FD7ACXX	GSM1157427	Homo sapiens	NCBITAXON	NCBITaxon:9606	biological specimen	ERO	ERO:0000020	RNA sample preparation	D102	Weill Cornell Medical College	2	L04	Illumina HiSeq2000
SEQC_ILM_CNL_D_2_L04_ACTTGA_BD0FG1ACXX	GSM1157428	Homo sapiens	NCBITAXON	NCBITaxon:9606	biological specimen	ERO	ERO:0000020	RNA sample preparation	D103	Weill Cornell Medical College	2	L04	Illumina HiSeq2000
SEQC_ILM_CNL_D_2_L05_ACTTGA_AD0FD7ACXX	GSM1157429	Homo sapiens	NCBITAXON	NCBITaxon:9606	biological specimen	ERO	ERO:0000020	RNA sample preparation	D104	Weill Cornell Medical College	2	L05	Illumina HiSeq2000
SEQC_ILM_CNL_D_2_L05_ACTTGA_BD0FG1ACXX	GSM1157430	Homo sapiens	NCBITAXON	NCBITaxon:9606	biological specimen	ERO	ERO:0000020	RNA sample preparation	D105	Weill Cornell Medical College	2	L05	Illumina HiSeq2000
SEQC_ILM_CNL_D_2_L06_ACTTGA_BD0FG1ACXX	GSM1157431	Homo sapiens	NCBITAXON	NCBITaxon:9606	biological specimen	ERO	ERO:0000020	RNA sample preparation	D106	Weill Cornell Medical College	2	L06	Illumina HiSeq2000
SEQC_ILM_CNL_D_2_L07_ACTTGA_AD0FD7ACXX	GSM1157432	Homo sapiens	NCBITAXON	NCBITaxon:9606	biological specimen	ERO	ERO:0000020	RNA sample preparation	D107	Weill Cornell Medical College	2	L07	Illumina HiSeq2000
SEQC_ILM_CNL_D_2_L07_ACTTGA_BD0FG1ACXX	GSM1157433	Homo sapiens	NCBITAXON	NCBITaxon:9606	biological specimen	ERO	ERO:0000020	RNA sample preparation	D108	Weill Cornell Medical College	2	L07	Illumina HiSeq2000
SEQC_ILM_CNL_D_2_L08_ACTTGA_AD0FD7ACXX	GSM1157434	Homo sapiens	NCBITAXON	NCBITaxon:9606	biological specimen	ERO	ERO:0000020	RNA sample preparation	D109	Weill Cornell Medical College	2	L08	Illumina HiSeq2000
SEQC_ILM_CNL_D_2_L08_ACTTGA_BD0FG1ACXX	GSM1157435	Homo sapiens	NCBITAXON	NCBITaxon:9606	biological specimen	ERO	ERO:0000020	RNA sample preparation	D110	Weill Cornell Medical College	2	L08	Illumina HiSeq2000
SEQC_ILM_CNL_D_3_L01_CTTGTA_AD0FD7ACXX	GSM1157436	Homo sapiens	NCBITAXON	NCBITaxon:9606	biological specimen	ERO	ERO:0000020	RNA sample preparation	D111	Weill Cornell Medical College	3	L01	Illumina HiSeq2000
SEQC_ILM_CNL_D_3_L01_CTTGTA_BD0FG1ACXX	GSM1157437	Homo sapiens	NCBITAXON	NCBITaxon:9606	biological specimen	ERO	ERO:0000020	RNA sample preparation	D112	Weill Cornell Medical College	3	L01	Illumina HiSeq2000
SEQC_ILM_CNL_D_3_L02_CTTGTA_AD0FD7ACXX	GSM1157438	Homo sapiens	NCBITAXON	NCBITaxon:9606	biological specimen	ERO	ERO:0000020	RNA sample preparation	D113	Weill Cornell Medical College	3	L02	Illumina HiSeq2000
SEQC_ILM_CNL_D_3_L02_CTTGTA_BD0FG1ACXX	GSM1157439	Homo sapiens	NCBITAXON	NCBITaxon:9606	biological specimen	ERO	ERO:0000020	RNA sample preparation	D114	Weill Cornell Medical College	3	L02	Illumina HiSeq2000
SEQC_ILM_CNL_D_3_L03_CTTGTA_AD0FD7ACXX	GSM1157440	Homo sapiens	NCBITAXON	NCBITaxon:9606	biological specimen	ERO	ERO:0000020	RNA sample preparation	D115	Weill Cornell Medical College	3	L03	Illumina HiSeq2000
SEQC_ILM_CNL_D_3_L03_CTTGTA_BD0FG1ACXX	GSM1157441	Homo sapiens	NCBITAXON	NCBITaxon:9606	biological specimen	ERO	ERO:0000020	RNA sample preparation	D116	Weill Cornell Medical College	3	L03	Illumina HiSeq2000
SEQC_ILM_CNL_D_3_L04_CTTGTA_AD0FD7ACXX	GSM1157442	Homo sapiens	NCBITAXON	NCBITaxon:9606	biological specimen	ERO	ERO:0000020	RNA sample preparation	D117	Weill Cornell Medical College	3	L04	Illumina HiSeq2000
SEQC_ILM_CNL_D_3_L04_CTTGTA_BD0FG1ACXX	GSM1157443	Homo sapiens	NCBITAXON	NCBITaxon:9606	biological specimen	ERO	ERO:0000020	RNA sample preparation	D118	Weill Cornell Medical College	3	L04	Illumina HiSeq2000
SEQC_ILM_CNL_D_3_L05_CTTGTA_AD0FD7ACXX	GSM1157444	Homo sapiens	NCBITAXON	NCBITaxon:9606	biological specimen	ERO	ERO:0000020	RNA sample preparation	D119	Weill Cornell Medical College	3	L05	Illumina HiSeq2000
SEQC_ILM_CNL_D_3_L05_CTTGTA_BD0FG1ACXX	GSM1157445	Homo sapiens	NCBITAXON	NCBITaxon:9606	biological specimen	ERO	ERO:0000020	RNA sample preparation	D120	Weill Cornell Medical College	3	L05	Illumina HiSeq2000
SEQC_ILM_CNL_D_3_L06_CTTGTA_BD0FG1ACXX	GSM1157446	Homo sapiens	NCBITAXON	NCBITaxon:9606	biological specimen	ERO	ERO:0000020	RNA sample preparation	D121	Weill Cornell Medical College	3	L06	Illumina HiSeq2000
SEQC_ILM_CNL_D_3_L07_CTTGTA_AD0FD7ACXX	GSM1157447	Homo sapiens	NCBITAXON	NCBITaxon:9606	biological specimen	ERO	ERO:0000020	RNA sample preparation	D122	Weill Cornell Medical College	3	L07	Illumina HiSeq2000
SEQC_ILM_CNL_D_3_L07_CTTGTA_BD0FG1ACXX	GSM1157448	Homo sapiens	NCBITAXON	NCBITaxon:9606	biological specimen	ERO	ERO:0000020	RNA sample preparation	D123	Weill Cornell Medical College	3	L07	Illumina HiSeq2000
SEQC_ILM_CNL_D_3_L08_CTTGTA_AD0FD7ACXX	GSM1157449	Homo sapiens	NCBITAXON	NCBITaxon:9606	biological specimen	ERO	ERO:0000020	RNA sample preparation	D124	Weill Cornell Medical College	3	L08	Illumina HiSeq2000
SEQC_ILM_CNL_D_3_L08_CTTGTA_BD0FG1ACXX	GSM1157450	Homo sapiens	NCBITAXON	NCBITaxon:9606	biological specimen	ERO	ERO:0000020	RNA sample preparation	D125	Weill Cornell Medical College	3	L08	Illumina HiSeq2000
SEQC_ILM_CNL_D_4_L01_CCGTCC_AD0FD7ACXX	GSM1157451	Homo sapiens	NCBITAXON	NCBITaxon:9606	biological specimen	ERO	ERO:0000020	RNA sample preparation	D126	Weill Cornell Medical College	4	L01	Illumina HiSeq2000
SEQC_ILM_CNL_D_4_L01_CCGTCC_BD0FG1ACXX	GSM1157452	Homo sapiens	NCBITAXON	NCBITaxon:9606	biological specimen	ERO	ERO:0000020	RNA sample preparation	D127	Weill Cornell Medical College	4	L01	Illumina HiSeq2000
SEQC_ILM_CNL_D_4_L02_CCGTCC_AD0FD7ACXX	GSM1157453	Homo sapiens	NCBITAXON	NCBITaxon:9606	biological specimen	ERO	ERO:0000020	RNA sample preparation	D128	Weill Cornell Medical College	4	L02	Illumina HiSeq2000
SEQC_ILM_CNL_D_4_L02_CCGTCC_BD0FG1ACXX	GSM1157454	Homo sapiens	NCBITAXON	NCBITaxon:9606	biological specimen	ERO	ERO:0000020	RNA sample preparation	D129	Weill Cornell Medical College	4	L02	Illumina HiSeq2000
SEQC_ILM_CNL_D_4_L03_CCGTCC_AD0FD7ACXX	GSM1157455	Homo sapiens	NCBITAXON	NCBITaxon:9606	biological specimen	ERO	ERO:0000020	RNA sample preparation	D130	Weill Cornell Medical College	4	L03	Illumina HiSeq2000
SEQC_ILM_CNL_D_4_L03_CCGTCC_BD0FG1ACXX	GSM1157456	Homo sapiens	NCBITAXON	NCBITaxon:9606	biological specimen	ERO	ERO:0000020	RNA sample preparation	D131	Weill Cornell Medical College	4	L03	Illumina HiSeq2000
SEQC_ILM_CNL_D_4_L04_CCGTCC_AD0FD7ACXX	GSM1157457	Homo sapiens	NCBITAXON	NCBITaxon:9606	biological specimen	ERO	ERO:0000020	RNA sample preparation	D132	Weill Cornell Medical College	4	L04	Illumina HiSeq2000
SEQC_ILM_CNL_D_4_L04_CCGTCC_BD0FG1ACXX	GSM1157458	Homo sapiens	NCBITAXON	NCBITaxon:9606	biological specimen	ERO	ERO:0000020	RNA sample preparation	D133	Weill Cornell Medical College	4	L04	Illumina HiSeq2000
SEQC_ILM_CNL_D_4_L05_CCGTCC_AD0FD7ACXX	GSM1157459	Homo sapiens	NCBITAXON	NCBITaxon:9606	biological specimen	ERO	ERO:0000020	RNA sample preparation	D134	Weill Cornell Medical College	4	L05	Illumina HiSeq2000
SEQC_ILM_CNL_D_4_L05_CCGTCC_BD0FG1ACXX	GSM1157460	Homo sapiens	NCBITAXON	NCBITaxon:9606	biological specimen	ERO	ERO:0000020	RNA sample preparation	D135	Weill Cornell Medical College	4	L05	Illumina HiSeq2000
SEQC_ILM_CNL_D_4_L06_CCGTCC_BD0FG1ACXX	GSM1157461	Homo sapiens	NCBITAXON	NCBITaxon:9606	biological specimen	ERO	ERO:0000020	RNA sample preparation	D136	Weill Cornell Medical College	4	L06	Illumina HiSeq2000
SEQC_ILM_CNL_D_4_L07_CCGTCC_AD0FD7ACXX	GSM1157462	Homo sapiens	NCBITAXON	NCBITaxon:9606	biological specimen	ERO	ERO:0000020	RNA sample preparation	D137	Weill Cornell Medical College	4	L07	Illumina HiSeq2000
SEQC_ILM_CNL_D_4_L07_CCGTCC_BD0FG1ACXX	GSM1157463	Homo sapiens	NCBITAXON	NCBITaxon:9606	biological specimen	ERO	ERO:0000020	RNA sample preparation	D138	Weill Cornell Medical College	4	L07	Illumina HiSeq2000
SEQC_ILM_CNL_D_4_L08_CCGTCC_AD0FD7ACXX	GSM1157464	Homo sapiens	NCBITAXON	NCBITaxon:9606	biological specimen	ERO	ERO:0000020	RNA sample preparation	D139	Weill Cornell Medical College	4	L08	Illumina HiSeq2000
SEQC_ILM_CNL_D_4_L08_CCGTCC_BD0FG1ACXX	GSM1157465	Homo sapiens	NCBITAXON	NCBITaxon:9606	biological specimen	ERO	ERO:0000020	RNA sample preparation	D140	Weill Cornell Medical College	4	L08	Illumina HiSeq2000
SEQC_ILM_CNL_D_5_L01_ATTCCT_AD0FD7ACXX	GSM1157466	Homo sapiens	NCBITAXON	NCBITaxon:9606	biological specimen	ERO	ERO:0000020	RNA sample preparation	D141	Weill Cornell Medical College	5	L01	Illumina HiSeq2000
SEQC_ILM_CNL_D_5_L01_ATTCCT_BD0FG1ACXX	GSM1157467	Homo sapiens	NCBITAXON	NCBITaxon:9606	biological specimen	ERO	ERO:0000020	RNA sample preparation	D142	Weill Cornell Medical College	5	L01	Illumina HiSeq2000
SEQC_ILM_CNL_D_5_L02_ATTCCT_AD0FD7ACXX	GSM1157468	Homo sapiens	NCBITAXON	NCBITaxon:9606	biological specimen	ERO	ERO:0000020	RNA sample preparation	D143	Weill Cornell Medical College	5	L02	Illumina HiSeq2000
SEQC_ILM_CNL_D_5_L02_ATTCCT_BD0FG1ACXX	GSM1157469	Homo sapiens	NCBITAXON	NCBITaxon:9606	biological specimen	ERO	ERO:0000020	RNA sample preparation	D144	Weill Cornell Medical College	5	L02	Illumina HiSeq2000
SEQC_ILM_CNL_D_5_L03_ATTCCT_AD0FD7ACXX	GSM1157470	Homo sapiens	NCBITAXON	NCBITaxon:9606	biological specimen	ERO	ERO:0000020	RNA sample preparation	D145	Weill Cornell Medical College	5	L03	Illumina HiSeq2000
SEQC_ILM_CNL_D_5_L03_ATTCCT_BD0FG1ACXX	GSM1157471	Homo sapiens	NCBITAXON	NCBITaxon:9606	biological specimen	ERO	ERO:0000020	RNA sample preparation	D146	Weill Cornell Medical College	5	L03	Illumina HiSeq2000
SEQC_ILM_CNL_D_5_L04_ATTCCT_AD0FD7ACXX	GSM1157472	Homo sapiens	NCBITAXON	NCBITaxon:9606	biological specimen	ERO	ERO:0000020	RNA sample preparation	D147	Weill Cornell Medical College	5	L04	Illumina HiSeq2000
SEQC_ILM_CNL_D_5_L04_ATTCCT_BD0FG1ACXX	GSM1157473	Homo sapiens	NCBITAXON	NCBITaxon:9606	biological specimen	ERO	ERO:0000020	RNA sample preparation	D148	Weill Cornell Medical College	5	L04	Illumina HiSeq2000
SEQC_ILM_CNL_D_5_L05_ATTCCT_AD0FD7ACXX	GSM1157474	Homo sapiens	NCBITAXON	NCBITaxon:9606	biological specimen	ERO	ERO:0000020	RNA sample preparation	D149	Weill Cornell Medical College	5	L05	Illumina HiSeq2000
SEQC_ILM_CNL_D_5_L05_ATTCCT_BD0FG1ACXX	GSM1157475	Homo sapiens	NCBITAXON	NCBITaxon:9606	biological specimen	ERO	ERO:0000020	RNA sample preparation	D150	Weill Cornell Medical College	5	L05	Illumina HiSeq2000
SEQC_ILM_CNL_D_5_L06_ATTCCT_BD0FG1ACXX	GSM1157476	Homo sapiens	NCBITAXON	NCBITaxon:9606	biological specimen	ERO	ERO:0000020	RNA sample preparation	D151	Weill Cornell Medical College	5	L06	Illumina HiSeq2000
SEQC_ILM_CNL_D_5_L07_ATTCCT_AD0FD7ACXX	GSM1157477	Homo sapiens	NCBITAXON	NCBITaxon:9606	biological specimen	ERO	ERO:0000020	RNA sample preparation	D152	Weill Cornell Medical College	5	L07	Illumina HiSeq2000
SEQC_ILM_CNL_D_5_L07_ATTCCT_BD0FG1ACXX	GSM1157478	Homo sapiens	NCBITAXON	NCBITaxon:9606	biological specimen	ERO	ERO:0000020	RNA sample preparation	D153	Weill Cornell Medical College	5	L07	Illumina HiSeq2000
SEQC_ILM_CNL_D_5_L08_ATTCCT_AD0FD7ACXX	GSM1157479	Homo sapiens	NCBITAXON	NCBITaxon:9606	biological specimen	ERO	ERO:0000020	RNA sample preparation	D154	Weill Cornell Medical College	5	L08	Illumina HiSeq2000
SEQC_ILM_CNL_D_5_L08_ATTCCT_BD0FG1ACXX	GSM1157480	Homo sapiens	NCBITAXON	NCBITaxon:9606	biological specimen	ERO	ERO:0000020	RNA sample preparation	D155	Weill Cornell Medical College	5	L08	Illumina HiSeq2000
SEQC_ILM_CNL_E_1_L01_GTCCGC_AD0FD7ACXX	GSM1157481				reference compound	BAO	BAO:0002092	RNA sample preparation	E33	Weill Cornell Medical College	1	L01	Illumina HiSeq2000
SEQC_ILM_CNL_E_1_L01_GTCCGC_BD0FG1ACXX	GSM1157482				reference compound	BAO	BAO:0002092	RNA sample preparation	E34	Weill Cornell Medical College	1	L01	Illumina HiSeq2000
SEQC_ILM_CNL_E_1_L02_GTCCGC_AD0FD7ACXX	GSM1157483				reference compound	BAO	BAO:0002092	RNA sample preparation	E35	Weill Cornell Medical College	1	L02	Illumina HiSeq2000
SEQC_ILM_CNL_E_1_L02_GTCCGC_BD0FG1ACXX	GSM1157484				reference compound	BAO	BAO:0002092	RNA sample preparation	E36	Weill Cornell Medical College	1	L02	Illumina HiSeq2000
SEQC_ILM_CNL_E_1_L03_GTCCGC_AD0FD7ACXX	GSM1157485				reference compound	BAO	BAO:0002092	RNA sample preparation	E37	Weill Cornell Medical College	1	L03	Illumina HiSeq2000
SEQC_ILM_CNL_E_1_L03_GTCCGC_BD0FG1ACXX	GSM1157486				reference compound	BAO	BAO:0002092	RNA sample preparation	E38	Weill Cornell Medical College	1	L03	Illumina HiSeq2000
SEQC_ILM_CNL_E_1_L04_GTCCGC_AD0FD7ACXX	GSM1157487				reference compound	BAO	BAO:0002092	RNA sample preparation	E39	Weill Cornell Medical College	1	L04	Illumina HiSeq2000
SEQC_ILM_CNL_E_1_L04_GTCCGC_BD0FG1ACXX	GSM1157488				reference compound	BAO	BAO:0002092	RNA sample preparation	E40	Weill Cornell Medical College	1	L04	Illumina HiSeq2000
SEQC_ILM_CNL_E_1_L05_GTCCGC_AD0FD7ACXX	GSM1157489				reference compound	BAO	BAO:0002092	RNA sample preparation	E41	Weill Cornell Medical College	1	L05	Illumina HiSeq2000
SEQC_ILM_CNL_E_1_L05_GTCCGC_BD0FG1ACXX	GSM1157490				reference compound	BAO	BAO:0002092	RNA sample preparation	E42	Weill Cornell Medical College	1	L05	Illumina HiSeq2000
SEQC_ILM_CNL_E_1_L06_GTCCGC_BD0FG1ACXX	GSM1157491				reference compound	BAO	BAO:0002092	RNA sample preparation	E43	Weill Cornell Medical College	1	L06	Illumina HiSeq2000
SEQC_ILM_CNL_E_1_L07_GTCCGC_AD0FD7ACXX	GSM1157492				reference compound	BAO	BAO:0002092	RNA sample preparation	E44	Weill Cornell Medical College	1	L07	Illumina HiSeq2000
SEQC_ILM_CNL_E_1_L07_GTCCGC_BD0FG1ACXX	GSM1157493				reference compound	BAO	BAO:0002092	RNA sample preparation	E45	Weill Cornell Medical College	1	L07	Illumina HiSeq2000
SEQC_ILM_CNL_E_1_L08_GTCCGC_AD0FD7ACXX	GSM1157494				reference compound	BAO	BAO:0002092	RNA sample preparation	E46	Weill Cornell Medical College	1	L08	Illumina HiSeq2000
SEQC_ILM_CNL_E_1_L08_GTCCGC_BD0FG1ACXX	GSM1157495				reference compound	BAO	BAO:0002092	RNA sample preparation	E47	Weill Cornell Medical College	1	L08	Illumina HiSeq2000
SEQC_ILM_CNL_E_2_L01_GTGGCC_AD0FD7ACXX	GSM1157496				reference compound	BAO	BAO:0002092	RNA sample preparation	E48	Weill Cornell Medical College	2	L01	Illumina HiSeq2000
SEQC_ILM_CNL_E_2_L01_GTGGCC_BD0FG1ACXX	GSM1157497				reference compound	BAO	BAO:0002092	RNA sample preparation	E49	Weill Cornell Medical College	2	L01	Illumina HiSeq2000
SEQC_ILM_CNL_E_2_L02_GTGGCC_AD0FD7ACXX	GSM1157498				reference compound	BAO	BAO:0002092	RNA sample preparation	E50	Weill Cornell Medical College	2	L02	Illumina HiSeq2000
SEQC_ILM_CNL_E_2_L02_GTGGCC_BD0FG1ACXX	GSM1157499				reference compound	BAO	BAO:0002092	RNA sample preparation	E51	Weill Cornell Medical College	2	L02	Illumina HiSeq2000
SEQC_ILM_CNL_E_2_L03_GTGGCC_AD0FD7ACXX	GSM1157500				reference compound	BAO	BAO:0002092	RNA sample preparation	E52	Weill Cornell Medical College	2	L03	Illumina HiSeq2000
SEQC_ILM_CNL_E_2_L03_GTGGCC_BD0FG1ACXX	GSM1157501				reference compound	BAO	BAO:0002092	RNA sample preparation	E53	Weill Cornell Medical College	2	L03	Illumina HiSeq2000
SEQC_ILM_CNL_E_2_L04_GTGGCC_AD0FD7ACXX	GSM1157502				reference compound	BAO	BAO:0002092	RNA sample preparation	E54	Weill Cornell Medical College	2	L04	Illumina HiSeq2000
SEQC_ILM_CNL_E_2_L04_GTGGCC_BD0FG1ACXX	GSM1157503				reference compound	BAO	BAO:0002092	RNA sample preparation	E55	Weill Cornell Medical College	2	L04	Illumina HiSeq2000
SEQC_ILM_CNL_E_2_L05_GTGGCC_AD0FD7ACXX	GSM1157504				reference compound	BAO	BAO:0002092	RNA sample preparation	E56	Weill Cornell Medical College	2	L05	Illumina HiSeq2000
SEQC_ILM_CNL_E_2_L05_GTGGCC_BD0FG1ACXX	GSM1157505				reference compound	BAO	BAO:0002092	RNA sample preparation	E57	Weill Cornell Medical College	2	L05	Illumina HiSeq2000
SEQC_ILM_CNL_E_2_L06_GTGGCC_BD0FG1ACXX	GSM1157506				reference compound	BAO	BAO:0002092	RNA sample preparation	E58	Weill Cornell Medical College	2	L06	Illumina HiSeq2000
SEQC_ILM_CNL_E_2_L07_GTGGCC_AD0FD7ACXX	GSM1157507				reference compound	BAO	BAO:0002092	RNA sample preparation	E59	Weill Cornell Medical College	2	L07	Illumina HiSeq2000
SEQC_ILM_CNL_E_2_L07_GTGGCC_BD0FG1ACXX	GSM1157508				reference compound	BAO	BAO:0002092	RNA sample preparation	E60	Weill Cornell Medical College	2	L07	Illumina HiSeq2000
SEQC_ILM_CNL_E_2_L08_GTGGCC_AD0FD7ACXX	GSM1157509				reference compound	BAO	BAO:0002092	RNA sample preparation	E61	Weill Cornell Medical College	2	L08	Illumina HiSeq2000
SEQC_ILM_CNL_E_2_L08_GTGGCC_BD0FG1ACXX	GSM1157510				reference compound	BAO	BAO:0002092	RNA sample preparation	E62	Weill Cornell Medical College	2	L08	Illumina HiSeq2000
SEQC_ILM_CNL_F_1_L01_GTGAAA_AD0FD7ACXX	GSM1157511				reference compound	BAO	BAO:0002092	RNA sample preparation	F33	Weill Cornell Medical College	1	L01	Illumina HiSeq2000
SEQC_ILM_CNL_F_1_L01_GTGAAA_BD0FG1ACXX	GSM1157512				reference compound	BAO	BAO:0002092	RNA sample preparation	F34	Weill Cornell Medical College	1	L01	Illumina HiSeq2000
SEQC_ILM_CNL_F_1_L02_GTGAAA_AD0FD7ACXX	GSM1157513				reference compound	BAO	BAO:0002092	RNA sample preparation	F35	Weill Cornell Medical College	1	L02	Illumina HiSeq2000
SEQC_ILM_CNL_F_1_L02_GTGAAA_BD0FG1ACXX	GSM1157514				reference compound	BAO	BAO:0002092	RNA sample preparation	F36	Weill Cornell Medical College	1	L02	Illumina HiSeq2000
SEQC_ILM_CNL_F_1_L03_GTGAAA_AD0FD7ACXX	GSM1157515				reference compound	BAO	BAO:0002092	RNA sample preparation	F37	Weill Cornell Medical College	1	L03	Illumina HiSeq2000
SEQC_ILM_CNL_F_1_L03_GTGAAA_BD0FG1ACXX	GSM1157516				reference compound	BAO	BAO:0002092	RNA sample preparation	F38	Weill Cornell Medical College	1	L03	Illumina HiSeq2000
SEQC_ILM_CNL_F_1_L04_GTGAAA_AD0FD7ACXX	GSM1157517				reference compound	BAO	BAO:0002092	RNA sample preparation	F39	Weill Cornell Medical College	1	L04	Illumina HiSeq2000
SEQC_ILM_CNL_F_1_L04_GTGAAA_BD0FG1ACXX	GSM1157518				reference compound	BAO	BAO:0002092	RNA sample preparation	F40	Weill Cornell Medical College	1	L04	Illumina HiSeq2000
SEQC_ILM_CNL_F_1_L05_GTGAAA_AD0FD7ACXX	GSM1157519				reference compound	BAO	BAO:0002092	RNA sample preparation	F41	Weill Cornell Medical College	1	L05	Illumina HiSeq2000
SEQC_ILM_CNL_F_1_L05_GTGAAA_BD0FG1ACXX	GSM1157520				reference compound	BAO	BAO:0002092	RNA sample preparation	F42	Weill Cornell Medical College	1	L05	Illumina HiSeq2000
SEQC_ILM_CNL_F_1_L06_GTGAAA_BD0FG1ACXX	GSM1157521				reference compound	BAO	BAO:0002092	RNA sample preparation	F43	Weill Cornell Medical College	1	L06	Illumina HiSeq2000
SEQC_ILM_CNL_F_1_L07_GTGAAA_AD0FD7ACXX	GSM1157522				reference compound	BAO	BAO:0002092	RNA sample preparation	F44	Weill Cornell Medical College	1	L07	Illumina HiSeq2000
SEQC_ILM_CNL_F_1_L07_GTGAAA_BD0FG1ACXX	GSM1157523				reference compound	BAO	BAO:0002092	RNA sample preparation	F45	Weill Cornell Medical College	1	L07	Illumina HiSeq2000
SEQC_ILM_CNL_F_1_L08_GTGAAA_AD0FD7ACXX	GSM1157524				reference compound	BAO	BAO:0002092	RNA sample preparation	F46	Weill Cornell Medical College	1	L08	Illumina HiSeq2000
SEQC_ILM_CNL_F_1_L08_GTGAAA_BD0FG1ACXX	GSM1157525				reference compound	BAO	BAO:0002092	RNA sample preparation	F47	Weill Cornell Medical College	1	L08	Illumina HiSeq2000
SEQC_ILM_CNL_F_2_L01_GTTTCG_AD0FD7ACXX	GSM1157526				reference compound	BAO	BAO:0002092	RNA sample preparation	F48	Weill Cornell Medical College	2	L01	Illumina HiSeq2000
SEQC_ILM_CNL_F_2_L01_GTTTCG_BD0FG1ACXX	GSM1157527				reference compound	BAO	BAO:0002092	RNA sample preparation	F49	Weill Cornell Medical College	2	L01	Illumina HiSeq2000
SEQC_ILM_CNL_F_2_L02_GTTTCG_AD0FD7ACXX	GSM1157528				reference compound	BAO	BAO:0002092	RNA sample preparation	F50	Weill Cornell Medical College	2	L02	Illumina HiSeq2000
SEQC_ILM_CNL_F_2_L02_GTTTCG_BD0FG1ACXX	GSM1157529				reference compound	BAO	BAO:0002092	RNA sample preparation	F51	Weill Cornell Medical College	2	L02	Illumina HiSeq2000
SEQC_ILM_CNL_F_2_L03_GTTTCG_AD0FD7ACXX	GSM1157530				reference compound	BAO	BAO:0002092	RNA sample preparation	F52	Weill Cornell Medical College	2	L03	Illumina HiSeq2000
SEQC_ILM_CNL_F_2_L03_GTTTCG_BD0FG1ACXX	GSM1157531				reference compound	BAO	BAO:0002092	RNA sample preparation	F53	Weill Cornell Medical College	2	L03	Illumina HiSeq2000
SEQC_ILM_CNL_F_2_L04_GTTTCG_AD0FD7ACXX	GSM1157532				reference compound	BAO	BAO:0002092	RNA sample preparation	F54	Weill Cornell Medical College	2	L04	Illumina HiSeq2000
SEQC_ILM_CNL_F_2_L04_GTTTCG_BD0FG1ACXX	GSM1157533				reference compound	BAO	BAO:0002092	RNA sample preparation	F55	Weill Cornell Medical College	2	L04	Illumina HiSeq2000
SEQC_ILM_CNL_F_2_L05_GTTTCG_AD0FD7ACXX	GSM1157534				reference compound	BAO	BAO:0002092	RNA sample preparation	F56	Weill Cornell Medical College	2	L05	Illumina HiSeq2000
SEQC_ILM_CNL_F_2_L05_GTTTCG_BD0FG1ACXX	GSM1157535				reference compound	BAO	BAO:0002092	RNA sample preparation	F57	Weill Cornell Medical College	2	L05	Illumina HiSeq2000
SEQC_ILM_CNL_F_2_L06_GTTTCG_BD0FG1ACXX	GSM1157536				reference compound	BAO	BAO:0002092	RNA sample preparation	F58	Weill Cornell Medical College	2	L06	Illumina HiSeq2000
SEQC_ILM_CNL_F_2_L07_GTTTCG_AD0FD7ACXX	GSM1157537				reference compound	BAO	BAO:0002092	RNA sample preparation	F59	Weill Cornell Medical College	2	L07	Illumina HiSeq2000
SEQC_ILM_CNL_F_2_L07_GTTTCG_BD0FG1ACXX	GSM1157538				reference compound	BAO	BAO:0002092	RNA sample preparation	F60	Weill Cornell Medical College	2	L07	Illumina HiSeq2000
SEQC_ILM_CNL_F_2_L08_GTTTCG_AD0FD7ACXX	GSM1157539				reference compound	BAO	BAO:0002092	RNA sample preparation	F61	Weill Cornell Medical College	2	L08	Illumina HiSeq2000
SEQC_ILM_CNL_F_2_L08_GTTTCG_BD0FG1ACXX	GSM1157540				reference compound	BAO	BAO:0002092	RNA sample preparation	F62	Weill Cornell Medical College	2	L08	Illumina HiSeq2000
SEQC_ILM_MAY_A_1_L01_ATCACG_AD0E8UACXX	GSM1157541	Homo sapiens	NCBITAXON	NCBITaxon:9606	biological specimen	ERO	ERO:0000020	RNA sample preparation	A156	Mayo Clinic	1	L01	Illumina HiSeq2000
SEQC_ILM_MAY_A_1_L01_ATCACG_BD0E99ACXX	GSM1157542	Homo sapiens	NCBITAXON	NCBITaxon:9606	biological specimen	ERO	ERO:0000020	RNA sample preparation	A157	Mayo Clinic	1	L01	Illumina HiSeq2000
SEQC_ILM_MAY_A_1_L02_ATCACG_AD0E8UACXX	GSM1157543	Homo sapiens	NCBITAXON	NCBITaxon:9606	biological specimen	ERO	ERO:0000020	RNA sample preparation	A158	Mayo Clinic	1	L02	Illumina HiSeq2000
SEQC_ILM_MAY_A_1_L02_ATCACG_BD0E99ACXX	GSM1157544	Homo sapiens	NCBITAXON	NCBITaxon:9606	biological specimen	ERO	ERO:0000020	RNA sample preparation	A159	Mayo Clinic	1	L02	Illumina HiSeq2000
SEQC_ILM_MAY_A_1_L03_ATCACG_AD0E8UACXX	GSM1157545	Homo sapiens	NCBITAXON	NCBITaxon:9606	biological specimen	ERO	ERO:0000020	RNA sample preparation	A160	Mayo Clinic	1	L03	Illumina HiSeq2000
SEQC_ILM_MAY_A_1_L03_ATCACG_BD0E99ACXX	GSM1157546	Homo sapiens	NCBITAXON	NCBITaxon:9606	biological specimen	ERO	ERO:0000020	RNA sample preparation	A161	Mayo Clinic	1	L03	Illumina HiSeq2000
SEQC_ILM_MAY_A_1_L04_ATCACG_AD0E8UACXX	GSM1157547	Homo sapiens	NCBITAXON	NCBITaxon:9606	biological specimen	ERO	ERO:0000020	RNA sample preparation	A162	Mayo Clinic	1	L04	Illumina HiSeq2000
SEQC_ILM_MAY_A_1_L04_ATCACG_BD0E99ACXX	GSM1157548	Homo sapiens	NCBITAXON	NCBITaxon:9606	biological specimen	ERO	ERO:0000020	RNA sample preparation	A163	Mayo Clinic	1	L04	Illumina HiSeq2000
SEQC_ILM_MAY_A_1_L05_ATCACG_AD0E8UACXX	GSM1157549	Homo sapiens	NCBITAXON	NCBITaxon:9606	biological specimen	ERO	ERO:0000020	RNA sample preparation	A164	Mayo Clinic	1	L05	Illumina HiSeq2000
SEQC_ILM_MAY_A_1_L05_ATCACG_BD0E99ACXX	GSM1157550	Homo sapiens	NCBITAXON	NCBITaxon:9606	biological specimen	ERO	ERO:0000020	RNA sample preparation	A165	Mayo Clinic	1	L05	Illumina HiSeq2000
SEQC_ILM_MAY_A_1_L06_ATCACG_AD0E8UACXX	GSM1157551	Homo sapiens	NCBITAXON	NCBITaxon:9606	biological specimen	ERO	ERO:0000020	RNA sample preparation	A166	Mayo Clinic	1	L06	Illumina HiSeq2000
SEQC_ILM_MAY_A_1_L06_ATCACG_BD0E99ACXX	GSM1157552	Homo sapiens	NCBITAXON	NCBITaxon:9606	biological specimen	ERO	ERO:0000020	RNA sample preparation	A167	Mayo Clinic	1	L06	Illumina HiSeq2000
SEQC_ILM_MAY_A_1_L07_ATCACG_AD0E8UACXX	GSM1157553	Homo sapiens	NCBITAXON	NCBITaxon:9606	biological specimen	ERO	ERO:0000020	RNA sample preparation	A168	Mayo Clinic	1	L07	Illumina HiSeq2000
SEQC_ILM_MAY_A_1_L07_ATCACG_BD0E99ACXX	GSM1157554	Homo sapiens	NCBITAXON	NCBITaxon:9606	biological specimen	ERO	ERO:0000020	RNA sample preparation	A169	Mayo Clinic	1	L07	Illumina HiSeq2000
SEQC_ILM_MAY_A_1_L08_ATCACG_AD0E8UACXX	GSM1157555	Homo sapiens	NCBITAXON	NCBITaxon:9606	biological specimen	ERO	ERO:0000020	RNA sample preparation	A170	Mayo Clinic	1	L08	Illumina HiSeq2000
SEQC_ILM_MAY_A_1_L08_ATCACG_BD0E99ACXX	GSM1157556	Homo sapiens	NCBITAXON	NCBITaxon:9606	biological specimen	ERO	ERO:0000020	RNA sample preparation	A171	Mayo Clinic	1	L08	Illumina HiSeq2000
SEQC_ILM_MAY_A_2_L01_ACAGTG_AD0E8UACXX	GSM1157557	Homo sapiens	NCBITAXON	NCBITaxon:9606	biological specimen	ERO	ERO:0000020	RNA sample preparation	A172	Mayo Clinic	2	L01	Illumina HiSeq2000
SEQC_ILM_MAY_A_2_L01_ACAGTG_BD0E99ACXX	GSM1157558	Homo sapiens	NCBITAXON	NCBITaxon:9606	biological specimen	ERO	ERO:0000020	RNA sample preparation	A173	Mayo Clinic	2	L01	Illumina HiSeq2000
SEQC_ILM_MAY_A_2_L02_ACAGTG_AD0E8UACXX	GSM1157559	Homo sapiens	NCBITAXON	NCBITaxon:9606	biological specimen	ERO	ERO:0000020	RNA sample preparation	A174	Mayo Clinic	2	L02	Illumina HiSeq2000
SEQC_ILM_MAY_A_2_L02_ACAGTG_BD0E99ACXX	GSM1157560	Homo sapiens	NCBITAXON	NCBITaxon:9606	biological specimen	ERO	ERO:0000020	RNA sample preparation	A175	Mayo Clinic	2	L02	Illumina HiSeq2000
SEQC_ILM_MAY_A_2_L03_ACAGTG_AD0E8UACXX	GSM1157561	Homo sapiens	NCBITAXON	NCBITaxon:9606	biological specimen	ERO	ERO:0000020	RNA sample preparation	A176	Mayo Clinic	2	L03	Illumina HiSeq2000
SEQC_ILM_MAY_A_2_L03_ACAGTG_BD0E99ACXX	GSM1157562	Homo sapiens	NCBITAXON	NCBITaxon:9606	biological specimen	ERO	ERO:0000020	RNA sample preparation	A177	Mayo Clinic	2	L03	Illumina HiSeq2000
SEQC_ILM_MAY_A_2_L04_ACAGTG_AD0E8UACXX	GSM1157563	Homo sapiens	NCBITAXON	NCBITaxon:9606	biological specimen	ERO	ERO:0000020	RNA sample preparation	A178	Mayo Clinic	2	L04	Illumina HiSeq2000
SEQC_ILM_MAY_A_2_L04_ACAGTG_BD0E99ACXX	GSM1157564	Homo sapiens	NCBITAXON	NCBITaxon:9606	biological specimen	ERO	ERO:0000020	RNA sample preparation	A179	Mayo Clinic	2	L04	Illumina HiSeq2000
SEQC_ILM_MAY_A_2_L05_ACAGTG_AD0E8UACXX	GSM1157565	Homo sapiens	NCBITAXON	NCBITaxon:9606	biological specimen	ERO	ERO:0000020	RNA sample preparation	A180	Mayo Clinic	2	L05	Illumina HiSeq2000
SEQC_ILM_MAY_A_2_L05_ACAGTG_BD0E99ACXX	GSM1157566	Homo sapiens	NCBITAXON	NCBITaxon:9606	biological specimen	ERO	ERO:0000020	RNA sample preparation	A181	Mayo Clinic	2	L05	Illumina HiSeq2000
SEQC_ILM_MAY_A_2_L06_ACAGTG_AD0E8UACXX	GSM1157567	Homo sapiens	NCBITAXON	NCBITaxon:9606	biological specimen	ERO	ERO:0000020	RNA sample preparation	A182	Mayo Clinic	2	L06	Illumina HiSeq2000
SEQC_ILM_MAY_A_2_L06_ACAGTG_BD0E99ACXX	GSM1157568	Homo sapiens	NCBITAXON	NCBITaxon:9606	biological specimen	ERO	ERO:0000020	RNA sample preparation	A183	Mayo Clinic	2	L06	Illumina HiSeq2000
SEQC_ILM_MAY_A_2_L07_ACAGTG_AD0E8UACXX	GSM1157569	Homo sapiens	NCBITAXON	NCBITaxon:9606	biological specimen	ERO	ERO:0000020	RNA sample preparation	A184	Mayo Clinic	2	L07	Illumina HiSeq2000
SEQC_ILM_MAY_A_2_L07_ACAGTG_BD0E99ACXX	GSM1157570	Homo sapiens	NCBITAXON	NCBITaxon:9606	biological specimen	ERO	ERO:0000020	RNA sample preparation	A185	Mayo Clinic	2	L07	Illumina HiSeq2000
SEQC_ILM_MAY_A_2_L08_ACAGTG_AD0E8UACXX	GSM1157571	Homo sapiens	NCBITAXON	NCBITaxon:9606	biological specimen	ERO	ERO:0000020	RNA sample preparation	A186	Mayo Clinic	2	L08	Illumina HiSeq2000
SEQC_ILM_MAY_A_2_L08_ACAGTG_BD0E99ACXX	GSM1157572	Homo sapiens	NCBITAXON	NCBITaxon:9606	biological specimen	ERO	ERO:0000020	RNA sample preparation	A187	Mayo Clinic	2	L08	Illumina HiSeq2000
SEQC_ILM_MAY_A_3_L01_GATCAG_AD0E8UACXX	GSM1157573	Homo sapiens	NCBITAXON	NCBITaxon:9606	biological specimen	ERO	ERO:0000020	RNA sample preparation	A188	Mayo Clinic	3	L01	Illumina HiSeq2000
SEQC_ILM_MAY_A_3_L01_GATCAG_BD0E99ACXX	GSM1157574	Homo sapiens	NCBITAXON	NCBITaxon:9606	biological specimen	ERO	ERO:0000020	RNA sample preparation	A189	Mayo Clinic	3	L01	Illumina HiSeq2000
SEQC_ILM_MAY_A_3_L02_GATCAG_AD0E8UACXX	GSM1157575	Homo sapiens	NCBITAXON	NCBITaxon:9606	biological specimen	ERO	ERO:0000020	RNA sample preparation	A190	Mayo Clinic	3	L02	Illumina HiSeq2000
SEQC_ILM_MAY_A_3_L02_GATCAG_BD0E99ACXX	GSM1157576	Homo sapiens	NCBITAXON	NCBITaxon:9606	biological specimen	ERO	ERO:0000020	RNA sample preparation	A191	Mayo Clinic	3	L02	Illumina HiSeq2000
SEQC_ILM_MAY_A_3_L03_GATCAG_AD0E8UACXX	GSM1157577	Homo sapiens	NCBITAXON	NCBITaxon:9606	biological specimen	ERO	ERO:0000020	RNA sample preparation	A192	Mayo Clinic	3	L03	Illumina HiSeq2000
SEQC_ILM_MAY_A_3_L03_GATCAG_BD0E99ACXX	GSM1157578	Homo sapiens	NCBITAXON	NCBITaxon:9606	biological specimen	ERO	ERO:0000020	RNA sample preparation	A193	Mayo Clinic	3	L03	Illumina HiSeq2000
SEQC_ILM_MAY_A_3_L04_GATCAG_AD0E8UACXX	GSM1157579	Homo sapiens	NCBITAXON	NCBITaxon:9606	biological specimen	ERO	ERO:0000020	RNA sample preparation	A194	Mayo Clinic	3	L04	Illumina HiSeq2000
SEQC_ILM_MAY_A_3_L04_GATCAG_BD0E99ACXX	GSM1157580	Homo sapiens	NCBITAXON	NCBITaxon:9606	biological specimen	ERO	ERO:0000020	RNA sample preparation	A195	Mayo Clinic	3	L04	Illumina HiSeq2000
SEQC_ILM_MAY_A_3_L05_GATCAG_AD0E8UACXX	GSM1157581	Homo sapiens	NCBITAXON	NCBITaxon:9606	biological specimen	ERO	ERO:0000020	RNA sample preparation	A196	Mayo Clinic	3	L05	Illumina HiSeq2000
SEQC_ILM_MAY_A_3_L05_GATCAG_BD0E99ACXX	GSM1157582	Homo sapiens	NCBITAXON	NCBITaxon:9606	biological specimen	ERO	ERO:0000020	RNA sample preparation	A197	Mayo Clinic	3	L05	Illumina HiSeq2000
SEQC_ILM_MAY_A_3_L06_GATCAG_AD0E8UACXX	GSM1157583	Homo sapiens	NCBITAXON	NCBITaxon:9606	biological specimen	ERO	ERO:0000020	RNA sample preparation	A198	Mayo Clinic	3	L06	Illumina HiSeq2000
SEQC_ILM_MAY_A_3_L06_GATCAG_BD0E99ACXX	GSM1157584	Homo sapiens	NCBITAXON	NCBITaxon:9606	biological specimen	ERO	ERO:0000020	RNA sample preparation	A199	Mayo Clinic	3	L06	Illumina HiSeq2000
SEQC_ILM_MAY_A_3_L07_GATCAG_AD0E8UACXX	GSM1157585	Homo sapiens	NCBITAXON	NCBITaxon:9606	biological specimen	ERO	ERO:0000020	RNA sample preparation	A200	Mayo Clinic	3	L07	Illumina HiSeq2000
SEQC_ILM_MAY_A_3_L07_GATCAG_BD0E99ACXX	GSM1157586	Homo sapiens	NCBITAXON	NCBITaxon:9606	biological specimen	ERO	ERO:0000020	RNA sample preparation	A201	Mayo Clinic	3	L07	Illumina HiSeq2000
SEQC_ILM_MAY_A_3_L08_GATCAG_AD0E8UACXX	GSM1157587	Homo sapiens	NCBITAXON	NCBITaxon:9606	biological specimen	ERO	ERO:0000020	RNA sample preparation	A202	Mayo Clinic	3	L08	Illumina HiSeq2000
SEQC_ILM_MAY_A_3_L08_GATCAG_BD0E99ACXX	GSM1157588	Homo sapiens	NCBITAXON	NCBITaxon:9606	biological specimen	ERO	ERO:0000020	RNA sample preparation	A203	Mayo Clinic	3	L08	Illumina HiSeq2000
SEQC_ILM_MAY_A_4_L01_AGTCAA_AD0E8UACXX	GSM1157589	Homo sapiens	NCBITAXON	NCBITaxon:9606	biological specimen	ERO	ERO:0000020	RNA sample preparation	A204	Mayo Clinic	4	L01	Illumina HiSeq2000
SEQC_ILM_MAY_A_4_L01_AGTCAA_BD0E99ACXX	GSM1157590	Homo sapiens	NCBITAXON	NCBITaxon:9606	biological specimen	ERO	ERO:0000020	RNA sample preparation	A205	Mayo Clinic	4	L01	Illumina HiSeq2000
SEQC_ILM_MAY_A_4_L02_AGTCAA_AD0E8UACXX	GSM1157591	Homo sapiens	NCBITAXON	NCBITaxon:9606	biological specimen	ERO	ERO:0000020	RNA sample preparation	A206	Mayo Clinic	4	L02	Illumina HiSeq2000
SEQC_ILM_MAY_A_4_L02_AGTCAA_BD0E99ACXX	GSM1157592	Homo sapiens	NCBITAXON	NCBITaxon:9606	biological specimen	ERO	ERO:0000020	RNA sample preparation	A207	Mayo Clinic	4	L02	Illumina HiSeq2000
SEQC_ILM_MAY_A_4_L03_AGTCAA_AD0E8UACXX	GSM1157593	Homo sapiens	NCBITAXON	NCBITaxon:9606	biological specimen	ERO	ERO:0000020	RNA sample preparation	A208	Mayo Clinic	4	L03	Illumina HiSeq2000
SEQC_ILM_MAY_A_4_L03_AGTCAA_BD0E99ACXX	GSM1157594	Homo sapiens	NCBITAXON	NCBITaxon:9606	biological specimen	ERO	ERO:0000020	RNA sample preparation	A209	Mayo Clinic	4	L03	Illumina HiSeq2000
SEQC_ILM_MAY_A_4_L04_AGTCAA_AD0E8UACXX	GSM1157595	Homo sapiens	NCBITAXON	NCBITaxon:9606	biological specimen	ERO	ERO:0000020	RNA sample preparation	A210	Mayo Clinic	4	L04	Illumina HiSeq2000
SEQC_ILM_MAY_A_4_L04_AGTCAA_BD0E99ACXX	GSM1157596	Homo sapiens	NCBITAXON	NCBITaxon:9606	biological specimen	ERO	ERO:0000020	RNA sample preparation	A211	Mayo Clinic	4	L04	Illumina HiSeq2000
SEQC_ILM_MAY_A_4_L05_AGTCAA_AD0E8UACXX	GSM1157597	Homo sapiens	NCBITAXON	NCBITaxon:9606	biological specimen	ERO	ERO:0000020	RNA sample preparation	A212	Mayo Clinic	4	L05	Illumina HiSeq2000
SEQC_ILM_MAY_A_4_L05_AGTCAA_BD0E99ACXX	GSM1157598	Homo sapiens	NCBITAXON	NCBITaxon:9606	biological specimen	ERO	ERO:0000020	RNA sample preparation	A213	Mayo Clinic	4	L05	Illumina HiSeq2000
SEQC_ILM_MAY_A_4_L06_AGTCAA_AD0E8UACXX	GSM1157599	Homo sapiens	NCBITAXON	NCBITaxon:9606	biological specimen	ERO	ERO:0000020	RNA sample preparation	A214	Mayo Clinic	4	L06	Illumina HiSeq2000
SEQC_ILM_MAY_A_4_L06_AGTCAA_BD0E99ACXX	GSM1157600	Homo sapiens	NCBITAXON	NCBITaxon:9606	biological specimen	ERO	ERO:0000020	RNA sample preparation	A215	Mayo Clinic	4	L06	Illumina HiSeq2000
SEQC_ILM_MAY_A_4_L07_AGTCAA_AD0E8UACXX	GSM1157601	Homo sapiens	NCBITAXON	NCBITaxon:9606	biological specimen	ERO	ERO:0000020	RNA sample preparation	A216	Mayo Clinic	4	L07	Illumina HiSeq2000
SEQC_ILM_MAY_A_4_L07_AGTCAA_BD0E99ACXX	GSM1157602	Homo sapiens	NCBITAXON	NCBITaxon:9606	biological specimen	ERO	ERO:0000020	RNA sample preparation	A217	Mayo Clinic	4	L07	Illumina HiSeq2000
SEQC_ILM_MAY_A_4_L08_AGTCAA_AD0E8UACXX	GSM1157603	Homo sapiens	NCBITAXON	NCBITaxon:9606	biological specimen	ERO	ERO:0000020	RNA sample preparation	A218	Mayo Clinic	4	L08	Illumina HiSeq2000
SEQC_ILM_MAY_A_4_L08_AGTCAA_BD0E99ACXX	GSM1157604	Homo sapiens	NCBITAXON	NCBITaxon:9606	biological specimen	ERO	ERO:0000020	RNA sample preparation	A219	Mayo Clinic	4	L08	Illumina HiSeq2000
SEQC_ILM_MAY_A_5_L01_CGTACG_AD0E8UACXX	GSM1157605	Homo sapiens	NCBITAXON	NCBITaxon:9606	biological specimen	ERO	ERO:0000020	RNA sample preparation	A220	Mayo Clinic	5	L01	Illumina HiSeq2000
SEQC_ILM_MAY_A_5_L01_CGTACG_BD0E99ACXX	GSM1157606	Homo sapiens	NCBITAXON	NCBITaxon:9606	biological specimen	ERO	ERO:0000020	RNA sample preparation	A221	Mayo Clinic	5	L01	Illumina HiSeq2000
SEQC_ILM_MAY_A_5_L02_CGTACG_AD0E8UACXX	GSM1157607	Homo sapiens	NCBITAXON	NCBITaxon:9606	biological specimen	ERO	ERO:0000020	RNA sample preparation	A222	Mayo Clinic	5	L02	Illumina HiSeq2000
SEQC_ILM_MAY_A_5_L02_CGTACG_BD0E99ACXX	GSM1157608	Homo sapiens	NCBITAXON	NCBITaxon:9606	biological specimen	ERO	ERO:0000020	RNA sample preparation	A223	Mayo Clinic	5	L02	Illumina HiSeq2000
SEQC_ILM_MAY_A_5_L03_CGTACG_AD0E8UACXX	GSM1157609	Homo sapiens	NCBITAXON	NCBITaxon:9606	biological specimen	ERO	ERO:0000020	RNA sample preparation	A224	Mayo Clinic	5	L03	Illumina HiSeq2000
SEQC_ILM_MAY_A_5_L03_CGTACG_BD0E99ACXX	GSM1157610	Homo sapiens	NCBITAXON	NCBITaxon:9606	biological specimen	ERO	ERO:0000020	RNA sample preparation	A225	Mayo Clinic	5	L03	Illumina HiSeq2000
SEQC_ILM_MAY_A_5_L04_CGTACG_AD0E8UACXX	GSM1157611	Homo sapiens	NCBITAXON	NCBITaxon:9606	biological specimen	ERO	ERO:0000020	RNA sample preparation	A226	Mayo Clinic	5	L04	Illumina HiSeq2000
SEQC_ILM_MAY_A_5_L04_CGTACG_BD0E99ACXX	GSM1157612	Homo sapiens	NCBITAXON	NCBITaxon:9606	biological specimen	ERO	ERO:0000020	RNA sample preparation	A227	Mayo Clinic	5	L04	Illumina HiSeq2000
SEQC_ILM_MAY_A_5_L05_CGTACG_AD0E8UACXX	GSM1157613	Homo sapiens	NCBITAXON	NCBITaxon:9606	biological specimen	ERO	ERO:0000020	RNA sample preparation	A228	Mayo Clinic	5	L05	Illumina HiSeq2000
SEQC_ILM_MAY_A_5_L05_CGTACG_BD0E99ACXX	GSM1157614	Homo sapiens	NCBITAXON	NCBITaxon:9606	biological specimen	ERO	ERO:0000020	RNA sample preparation	A229	Mayo Clinic	5	L05	Illumina HiSeq2000
SEQC_ILM_MAY_A_5_L06_CGTACG_AD0E8UACXX	GSM1157615	Homo sapiens	NCBITAXON	NCBITaxon:9606	biological specimen	ERO	ERO:0000020	RNA sample preparation	A230	Mayo Clinic	5	L06	Illumina HiSeq2000
SEQC_ILM_MAY_A_5_L06_CGTACG_BD0E99ACXX	GSM1157616	Homo sapiens	NCBITAXON	NCBITaxon:9606	biological specimen	ERO	ERO:0000020	RNA sample preparation	A231	Mayo Clinic	5	L06	Illumina HiSeq2000
SEQC_ILM_MAY_A_5_L07_CGTACG_AD0E8UACXX	GSM1157617	Homo sapiens	NCBITAXON	NCBITaxon:9606	biological specimen	ERO	ERO:0000020	RNA sample preparation	A232	Mayo Clinic	5	L07	Illumina HiSeq2000
SEQC_ILM_MAY_A_5_L07_CGTACG_BD0E99ACXX	GSM1157618	Homo sapiens	NCBITAXON	NCBITaxon:9606	biological specimen	ERO	ERO:0000020	RNA sample preparation	A233	Mayo Clinic	5	L07	Illumina HiSeq2000
SEQC_ILM_MAY_A_5_L08_CGTACG_AD0E8UACXX	GSM1157619	Homo sapiens	NCBITAXON	NCBITaxon:9606	biological specimen	ERO	ERO:0000020	RNA sample preparation	A234	Mayo Clinic	5	L08	Illumina HiSeq2000
SEQC_ILM_MAY_A_5_L08_CGTACG_BD0E99ACXX	GSM1157620	Homo sapiens	NCBITAXON	NCBITaxon:9606	biological specimen	ERO	ERO:0000020	RNA sample preparation	A235	Mayo Clinic	5	L08	Illumina HiSeq2000
SEQC_ILM_MAY_B_1_L01_CGATGT_AD0E8UACXX	GSM1157621	Homo sapiens	NCBITAXON	NCBITaxon:9606	biological specimen	ERO	ERO:0000020	RNA sample preparation	B156	Mayo Clinic	1	L01	Illumina HiSeq2000
SEQC_ILM_MAY_B_1_L01_CGATGT_BD0E99ACXX	GSM1157622	Homo sapiens	NCBITAXON	NCBITaxon:9606	biological specimen	ERO	ERO:0000020	RNA sample preparation	B157	Mayo Clinic	1	L01	Illumina HiSeq2000
SEQC_ILM_MAY_B_1_L02_CGATGT_AD0E8UACXX	GSM1157623	Homo sapiens	NCBITAXON	NCBITaxon:9606	biological specimen	ERO	ERO:0000020	RNA sample preparation	B158	Mayo Clinic	1	L02	Illumina HiSeq2000
SEQC_ILM_MAY_B_1_L02_CGATGT_BD0E99ACXX	GSM1157624	Homo sapiens	NCBITAXON	NCBITaxon:9606	biological specimen	ERO	ERO:0000020	RNA sample preparation	B159	Mayo Clinic	1	L02	Illumina HiSeq2000
SEQC_ILM_MAY_B_1_L03_CGATGT_AD0E8UACXX	GSM1157625	Homo sapiens	NCBITAXON	NCBITaxon:9606	biological specimen	ERO	ERO:0000020	RNA sample preparation	B160	Mayo Clinic	1	L03	Illumina HiSeq2000
SEQC_ILM_MAY_B_1_L03_CGATGT_BD0E99ACXX	GSM1157626	Homo sapiens	NCBITAXON	NCBITaxon:9606	biological specimen	ERO	ERO:0000020	RNA sample preparation	B161	Mayo Clinic	1	L03	Illumina HiSeq2000
SEQC_ILM_MAY_B_1_L04_CGATGT_AD0E8UACXX	GSM1157627	Homo sapiens	NCBITAXON	NCBITaxon:9606	biological specimen	ERO	ERO:0000020	RNA sample preparation	B162	Mayo Clinic	1	L04	Illumina HiSeq2000
SEQC_ILM_MAY_B_1_L04_CGATGT_BD0E99ACXX	GSM1157628	Homo sapiens	NCBITAXON	NCBITaxon:9606	biological specimen	ERO	ERO:0000020	RNA sample preparation	B163	Mayo Clinic	1	L04	Illumina HiSeq2000
SEQC_ILM_MAY_B_1_L05_CGATGT_AD0E8UACXX	GSM1157629	Homo sapiens	NCBITAXON	NCBITaxon:9606	biological specimen	ERO	ERO:0000020	RNA sample preparation	B164	Mayo Clinic	1	L05	Illumina HiSeq2000
SEQC_ILM_MAY_B_1_L05_CGATGT_BD0E99ACXX	GSM1157630	Homo sapiens	NCBITAXON	NCBITaxon:9606	biological specimen	ERO	ERO:0000020	RNA sample preparation	B165	Mayo Clinic	1	L05	Illumina HiSeq2000
SEQC_ILM_MAY_B_1_L06_CGATGT_AD0E8UACXX	GSM1157631	Homo sapiens	NCBITAXON	NCBITaxon:9606	biological specimen	ERO	ERO:0000020	RNA sample preparation	B166	Mayo Clinic	1	L06	Illumina HiSeq2000
SEQC_ILM_MAY_B_1_L06_CGATGT_BD0E99ACXX	GSM1157632	Homo sapiens	NCBITAXON	NCBITaxon:9606	biological specimen	ERO	ERO:0000020	RNA sample preparation	B167	Mayo Clinic	1	L06	Illumina HiSeq2000
SEQC_ILM_MAY_B_1_L07_CGATGT_AD0E8UACXX	GSM1157633	Homo sapiens	NCBITAXON	NCBITaxon:9606	biological specimen	ERO	ERO:0000020	RNA sample preparation	B168	Mayo Clinic	1	L07	Illumina HiSeq2000
SEQC_ILM_MAY_B_1_L07_CGATGT_BD0E99ACXX	GSM1157634	Homo sapiens	NCBITAXON	NCBITaxon:9606	biological specimen	ERO	ERO:0000020	RNA sample preparation	B169	Mayo Clinic	1	L07	Illumina HiSeq2000
SEQC_ILM_MAY_B_1_L08_CGATGT_AD0E8UACXX	GSM1157635	Homo sapiens	NCBITAXON	NCBITaxon:9606	biological specimen	ERO	ERO:0000020	RNA sample preparation	B170	Mayo Clinic	1	L08	Illumina HiSeq2000
SEQC_ILM_MAY_B_1_L08_CGATGT_BD0E99ACXX	GSM1157636	Homo sapiens	NCBITAXON	NCBITaxon:9606	biological specimen	ERO	ERO:0000020	RNA sample preparation	B171	Mayo Clinic	1	L08	Illumina HiSeq2000
SEQC_ILM_MAY_B_2_L01_GCCAAT_AD0E8UACXX	GSM1157637	Homo sapiens	NCBITAXON	NCBITaxon:9606	biological specimen	ERO	ERO:0000020	RNA sample preparation	B172	Mayo Clinic	2	L01	Illumina HiSeq2000
SEQC_ILM_MAY_B_2_L01_GCCAAT_BD0E99ACXX	GSM1157638	Homo sapiens	NCBITAXON	NCBITaxon:9606	biological specimen	ERO	ERO:0000020	RNA sample preparation	B173	Mayo Clinic	2	L01	Illumina HiSeq2000
SEQC_ILM_MAY_B_2_L02_GCCAAT_AD0E8UACXX	GSM1157639	Homo sapiens	NCBITAXON	NCBITaxon:9606	biological specimen	ERO	ERO:0000020	RNA sample preparation	B174	Mayo Clinic	2	L02	Illumina HiSeq2000
SEQC_ILM_MAY_B_2_L02_GCCAAT_BD0E99ACXX	GSM1157640	Homo sapiens	NCBITAXON	NCBITaxon:9606	biological specimen	ERO	ERO:0000020	RNA sample preparation	B175	Mayo Clinic	2	L02	Illumina HiSeq2000
SEQC_ILM_MAY_B_2_L03_GCCAAT_AD0E8UACXX	GSM1157641	Homo sapiens	NCBITAXON	NCBITaxon:9606	biological specimen	ERO	ERO:0000020	RNA sample preparation	B176	Mayo Clinic	2	L03	Illumina HiSeq2000
SEQC_ILM_MAY_B_2_L03_GCCAAT_BD0E99ACXX	GSM1157642	Homo sapiens	NCBITAXON	NCBITaxon:9606	biological specimen	ERO	ERO:0000020	RNA sample preparation	B177	Mayo Clinic	2	L03	Illumina HiSeq2000
SEQC_ILM_MAY_B_2_L04_GCCAAT_AD0E8UACXX	GSM1157643	Homo sapiens	NCBITAXON	NCBITaxon:9606	biological specimen	ERO	ERO:0000020	RNA sample preparation	B178	Mayo Clinic	2	L04	Illumina HiSeq2000
SEQC_ILM_MAY_B_2_L04_GCCAAT_BD0E99ACXX	GSM1157644	Homo sapiens	NCBITAXON	NCBITaxon:9606	biological specimen	ERO	ERO:0000020	RNA sample preparation	B179	Mayo Clinic	2	L04	Illumina HiSeq2000
SEQC_ILM_MAY_B_2_L05_GCCAAT_AD0E8UACXX	GSM1157645	Homo sapiens	NCBITAXON	NCBITaxon:9606	biological specimen	ERO	ERO:0000020	RNA sample preparation	B180	Mayo Clinic	2	L05	Illumina HiSeq2000
SEQC_ILM_MAY_B_2_L05_GCCAAT_BD0E99ACXX	GSM1157646	Homo sapiens	NCBITAXON	NCBITaxon:9606	biological specimen	ERO	ERO:0000020	RNA sample preparation	B181	Mayo Clinic	2	L05	Illumina HiSeq2000
SEQC_ILM_MAY_B_2_L06_GCCAAT_AD0E8UACXX	GSM1157647	Homo sapiens	NCBITAXON	NCBITaxon:9606	biological specimen	ERO	ERO:0000020	RNA sample preparation	B182	Mayo Clinic	2	L06	Illumina HiSeq2000
SEQC_ILM_MAY_B_2_L06_GCCAAT_BD0E99ACXX	GSM1157648	Homo sapiens	NCBITAXON	NCBITaxon:9606	biological specimen	ERO	ERO:0000020	RNA sample preparation	B183	Mayo Clinic	2	L06	Illumina HiSeq2000
SEQC_ILM_MAY_B_2_L07_GCCAAT_AD0E8UACXX	GSM1157649	Homo sapiens	NCBITAXON	NCBITaxon:9606	biological specimen	ERO	ERO:0000020	RNA sample preparation	B184	Mayo Clinic	2	L07	Illumina HiSeq2000
SEQC_ILM_MAY_B_2_L07_GCCAAT_BD0E99ACXX	GSM1157650	Homo sapiens	NCBITAXON	NCBITaxon:9606	biological specimen	ERO	ERO:0000020	RNA sample preparation	B185	Mayo Clinic	2	L07	Illumina HiSeq2000
SEQC_ILM_MAY_B_2_L08_GCCAAT_AD0E8UACXX	GSM1157651	Homo sapiens	NCBITAXON	NCBITaxon:9606	biological specimen	ERO	ERO:0000020	RNA sample preparation	B186	Mayo Clinic	2	L08	Illumina HiSeq2000
SEQC_ILM_MAY_B_2_L08_GCCAAT_BD0E99ACXX	GSM1157652	Homo sapiens	NCBITAXON	NCBITaxon:9606	biological specimen	ERO	ERO:0000020	RNA sample preparation	B187	Mayo Clinic	2	L08	Illumina HiSeq2000
SEQC_ILM_MAY_B_3_L01_TAGCTT_AD0E8UACXX	GSM1157653	Homo sapiens	NCBITAXON	NCBITaxon:9606	biological specimen	ERO	ERO:0000020	RNA sample preparation	B188	Mayo Clinic	3	L01	Illumina HiSeq2000
SEQC_ILM_MAY_B_3_L01_TAGCTT_BD0E99ACXX	GSM1157654	Homo sapiens	NCBITAXON	NCBITaxon:9606	biological specimen	ERO	ERO:0000020	RNA sample preparation	B189	Mayo Clinic	3	L01	Illumina HiSeq2000
SEQC_ILM_MAY_B_3_L02_TAGCTT_AD0E8UACXX	GSM1157655	Homo sapiens	NCBITAXON	NCBITaxon:9606	biological specimen	ERO	ERO:0000020	RNA sample preparation	B190	Mayo Clinic	3	L02	Illumina HiSeq2000
SEQC_ILM_MAY_B_3_L02_TAGCTT_BD0E99ACXX	GSM1157656	Homo sapiens	NCBITAXON	NCBITaxon:9606	biological specimen	ERO	ERO:0000020	RNA sample preparation	B191	Mayo Clinic	3	L02	Illumina HiSeq2000
SEQC_ILM_MAY_B_3_L03_TAGCTT_AD0E8UACXX	GSM1157657	Homo sapiens	NCBITAXON	NCBITaxon:9606	biological specimen	ERO	ERO:0000020	RNA sample preparation	B192	Mayo Clinic	3	L03	Illumina HiSeq2000
SEQC_ILM_MAY_B_3_L03_TAGCTT_BD0E99ACXX	GSM1157658	Homo sapiens	NCBITAXON	NCBITaxon:9606	biological specimen	ERO	ERO:0000020	RNA sample preparation	B193	Mayo Clinic	3	L03	Illumina HiSeq2000
SEQC_ILM_MAY_B_3_L04_TAGCTT_AD0E8UACXX	GSM1157659	Homo sapiens	NCBITAXON	NCBITaxon:9606	biological specimen	ERO	ERO:0000020	RNA sample preparation	B194	Mayo Clinic	3	L04	Illumina HiSeq2000
SEQC_ILM_MAY_B_3_L04_TAGCTT_BD0E99ACXX	GSM1157660	Homo sapiens	NCBITAXON	NCBITaxon:9606	biological specimen	ERO	ERO:0000020	RNA sample preparation	B195	Mayo Clinic	3	L04	Illumina HiSeq2000
SEQC_ILM_MAY_B_3_L05_TAGCTT_AD0E8UACXX	GSM1157661	Homo sapiens	NCBITAXON	NCBITaxon:9606	biological specimen	ERO	ERO:0000020	RNA sample preparation	B196	Mayo Clinic	3	L05	Illumina HiSeq2000
SEQC_ILM_MAY_B_3_L05_TAGCTT_BD0E99ACXX	GSM1157662	Homo sapiens	NCBITAXON	NCBITaxon:9606	biological specimen	ERO	ERO:0000020	RNA sample preparation	B197	Mayo Clinic	3	L05	Illumina HiSeq2000
SEQC_ILM_MAY_B_3_L06_TAGCTT_AD0E8UACXX	GSM1157663	Homo sapiens	NCBITAXON	NCBITaxon:9606	biological specimen	ERO	ERO:0000020	RNA sample preparation	B198	Mayo Clinic	3	L06	Illumina HiSeq2000
SEQC_ILM_MAY_B_3_L06_TAGCTT_BD0E99ACXX	GSM1157664	Homo sapiens	NCBITAXON	NCBITaxon:9606	biological specimen	ERO	ERO:0000020	RNA sample preparation	B199	Mayo Clinic	3	L06	Illumina HiSeq2000
SEQC_ILM_MAY_B_3_L07_TAGCTT_AD0E8UACXX	GSM1157665	Homo sapiens	NCBITAXON	NCBITaxon:9606	biological specimen	ERO	ERO:0000020	RNA sample preparation	B200	Mayo Clinic	3	L07	Illumina HiSeq2000
SEQC_ILM_MAY_B_3_L07_TAGCTT_BD0E99ACXX	GSM1157666	Homo sapiens	NCBITAXON	NCBITaxon:9606	biological specimen	ERO	ERO:0000020	RNA sample preparation	B201	Mayo Clinic	3	L07	Illumina HiSeq2000
SEQC_ILM_MAY_B_3_L08_TAGCTT_AD0E8UACXX	GSM1157667	Homo sapiens	NCBITAXON	NCBITaxon:9606	biological specimen	ERO	ERO:0000020	RNA sample preparation	B202	Mayo Clinic	3	L08	Illumina HiSeq2000
SEQC_ILM_MAY_B_3_L08_TAGCTT_BD0E99ACXX	GSM1157668	Homo sapiens	NCBITAXON	NCBITaxon:9606	biological specimen	ERO	ERO:0000020	RNA sample preparation	B203	Mayo Clinic	3	L08	Illumina HiSeq2000
SEQC_ILM_MAY_B_4_L01_AGTTCC_AD0E8UACXX	GSM1157669	Homo sapiens	NCBITAXON	NCBITaxon:9606	biological specimen	ERO	ERO:0000020	RNA sample preparation	B204	Mayo Clinic	4	L01	Illumina HiSeq2000
SEQC_ILM_MAY_B_4_L01_AGTTCC_BD0E99ACXX	GSM1157670	Homo sapiens	NCBITAXON	NCBITaxon:9606	biological specimen	ERO	ERO:0000020	RNA sample preparation	B205	Mayo Clinic	4	L01	Illumina HiSeq2000
SEQC_ILM_MAY_B_4_L02_AGTTCC_AD0E8UACXX	GSM1157671	Homo sapiens	NCBITAXON	NCBITaxon:9606	biological specimen	ERO	ERO:0000020	RNA sample preparation	B206	Mayo Clinic	4	L02	Illumina HiSeq2000
SEQC_ILM_MAY_B_4_L02_AGTTCC_BD0E99ACXX	GSM1157672	Homo sapiens	NCBITAXON	NCBITaxon:9606	biological specimen	ERO	ERO:0000020	RNA sample preparation	B207	Mayo Clinic	4	L02	Illumina HiSeq2000
SEQC_ILM_MAY_B_4_L03_AGTTCC_AD0E8UACXX	GSM1157673	Homo sapiens	NCBITAXON	NCBITaxon:9606	biological specimen	ERO	ERO:0000020	RNA sample preparation	B208	Mayo Clinic	4	L03	Illumina HiSeq2000
SEQC_ILM_MAY_B_4_L03_AGTTCC_BD0E99ACXX	GSM1157674	Homo sapiens	NCBITAXON	NCBITaxon:9606	biological specimen	ERO	ERO:0000020	RNA sample preparation	B209	Mayo Clinic	4	L03	Illumina HiSeq2000
SEQC_ILM_MAY_B_4_L04_AGTTCC_AD0E8UACXX	GSM1157675	Homo sapiens	NCBITAXON	NCBITaxon:9606	biological specimen	ERO	ERO:0000020	RNA sample preparation	B210	Mayo Clinic	4	L04	Illumina HiSeq2000
SEQC_ILM_MAY_B_4_L04_AGTTCC_BD0E99ACXX	GSM1157676	Homo sapiens	NCBITAXON	NCBITaxon:9606	biological specimen	ERO	ERO:0000020	RNA sample preparation	B211	Mayo Clinic	4	L04	Illumina HiSeq2000
SEQC_ILM_MAY_B_4_L05_AGTTCC_AD0E8UACXX	GSM1157677	Homo sapiens	NCBITAXON	NCBITaxon:9606	biological specimen	ERO	ERO:0000020	RNA sample preparation	B212	Mayo Clinic	4	L05	Illumina HiSeq2000
SEQC_ILM_MAY_B_4_L05_AGTTCC_BD0E99ACXX	GSM1157678	Homo sapiens	NCBITAXON	NCBITaxon:9606	biological specimen	ERO	ERO:0000020	RNA sample preparation	B213	Mayo Clinic	4	L05	Illumina HiSeq2000
SEQC_ILM_MAY_B_4_L06_AGTTCC_AD0E8UACXX	GSM1157679	Homo sapiens	NCBITAXON	NCBITaxon:9606	biological specimen	ERO	ERO:0000020	RNA sample preparation	B214	Mayo Clinic	4	L06	Illumina HiSeq2000
SEQC_ILM_MAY_B_4_L06_AGTTCC_BD0E99ACXX	GSM1157680	Homo sapiens	NCBITAXON	NCBITaxon:9606	biological specimen	ERO	ERO:0000020	RNA sample preparation	B215	Mayo Clinic	4	L06	Illumina HiSeq2000
SEQC_ILM_MAY_B_4_L07_AGTTCC_AD0E8UACXX	GSM1157681	Homo sapiens	NCBITAXON	NCBITaxon:9606	biological specimen	ERO	ERO:0000020	RNA sample preparation	B216	Mayo Clinic	4	L07	Illumina HiSeq2000
SEQC_ILM_MAY_B_4_L07_AGTTCC_BD0E99ACXX	GSM1157682	Homo sapiens	NCBITAXON	NCBITaxon:9606	biological specimen	ERO	ERO:0000020	RNA sample preparation	B217	Mayo Clinic	4	L07	Illumina HiSeq2000
SEQC_ILM_MAY_B_4_L08_AGTTCC_AD0E8UACXX	GSM1157683	Homo sapiens	NCBITAXON	NCBITaxon:9606	biological specimen	ERO	ERO:0000020	RNA sample preparation	B218	Mayo Clinic	4	L08	Illumina HiSeq2000
SEQC_ILM_MAY_B_4_L08_AGTTCC_BD0E99ACXX	GSM1157684	Homo sapiens	NCBITAXON	NCBITaxon:9606	biological specimen	ERO	ERO:0000020	RNA sample preparation	B219	Mayo Clinic	4	L08	Illumina HiSeq2000
SEQC_ILM_MAY_B_5_L01_GAGTGG_AD0E8UACXX	GSM1157685	Homo sapiens	NCBITAXON	NCBITaxon:9606	biological specimen	ERO	ERO:0000020	RNA sample preparation	B220	Mayo Clinic	5	L01	Illumina HiSeq2000
SEQC_ILM_MAY_B_5_L01_GAGTGG_BD0E99ACXX	GSM1157686	Homo sapiens	NCBITAXON	NCBITaxon:9606	biological specimen	ERO	ERO:0000020	RNA sample preparation	B221	Mayo Clinic	5	L01	Illumina HiSeq2000
SEQC_ILM_MAY_B_5_L02_GAGTGG_AD0E8UACXX	GSM1157687	Homo sapiens	NCBITAXON	NCBITaxon:9606	biological specimen	ERO	ERO:0000020	RNA sample preparation	B222	Mayo Clinic	5	L02	Illumina HiSeq2000
SEQC_ILM_MAY_B_5_L02_GAGTGG_BD0E99ACXX	GSM1157688	Homo sapiens	NCBITAXON	NCBITaxon:9606	biological specimen	ERO	ERO:0000020	RNA sample preparation	B223	Mayo Clinic	5	L02	Illumina HiSeq2000
SEQC_ILM_MAY_B_5_L03_GAGTGG_AD0E8UACXX	GSM1157689	Homo sapiens	NCBITAXON	NCBITaxon:9606	biological specimen	ERO	ERO:0000020	RNA sample preparation	B224	Mayo Clinic	5	L03	Illumina HiSeq2000
SEQC_ILM_MAY_B_5_L03_GAGTGG_BD0E99ACXX	GSM1157690	Homo sapiens	NCBITAXON	NCBITaxon:9606	biological specimen	ERO	ERO:0000020	RNA sample preparation	B225	Mayo Clinic	5	L03	Illumina HiSeq2000
SEQC_ILM_MAY_B_5_L04_GAGTGG_AD0E8UACXX	GSM1157691	Homo sapiens	NCBITAXON	NCBITaxon:9606	biological specimen	ERO	ERO:0000020	RNA sample preparation	B226	Mayo Clinic	5	L04	Illumina HiSeq2000
SEQC_ILM_MAY_B_5_L04_GAGTGG_BD0E99ACXX	GSM1157692	Homo sapiens	NCBITAXON	NCBITaxon:9606	biological specimen	ERO	ERO:0000020	RNA sample preparation	B227	Mayo Clinic	5	L04	Illumina HiSeq2000
SEQC_ILM_MAY_B_5_L05_GAGTGG_AD0E8UACXX	GSM1157693	Homo sapiens	NCBITAXON	NCBITaxon:9606	biological specimen	ERO	ERO:0000020	RNA sample preparation	B228	Mayo Clinic	5	L05	Illumina HiSeq2000
SEQC_ILM_MAY_B_5_L05_GAGTGG_BD0E99ACXX	GSM1157694	Homo sapiens	NCBITAXON	NCBITaxon:9606	biological specimen	ERO	ERO:0000020	RNA sample preparation	B229	Mayo Clinic	5	L05	Illumina HiSeq2000
[truncated: 934 more rows]
