# Supplementary material for: Cross-platform ultradeep transcriptomic profiling of human reference RNA samples by RNA-Seq
Source: Sci Data. 2014 Aug 26;1:140020. doi: 10.1038/sdata.2014.20 (PMC4322577; doi:10.1038/sdata.2014.20)
Supplement: Supplementary file 1 [file sdata201420-isa1.zip › a_SDATA-14-00044A.txt]

Sample Name	Protocol REF	Protocol REF	Assay Name	Raw Data File	Comment[Data Repository]	Comment[Data Record Accession]	Comment[Data Record URL]	Protocol REF	Derived Data File	Comment[Data Repository]	Comment[Data Record Accession]	Comment[Data Record URL]	Comment[additional data]	Comment[ABRF-NGS study]	Comment[read direction]
#Life technologies
A396	RNA-Seq sequencing sites	SOLiD RNA-Seq library preparation and sequencing	A396	SEQC_LIF_SQW_A_1_L01_GTGTAAGAGG_FC1_23311016_20120217_F3.csfasta.gz	GEO	GSM1158629	http://www.ncbi.nlm.nih.gov/geo/query/acc.cgi?acc=GSE47774	Data processing and naming convention	GSE47774_SEQC_LIF_SQW.txt.gz	GEO	GSE47774	http://www.ncbi.nlm.nih.gov/geo/query/acc.cgi?acc=GSE47774	Microarray and primePCR record can be found at GSE56457	Data from the linked ABRF-NGS study are available at GSE46876	forward
A397	RNA-Seq sequencing sites	SOLiD RNA-Seq library preparation and sequencing	A397	SEQC_LIF_SQW_A_1_L01_GTGTAAGAGG_FC2_23311016_20120217_F3.csfasta.gz	GEO	GSM1158630	http://www.ncbi.nlm.nih.gov/geo/query/acc.cgi?acc=GSE47774	Data processing and naming convention	GSE47774_SEQC_LIF_SQW.txt.gz	GEO	GSE47774	http://www.ncbi.nlm.nih.gov/geo/query/acc.cgi?acc=GSE47774	Microarray and primePCR record can be found at GSE56457	Data from the linked ABRF-NGS study are available at GSE46876	forward
A398	RNA-Seq sequencing sites	SOLiD RNA-Seq library preparation and sequencing	A398	SEQC_LIF_SQW_A_1_L02_GTGTAAGAGG_FC1_23311016_20120217_F3.csfasta.gz	GEO	GSM1158631	http://www.ncbi.nlm.nih.gov/geo/query/acc.cgi?acc=GSE47774	Data processing and naming convention	GSE47774_SEQC_LIF_SQW.txt.gz	GEO	GSE47774	http://www.ncbi.nlm.nih.gov/geo/query/acc.cgi?acc=GSE47774	Microarray and primePCR record can be found at GSE56457	Data from the linked ABRF-NGS study are available at GSE46876	forward
A399	RNA-Seq sequencing sites	SOLiD RNA-Seq library preparation and sequencing	A399	SEQC_LIF_SQW_A_1_L02_GTGTAAGAGG_FC2_23311016_20120217_F3.csfasta.gz	GEO	GSM1158632	http://www.ncbi.nlm.nih.gov/geo/query/acc.cgi?acc=GSE47774	Data processing and naming convention	GSE47774_SEQC_LIF_SQW.txt.gz	GEO	GSE47774	http://www.ncbi.nlm.nih.gov/geo/query/acc.cgi?acc=GSE47774	Microarray and primePCR record can be found at GSE56457	Data from the linked ABRF-NGS study are available at GSE46876	forward
A400	RNA-Seq sequencing sites	SOLiD RNA-Seq library preparation and sequencing	A400	SEQC_LIF_SQW_A_1_L03_GTGTAAGAGG_FC1_23311016_20120217_F3.csfasta.gz	GEO	GSM1158633	http://www.ncbi.nlm.nih.gov/geo/query/acc.cgi?acc=GSE47774	Data processing and naming convention	GSE47774_SEQC_LIF_SQW.txt.gz	GEO	GSE47774	http://www.ncbi.nlm.nih.gov/geo/query/acc.cgi?acc=GSE47774	Microarray and primePCR record can be found at GSE56457	Data from the linked ABRF-NGS study are available at GSE46876	forward
A401	RNA-Seq sequencing sites	SOLiD RNA-Seq library preparation and sequencing	A401	SEQC_LIF_SQW_A_1_L03_GTGTAAGAGG_FC2_23311016_20120217_F3.csfasta.gz	GEO	GSM1158634	http://www.ncbi.nlm.nih.gov/geo/query/acc.cgi?acc=GSE47774	Data processing and naming convention	GSE47774_SEQC_LIF_SQW.txt.gz	GEO	GSE47774	http://www.ncbi.nlm.nih.gov/geo/query/acc.cgi?acc=GSE47774	Microarray and primePCR record can be found at GSE56457	Data from the linked ABRF-NGS study are available at GSE46876	forward
A402	RNA-Seq sequencing sites	SOLiD RNA-Seq library preparation and sequencing	A402	SEQC_LIF_SQW_A_1_L04_GTGTAAGAGG_FC1_23311016_20120217_F3.csfasta.gz	GEO	GSM1158635	http://www.ncbi.nlm.nih.gov/geo/query/acc.cgi?acc=GSE47774	Data processing and naming convention	GSE47774_SEQC_LIF_SQW.txt.gz	GEO	GSE47774	http://www.ncbi.nlm.nih.gov/geo/query/acc.cgi?acc=GSE47774	Microarray and primePCR record can be found at GSE56457	Data from the linked ABRF-NGS study are available at GSE46876	forward
A403	RNA-Seq sequencing sites	SOLiD RNA-Seq library preparation and sequencing	A403	SEQC_LIF_SQW_A_1_L04_GTGTAAGAGG_FC2_23311016_20120217_F3.csfasta.gz	GEO	GSM1158636	http://www.ncbi.nlm.nih.gov/geo/query/acc.cgi?acc=GSE47774	Data processing and naming convention	GSE47774_SEQC_LIF_SQW.txt.gz	GEO	GSE47774	http://www.ncbi.nlm.nih.gov/geo/query/acc.cgi?acc=GSE47774	Microarray and primePCR record can be found at GSE56457	Data from the linked ABRF-NGS study are available at GSE46876	forward
A404	RNA-Seq sequencing sites	SOLiD RNA-Seq library preparation and sequencing	A404	SEQC_LIF_SQW_A_1_L05_GTGTAAGAGG_FC1_23311016_20120217_F3.csfasta.gz	GEO	GSM1158637	http://www.ncbi.nlm.nih.gov/geo/query/acc.cgi?acc=GSE47774	Data processing and naming convention	GSE47774_SEQC_LIF_SQW.txt.gz	GEO	GSE47774	http://www.ncbi.nlm.nih.gov/geo/query/acc.cgi?acc=GSE47774	Microarray and primePCR record can be found at GSE56457	Data from the linked ABRF-NGS study are available at GSE46876	forward
A405	RNA-Seq sequencing sites	SOLiD RNA-Seq library preparation and sequencing	A405	SEQC_LIF_SQW_A_1_L05_GTGTAAGAGG_FC2_23311016_20120217_F3.csfasta.gz	GEO	GSM1158638	http://www.ncbi.nlm.nih.gov/geo/query/acc.cgi?acc=GSE47774	Data processing and naming convention	GSE47774_SEQC_LIF_SQW.txt.gz	GEO	GSE47774	http://www.ncbi.nlm.nih.gov/geo/query/acc.cgi?acc=GSE47774	Microarray and primePCR record can be found at GSE56457	Data from the linked ABRF-NGS study are available at GSE46876	forward
A406	RNA-Seq sequencing sites	SOLiD RNA-Seq library preparation and sequencing	A406	SEQC_LIF_SQW_A_1_L06_GTGTAAGAGG_FC1_23311016_20120217_F3.csfasta.gz	GEO	GSM1158639	http://www.ncbi.nlm.nih.gov/geo/query/acc.cgi?acc=GSE47774	Data processing and naming convention	GSE47774_SEQC_LIF_SQW.txt.gz	GEO	GSE47774	http://www.ncbi.nlm.nih.gov/geo/query/acc.cgi?acc=GSE47774	Microarray and primePCR record can be found at GSE56457	Data from the linked ABRF-NGS study are available at GSE46876	forward
A407	RNA-Seq sequencing sites	SOLiD RNA-Seq library preparation and sequencing	A407	SEQC_LIF_SQW_A_1_L06_GTGTAAGAGG_FC2_23311016_20120217_F3.csfasta.gz	GEO	GSM1158640	http://www.ncbi.nlm.nih.gov/geo/query/acc.cgi?acc=GSE47774	Data processing and naming convention	GSE47774_SEQC_LIF_SQW.txt.gz	GEO	GSE47774	http://www.ncbi.nlm.nih.gov/geo/query/acc.cgi?acc=GSE47774	Microarray and primePCR record can be found at GSE56457	Data from the linked ABRF-NGS study are available at GSE46876	forward
A408	RNA-Seq sequencing sites	SOLiD RNA-Seq library preparation and sequencing	A408	SEQC_LIF_SQW_A_2_L01_GTGGTGTAAG_FC1_23311016_20120217_F3.csfasta.gz	GEO	GSM1158641	http://www.ncbi.nlm.nih.gov/geo/query/acc.cgi?acc=GSE47774	Data processing and naming convention	GSE47774_SEQC_LIF_SQW.txt.gz	GEO	GSE47774	http://www.ncbi.nlm.nih.gov/geo/query/acc.cgi?acc=GSE47774	Microarray and primePCR record can be found at GSE56457	Data from the linked ABRF-NGS study are available at GSE46876	forward
A409	RNA-Seq sequencing sites	SOLiD RNA-Seq library preparation and sequencing	A409	SEQC_LIF_SQW_A_2_L01_GTGGTGTAAG_FC2_23311016_20120217_F3.csfasta.gz	GEO	GSM1158642	http://www.ncbi.nlm.nih.gov/geo/query/acc.cgi?acc=GSE47774	Data processing and naming convention	GSE47774_SEQC_LIF_SQW.txt.gz	GEO	GSE47774	http://www.ncbi.nlm.nih.gov/geo/query/acc.cgi?acc=GSE47774	Microarray and primePCR record can be found at GSE56457	Data from the linked ABRF-NGS study are available at GSE46876	forward
A410	RNA-Seq sequencing sites	SOLiD RNA-Seq library preparation and sequencing	A410	SEQC_LIF_SQW_A_2_L02_GTGGTGTAAG_FC1_23311016_20120217_F3.csfasta.gz	GEO	GSM1158643	http://www.ncbi.nlm.nih.gov/geo/query/acc.cgi?acc=GSE47774	Data processing and naming convention	GSE47774_SEQC_LIF_SQW.txt.gz	GEO	GSE47774	http://www.ncbi.nlm.nih.gov/geo/query/acc.cgi?acc=GSE47774	Microarray and primePCR record can be found at GSE56457	Data from the linked ABRF-NGS study are available at GSE46876	forward
A411	RNA-Seq sequencing sites	SOLiD RNA-Seq library preparation and sequencing	A411	SEQC_LIF_SQW_A_2_L02_GTGGTGTAAG_FC2_23311016_20120217_F3.csfasta.gz	GEO	GSM1158644	http://www.ncbi.nlm.nih.gov/geo/query/acc.cgi?acc=GSE47774	Data processing and naming convention	GSE47774_SEQC_LIF_SQW.txt.gz	GEO	GSE47774	http://www.ncbi.nlm.nih.gov/geo/query/acc.cgi?acc=GSE47774	Microarray and primePCR record can be found at GSE56457	Data from the linked ABRF-NGS study are available at GSE46876	forward
A412	RNA-Seq sequencing sites	SOLiD RNA-Seq library preparation and sequencing	A412	SEQC_LIF_SQW_A_2_L03_GTGGTGTAAG_FC1_23311016_20120217_F3.csfasta.gz	GEO	GSM1158645	http://www.ncbi.nlm.nih.gov/geo/query/acc.cgi?acc=GSE47774	Data processing and naming convention	GSE47774_SEQC_LIF_SQW.txt.gz	GEO	GSE47774	http://www.ncbi.nlm.nih.gov/geo/query/acc.cgi?acc=GSE47774	Microarray and primePCR record can be found at GSE56457	Data from the linked ABRF-NGS study are available at GSE46876	forward
A413	RNA-Seq sequencing sites	SOLiD RNA-Seq library preparation and sequencing	A413	SEQC_LIF_SQW_A_2_L03_GTGGTGTAAG_FC2_23311016_20120217_F3.csfasta.gz	GEO	GSM1158646	http://www.ncbi.nlm.nih.gov/geo/query/acc.cgi?acc=GSE47774	Data processing and naming convention	GSE47774_SEQC_LIF_SQW.txt.gz	GEO	GSE47774	http://www.ncbi.nlm.nih.gov/geo/query/acc.cgi?acc=GSE47774	Microarray and primePCR record can be found at GSE56457	Data from the linked ABRF-NGS study are available at GSE46876	forward
A414	RNA-Seq sequencing sites	SOLiD RNA-Seq library preparation and sequencing	A414	SEQC_LIF_SQW_A_2_L04_GTGGTGTAAG_FC1_23311016_20120217_F3.csfasta.gz	GEO	GSM1158647	http://www.ncbi.nlm.nih.gov/geo/query/acc.cgi?acc=GSE47774	Data processing and naming convention	GSE47774_SEQC_LIF_SQW.txt.gz	GEO	GSE47774	http://www.ncbi.nlm.nih.gov/geo/query/acc.cgi?acc=GSE47774	Microarray and primePCR record can be found at GSE56457	Data from the linked ABRF-NGS study are available at GSE46876	forward
A415	RNA-Seq sequencing sites	SOLiD RNA-Seq library preparation and sequencing	A415	SEQC_LIF_SQW_A_2_L04_GTGGTGTAAG_FC2_23311016_20120217_F3.csfasta.gz	GEO	GSM1158648	http://www.ncbi.nlm.nih.gov/geo/query/acc.cgi?acc=GSE47774	Data processing and naming convention	GSE47774_SEQC_LIF_SQW.txt.gz	GEO	GSE47774	http://www.ncbi.nlm.nih.gov/geo/query/acc.cgi?acc=GSE47774	Microarray and primePCR record can be found at GSE56457	Data from the linked ABRF-NGS study are available at GSE46876	forward
A416	RNA-Seq sequencing sites	SOLiD RNA-Seq library preparation and sequencing	A416	SEQC_LIF_SQW_A_2_L05_GTGGTGTAAG_FC1_23311016_20120217_F3.csfasta.gz	GEO	GSM1158649	http://www.ncbi.nlm.nih.gov/geo/query/acc.cgi?acc=GSE47774	Data processing and naming convention	GSE47774_SEQC_LIF_SQW.txt.gz	GEO	GSE47774	http://www.ncbi.nlm.nih.gov/geo/query/acc.cgi?acc=GSE47774	Microarray and primePCR record can be found at GSE56457	Data from the linked ABRF-NGS study are available at GSE46876	forward
A417	RNA-Seq sequencing sites	SOLiD RNA-Seq library preparation and sequencing	A417	SEQC_LIF_SQW_A_2_L05_GTGGTGTAAG_FC2_23311016_20120217_F3.csfasta.gz	GEO	GSM1158650	http://www.ncbi.nlm.nih.gov/geo/query/acc.cgi?acc=GSE47774	Data processing and naming convention	GSE47774_SEQC_LIF_SQW.txt.gz	GEO	GSE47774	http://www.ncbi.nlm.nih.gov/geo/query/acc.cgi?acc=GSE47774	Microarray and primePCR record can be found at GSE56457	Data from the linked ABRF-NGS study are available at GSE46876	forward
A418	RNA-Seq sequencing sites	SOLiD RNA-Seq library preparation and sequencing	A418	SEQC_LIF_SQW_A_2_L06_GTGGTGTAAG_FC1_23311016_20120217_F3.csfasta.gz	GEO	GSM1158651	http://www.ncbi.nlm.nih.gov/geo/query/acc.cgi?acc=GSE47774	Data processing and naming convention	GSE47774_SEQC_LIF_SQW.txt.gz	GEO	GSE47774	http://www.ncbi.nlm.nih.gov/geo/query/acc.cgi?acc=GSE47774	Microarray and primePCR record can be found at GSE56457	Data from the linked ABRF-NGS study are available at GSE46876	forward
A419	RNA-Seq sequencing sites	SOLiD RNA-Seq library preparation and sequencing	A419	SEQC_LIF_SQW_A_2_L06_GTGGTGTAAG_FC2_23311016_20120217_F3.csfasta.gz	GEO	GSM1158652	http://www.ncbi.nlm.nih.gov/geo/query/acc.cgi?acc=GSE47774	Data processing and naming convention	GSE47774_SEQC_LIF_SQW.txt.gz	GEO	GSE47774	http://www.ncbi.nlm.nih.gov/geo/query/acc.cgi?acc=GSE47774	Microarray and primePCR record can be found at GSE56457	Data from the linked ABRF-NGS study are available at GSE46876	forward
A420	RNA-Seq sequencing sites	SOLiD RNA-Seq library preparation and sequencing	A420	SEQC_LIF_SQW_A_3_L01_AGGTTGCGAC_FC1_23311016_20120217_F3.csfasta.gz	GEO	GSM1158653	http://www.ncbi.nlm.nih.gov/geo/query/acc.cgi?acc=GSE47774	Data processing and naming convention	GSE47774_SEQC_LIF_SQW.txt.gz	GEO	GSE47774	http://www.ncbi.nlm.nih.gov/geo/query/acc.cgi?acc=GSE47774	Microarray and primePCR record can be found at GSE56457	Data from the linked ABRF-NGS study are available at GSE46876	forward
A421	RNA-Seq sequencing sites	SOLiD RNA-Seq library preparation and sequencing	A421	SEQC_LIF_SQW_A_3_L01_AGGTTGCGAC_FC2_23311016_20120217_F3.csfasta.gz	GEO	GSM1158654	http://www.ncbi.nlm.nih.gov/geo/query/acc.cgi?acc=GSE47774	Data processing and naming convention	GSE47774_SEQC_LIF_SQW.txt.gz	GEO	GSE47774	http://www.ncbi.nlm.nih.gov/geo/query/acc.cgi?acc=GSE47774	Microarray and primePCR record can be found at GSE56457	Data from the linked ABRF-NGS study are available at GSE46876	forward
A422	RNA-Seq sequencing sites	SOLiD RNA-Seq library preparation and sequencing	A422	SEQC_LIF_SQW_A_3_L02_AGGTTGCGAC_FC1_23311016_20120217_F3.csfasta.gz	GEO	GSM1158655	http://www.ncbi.nlm.nih.gov/geo/query/acc.cgi?acc=GSE47774	Data processing and naming convention	GSE47774_SEQC_LIF_SQW.txt.gz	GEO	GSE47774	http://www.ncbi.nlm.nih.gov/geo/query/acc.cgi?acc=GSE47774	Microarray and primePCR record can be found at GSE56457	Data from the linked ABRF-NGS study are available at GSE46876	forward
A423	RNA-Seq sequencing sites	SOLiD RNA-Seq library preparation and sequencing	A423	SEQC_LIF_SQW_A_3_L02_AGGTTGCGAC_FC2_23311016_20120217_F3.csfasta.gz	GEO	GSM1158656	http://www.ncbi.nlm.nih.gov/geo/query/acc.cgi?acc=GSE47774	Data processing and naming convention	GSE47774_SEQC_LIF_SQW.txt.gz	GEO	GSE47774	http://www.ncbi.nlm.nih.gov/geo/query/acc.cgi?acc=GSE47774	Microarray and primePCR record can be found at GSE56457	Data from the linked ABRF-NGS study are available at GSE46876	forward
A424	RNA-Seq sequencing sites	SOLiD RNA-Seq library preparation and sequencing	A424	SEQC_LIF_SQW_A_3_L03_AGGTTGCGAC_FC1_23311016_20120217_F3.csfasta.gz	GEO	GSM1158657	http://www.ncbi.nlm.nih.gov/geo/query/acc.cgi?acc=GSE47774	Data processing and naming convention	GSE47774_SEQC_LIF_SQW.txt.gz	GEO	GSE47774	http://www.ncbi.nlm.nih.gov/geo/query/acc.cgi?acc=GSE47774	Microarray and primePCR record can be found at GSE56457	Data from the linked ABRF-NGS study are available at GSE46876	forward
A425	RNA-Seq sequencing sites	SOLiD RNA-Seq library preparation and sequencing	A425	SEQC_LIF_SQW_A_3_L03_AGGTTGCGAC_FC2_23311016_20120217_F3.csfasta.gz	GEO	GSM1158658	http://www.ncbi.nlm.nih.gov/geo/query/acc.cgi?acc=GSE47774	Data processing and naming convention	GSE47774_SEQC_LIF_SQW.txt.gz	GEO	GSE47774	http://www.ncbi.nlm.nih.gov/geo/query/acc.cgi?acc=GSE47774	Microarray and primePCR record can be found at GSE56457	Data from the linked ABRF-NGS study are available at GSE46876	forward
A426	RNA-Seq sequencing sites	SOLiD RNA-Seq library preparation and sequencing	A426	SEQC_LIF_SQW_A_3_L04_AGGTTGCGAC_FC1_23311016_20120217_F3.csfasta.gz	GEO	GSM1158659	http://www.ncbi.nlm.nih.gov/geo/query/acc.cgi?acc=GSE47774	Data processing and naming convention	GSE47774_SEQC_LIF_SQW.txt.gz	GEO	GSE47774	http://www.ncbi.nlm.nih.gov/geo/query/acc.cgi?acc=GSE47774	Microarray and primePCR record can be found at GSE56457	Data from the linked ABRF-NGS study are available at GSE46876	forward
A427	RNA-Seq sequencing sites	SOLiD RNA-Seq library preparation and sequencing	A427	SEQC_LIF_SQW_A_3_L04_AGGTTGCGAC_FC2_23311016_20120217_F3.csfasta.gz	GEO	GSM1158660	http://www.ncbi.nlm.nih.gov/geo/query/acc.cgi?acc=GSE47774	Data processing and naming convention	GSE47774_SEQC_LIF_SQW.txt.gz	GEO	GSE47774	http://www.ncbi.nlm.nih.gov/geo/query/acc.cgi?acc=GSE47774	Microarray and primePCR record can be found at GSE56457	Data from the linked ABRF-NGS study are available at GSE46876	forward
A428	RNA-Seq sequencing sites	SOLiD RNA-Seq library preparation and sequencing	A428	SEQC_LIF_SQW_A_3_L05_AGGTTGCGAC_FC1_23311016_20120217_F3.csfasta.gz	GEO	GSM1158661	http://www.ncbi.nlm.nih.gov/geo/query/acc.cgi?acc=GSE47774	Data processing and naming convention	GSE47774_SEQC_LIF_SQW.txt.gz	GEO	GSE47774	http://www.ncbi.nlm.nih.gov/geo/query/acc.cgi?acc=GSE47774	Microarray and primePCR record can be found at GSE56457	Data from the linked ABRF-NGS study are available at GSE46876	forward
A429	RNA-Seq sequencing sites	SOLiD RNA-Seq library preparation and sequencing	A429	SEQC_LIF_SQW_A_3_L05_AGGTTGCGAC_FC2_23311016_20120217_F3.csfasta.gz	GEO	GSM1158662	http://www.ncbi.nlm.nih.gov/geo/query/acc.cgi?acc=GSE47774	Data processing and naming convention	GSE47774_SEQC_LIF_SQW.txt.gz	GEO	GSE47774	http://www.ncbi.nlm.nih.gov/geo/query/acc.cgi?acc=GSE47774	Microarray and primePCR record can be found at GSE56457	Data from the linked ABRF-NGS study are available at GSE46876	forward
A430	RNA-Seq sequencing sites	SOLiD RNA-Seq library preparation and sequencing	A430	SEQC_LIF_SQW_A_3_L06_AGGTTGCGAC_FC1_23311016_20120217_F3.csfasta.gz	GEO	GSM1158663	http://www.ncbi.nlm.nih.gov/geo/query/acc.cgi?acc=GSE47774	Data processing and naming convention	GSE47774_SEQC_LIF_SQW.txt.gz	GEO	GSE47774	http://www.ncbi.nlm.nih.gov/geo/query/acc.cgi?acc=GSE47774	Microarray and primePCR record can be found at GSE56457	Data from the linked ABRF-NGS study are available at GSE46876	forward
A431	RNA-Seq sequencing sites	SOLiD RNA-Seq library preparation and sequencing	A431	SEQC_LIF_SQW_A_3_L06_AGGTTGCGAC_FC2_23311016_20120217_F3.csfasta.gz	GEO	GSM1158664	http://www.ncbi.nlm.nih.gov/geo/query/acc.cgi?acc=GSE47774	Data processing and naming convention	GSE47774_SEQC_LIF_SQW.txt.gz	GEO	GSE47774	http://www.ncbi.nlm.nih.gov/geo/query/acc.cgi?acc=GSE47774	Microarray and primePCR record can be found at GSE56457	Data from the linked ABRF-NGS study are available at GSE46876	forward
A432	RNA-Seq sequencing sites	SOLiD RNA-Seq library preparation and sequencing	A432	SEQC_LIF_SQW_A_4_L01_GCGGTAAGGC_FC1_23311016_20120217_F3.csfasta.gz	GEO	GSM1158665	http://www.ncbi.nlm.nih.gov/geo/query/acc.cgi?acc=GSE47774	Data processing and naming convention	GSE47774_SEQC_LIF_SQW.txt.gz	GEO	GSE47774	http://www.ncbi.nlm.nih.gov/geo/query/acc.cgi?acc=GSE47774	Microarray and primePCR record can be found at GSE56457	Data from the linked ABRF-NGS study are available at GSE46876	forward
A433	RNA-Seq sequencing sites	SOLiD RNA-Seq library preparation and sequencing	A433	SEQC_LIF_SQW_A_4_L01_GCGGTAAGGC_FC2_23311016_20120217_F3.csfasta.gz	GEO	GSM1158666	http://www.ncbi.nlm.nih.gov/geo/query/acc.cgi?acc=GSE47774	Data processing and naming convention	GSE47774_SEQC_LIF_SQW.txt.gz	GEO	GSE47774	http://www.ncbi.nlm.nih.gov/geo/query/acc.cgi?acc=GSE47774	Microarray and primePCR record can be found at GSE56457	Data from the linked ABRF-NGS study are available at GSE46876	forward
A434	RNA-Seq sequencing sites	SOLiD RNA-Seq library preparation and sequencing	A434	SEQC_LIF_SQW_A_4_L02_GCGGTAAGGC_FC1_23311016_20120217_F3.csfasta.gz	GEO	GSM1158667	http://www.ncbi.nlm.nih.gov/geo/query/acc.cgi?acc=GSE47774	Data processing and naming convention	GSE47774_SEQC_LIF_SQW.txt.gz	GEO	GSE47774	http://www.ncbi.nlm.nih.gov/geo/query/acc.cgi?acc=GSE47774	Microarray and primePCR record can be found at GSE56457	Data from the linked ABRF-NGS study are available at GSE46876	forward
A435	RNA-Seq sequencing sites	SOLiD RNA-Seq library preparation and sequencing	A435	SEQC_LIF_SQW_A_4_L02_GCGGTAAGGC_FC2_23311016_20120217_F3.csfasta.gz	GEO	GSM1158668	http://www.ncbi.nlm.nih.gov/geo/query/acc.cgi?acc=GSE47774	Data processing and naming convention	GSE47774_SEQC_LIF_SQW.txt.gz	GEO	GSE47774	http://www.ncbi.nlm.nih.gov/geo/query/acc.cgi?acc=GSE47774	Microarray and primePCR record can be found at GSE56457	Data from the linked ABRF-NGS study are available at GSE46876	forward
A436	RNA-Seq sequencing sites	SOLiD RNA-Seq library preparation and sequencing	A436	SEQC_LIF_SQW_A_4_L03_GCGGTAAGGC_FC1_23311016_20120217_F3.csfasta.gz	GEO	GSM1158669	http://www.ncbi.nlm.nih.gov/geo/query/acc.cgi?acc=GSE47774	Data processing and naming convention	GSE47774_SEQC_LIF_SQW.txt.gz	GEO	GSE47774	http://www.ncbi.nlm.nih.gov/geo/query/acc.cgi?acc=GSE47774	Microarray and primePCR record can be found at GSE56457	Data from the linked ABRF-NGS study are available at GSE46876	forward
A437	RNA-Seq sequencing sites	SOLiD RNA-Seq library preparation and sequencing	A437	SEQC_LIF_SQW_A_4_L03_GCGGTAAGGC_FC2_23311016_20120217_F3.csfasta.gz	GEO	GSM1158670	http://www.ncbi.nlm.nih.gov/geo/query/acc.cgi?acc=GSE47774	Data processing and naming convention	GSE47774_SEQC_LIF_SQW.txt.gz	GEO	GSE47774	http://www.ncbi.nlm.nih.gov/geo/query/acc.cgi?acc=GSE47774	Microarray and primePCR record can be found at GSE56457	Data from the linked ABRF-NGS study are available at GSE46876	forward
A438	RNA-Seq sequencing sites	SOLiD RNA-Seq library preparation and sequencing	A438	SEQC_LIF_SQW_A_4_L04_GCGGTAAGGC_FC1_23311016_20120217_F3.csfasta.gz	GEO	GSM1158671	http://www.ncbi.nlm.nih.gov/geo/query/acc.cgi?acc=GSE47774	Data processing and naming convention	GSE47774_SEQC_LIF_SQW.txt.gz	GEO	GSE47774	http://www.ncbi.nlm.nih.gov/geo/query/acc.cgi?acc=GSE47774	Microarray and primePCR record can be found at GSE56457	Data from the linked ABRF-NGS study are available at GSE46876	forward
A439	RNA-Seq sequencing sites	SOLiD RNA-Seq library preparation and sequencing	A439	SEQC_LIF_SQW_A_4_L04_GCGGTAAGGC_FC2_23311016_20120217_F3.csfasta.gz	GEO	GSM1158672	http://www.ncbi.nlm.nih.gov/geo/query/acc.cgi?acc=GSE47774	Data processing and naming convention	GSE47774_SEQC_LIF_SQW.txt.gz	GEO	GSE47774	http://www.ncbi.nlm.nih.gov/geo/query/acc.cgi?acc=GSE47774	Microarray and primePCR record can be found at GSE56457	Data from the linked ABRF-NGS study are available at GSE46876	forward
A440	RNA-Seq sequencing sites	SOLiD RNA-Seq library preparation and sequencing	A440	SEQC_LIF_SQW_A_4_L05_GCGGTAAGGC_FC1_23311016_20120217_F3.csfasta.gz	GEO	GSM1158673	http://www.ncbi.nlm.nih.gov/geo/query/acc.cgi?acc=GSE47774	Data processing and naming convention	GSE47774_SEQC_LIF_SQW.txt.gz	GEO	GSE47774	http://www.ncbi.nlm.nih.gov/geo/query/acc.cgi?acc=GSE47774	Microarray and primePCR record can be found at GSE56457	Data from the linked ABRF-NGS study are available at GSE46876	forward
A441	RNA-Seq sequencing sites	SOLiD RNA-Seq library preparation and sequencing	A441	SEQC_LIF_SQW_A_4_L05_GCGGTAAGGC_FC2_23311016_20120217_F3.csfasta.gz	GEO	GSM1158674	http://www.ncbi.nlm.nih.gov/geo/query/acc.cgi?acc=GSE47774	Data processing and naming convention	GSE47774_SEQC_LIF_SQW.txt.gz	GEO	GSE47774	http://www.ncbi.nlm.nih.gov/geo/query/acc.cgi?acc=GSE47774	Microarray and primePCR record can be found at GSE56457	Data from the linked ABRF-NGS study are available at GSE46876	forward
A442	RNA-Seq sequencing sites	SOLiD RNA-Seq library preparation and sequencing	A442	SEQC_LIF_SQW_A_4_L06_GCGGTAAGGC_FC1_23311016_20120217_F3.csfasta.gz	GEO	GSM1158675	http://www.ncbi.nlm.nih.gov/geo/query/acc.cgi?acc=GSE47774	Data processing and naming convention	GSE47774_SEQC_LIF_SQW.txt.gz	GEO	GSE47774	http://www.ncbi.nlm.nih.gov/geo/query/acc.cgi?acc=GSE47774	Microarray and primePCR record can be found at GSE56457	Data from the linked ABRF-NGS study are available at GSE46876	forward
A443	RNA-Seq sequencing sites	SOLiD RNA-Seq library preparation and sequencing	A443	SEQC_LIF_SQW_A_4_L06_GCGGTAAGGC_FC2_23311016_20120217_F3.csfasta.gz	GEO	GSM1158676	http://www.ncbi.nlm.nih.gov/geo/query/acc.cgi?acc=GSE47774	Data processing and naming convention	GSE47774_SEQC_LIF_SQW.txt.gz	GEO	GSE47774	http://www.ncbi.nlm.nih.gov/geo/query/acc.cgi?acc=GSE47774	Microarray and primePCR record can be found at GSE56457	Data from the linked ABRF-NGS study are available at GSE46876	forward
A444	RNA-Seq sequencing sites	SOLiD RNA-Seq library preparation and sequencing	A444	SEQC_LIF_SQW_A_5_L01_GTGCGGTTCC_FC1_23311016_20120217_F3.csfasta.gz	GEO	GSM1158677	http://www.ncbi.nlm.nih.gov/geo/query/acc.cgi?acc=GSE47774	Data processing and naming convention	GSE47774_SEQC_LIF_SQW.txt.gz	GEO	GSE47774	http://www.ncbi.nlm.nih.gov/geo/query/acc.cgi?acc=GSE47774	Microarray and primePCR record can be found at GSE56457	Data from the linked ABRF-NGS study are available at GSE46876	forward
A445	RNA-Seq sequencing sites	SOLiD RNA-Seq library preparation and sequencing	A445	SEQC_LIF_SQW_A_5_L01_GTGCGGTTCC_FC2_23311016_20120217_F3.csfasta.gz	GEO	GSM1158678	http://www.ncbi.nlm.nih.gov/geo/query/acc.cgi?acc=GSE47774	Data processing and naming convention	GSE47774_SEQC_LIF_SQW.txt.gz	GEO	GSE47774	http://www.ncbi.nlm.nih.gov/geo/query/acc.cgi?acc=GSE47774	Microarray and primePCR record can be found at GSE56457	Data from the linked ABRF-NGS study are available at GSE46876	forward
A446	RNA-Seq sequencing sites	SOLiD RNA-Seq library preparation and sequencing	A446	SEQC_LIF_SQW_A_5_L02_GTGCGGTTCC_FC1_23311016_20120217_F3.csfasta.gz	GEO	GSM1158679	http://www.ncbi.nlm.nih.gov/geo/query/acc.cgi?acc=GSE47774	Data processing and naming convention	GSE47774_SEQC_LIF_SQW.txt.gz	GEO	GSE47774	http://www.ncbi.nlm.nih.gov/geo/query/acc.cgi?acc=GSE47774	Microarray and primePCR record can be found at GSE56457	Data from the linked ABRF-NGS study are available at GSE46876	forward
A447	RNA-Seq sequencing sites	SOLiD RNA-Seq library preparation and sequencing	A447	SEQC_LIF_SQW_A_5_L02_GTGCGGTTCC_FC2_23311016_20120217_F3.csfasta.gz	GEO	GSM1158680	http://www.ncbi.nlm.nih.gov/geo/query/acc.cgi?acc=GSE47774	Data processing and naming convention	GSE47774_SEQC_LIF_SQW.txt.gz	GEO	GSE47774	http://www.ncbi.nlm.nih.gov/geo/query/acc.cgi?acc=GSE47774	Microarray and primePCR record can be found at GSE56457	Data from the linked ABRF-NGS study are available at GSE46876	forward
A448	RNA-Seq sequencing sites	SOLiD RNA-Seq library preparation and sequencing	A448	SEQC_LIF_SQW_A_5_L03_GTGCGGTTCC_FC1_23311016_20120217_F3.csfasta.gz	GEO	GSM1158681	http://www.ncbi.nlm.nih.gov/geo/query/acc.cgi?acc=GSE47774	Data processing and naming convention	GSE47774_SEQC_LIF_SQW.txt.gz	GEO	GSE47774	http://www.ncbi.nlm.nih.gov/geo/query/acc.cgi?acc=GSE47774	Microarray and primePCR record can be found at GSE56457	Data from the linked ABRF-NGS study are available at GSE46876	forward
A449	RNA-Seq sequencing sites	SOLiD RNA-Seq library preparation and sequencing	A449	SEQC_LIF_SQW_A_5_L03_GTGCGGTTCC_FC2_23311016_20120217_F3.csfasta.gz	GEO	GSM1158682	http://www.ncbi.nlm.nih.gov/geo/query/acc.cgi?acc=GSE47774	Data processing and naming convention	GSE47774_SEQC_LIF_SQW.txt.gz	GEO	GSE47774	http://www.ncbi.nlm.nih.gov/geo/query/acc.cgi?acc=GSE47774	Microarray and primePCR record can be found at GSE56457	Data from the linked ABRF-NGS study are available at GSE46876	forward
A450	RNA-Seq sequencing sites	SOLiD RNA-Seq library preparation and sequencing	A450	SEQC_LIF_SQW_A_5_L04_GTGCGGTTCC_FC1_23311016_20120217_F3.csfasta.gz	GEO	GSM1158683	http://www.ncbi.nlm.nih.gov/geo/query/acc.cgi?acc=GSE47774	Data processing and naming convention	GSE47774_SEQC_LIF_SQW.txt.gz	GEO	GSE47774	http://www.ncbi.nlm.nih.gov/geo/query/acc.cgi?acc=GSE47774	Microarray and primePCR record can be found at GSE56457	Data from the linked ABRF-NGS study are available at GSE46876	forward
A451	RNA-Seq sequencing sites	SOLiD RNA-Seq library preparation and sequencing	A451	SEQC_LIF_SQW_A_5_L04_GTGCGGTTCC_FC2_23311016_20120217_F3.csfasta.gz	GEO	GSM1158684	http://www.ncbi.nlm.nih.gov/geo/query/acc.cgi?acc=GSE47774	Data processing and naming convention	GSE47774_SEQC_LIF_SQW.txt.gz	GEO	GSE47774	http://www.ncbi.nlm.nih.gov/geo/query/acc.cgi?acc=GSE47774	Microarray and primePCR record can be found at GSE56457	Data from the linked ABRF-NGS study are available at GSE46876	forward
A452	RNA-Seq sequencing sites	SOLiD RNA-Seq library preparation and sequencing	A452	SEQC_LIF_SQW_A_5_L05_GTGCGGTTCC_FC1_23311016_20120217_F3.csfasta.gz	GEO	GSM1158685	http://www.ncbi.nlm.nih.gov/geo/query/acc.cgi?acc=GSE47774	Data processing and naming convention	GSE47774_SEQC_LIF_SQW.txt.gz	GEO	GSE47774	http://www.ncbi.nlm.nih.gov/geo/query/acc.cgi?acc=GSE47774	Microarray and primePCR record can be found at GSE56457	Data from the linked ABRF-NGS study are available at GSE46876	forward
A453	RNA-Seq sequencing sites	SOLiD RNA-Seq library preparation and sequencing	A453	SEQC_LIF_SQW_A_5_L05_GTGCGGTTCC_FC2_23311016_20120217_F3.csfasta.gz	GEO	GSM1158686	http://www.ncbi.nlm.nih.gov/geo/query/acc.cgi?acc=GSE47774	Data processing and naming convention	GSE47774_SEQC_LIF_SQW.txt.gz	GEO	GSE47774	http://www.ncbi.nlm.nih.gov/geo/query/acc.cgi?acc=GSE47774	Microarray and primePCR record can be found at GSE56457	Data from the linked ABRF-NGS study are available at GSE46876	forward
A454	RNA-Seq sequencing sites	SOLiD RNA-Seq library preparation and sequencing	A454	SEQC_LIF_SQW_A_5_L06_GTGCGGTTCC_FC1_23311016_20120217_F3.csfasta.gz	GEO	GSM1158687	http://www.ncbi.nlm.nih.gov/geo/query/acc.cgi?acc=GSE47774	Data processing and naming convention	GSE47774_SEQC_LIF_SQW.txt.gz	GEO	GSE47774	http://www.ncbi.nlm.nih.gov/geo/query/acc.cgi?acc=GSE47774	Microarray and primePCR record can be found at GSE56457	Data from the linked ABRF-NGS study are available at GSE46876	forward
A455	RNA-Seq sequencing sites	SOLiD RNA-Seq library preparation and sequencing	A455	SEQC_LIF_SQW_A_5_L06_GTGCGGTTCC_FC2_23311016_20120217_F3.csfasta.gz	GEO	GSM1158688	http://www.ncbi.nlm.nih.gov/geo/query/acc.cgi?acc=GSE47774	Data processing and naming convention	GSE47774_SEQC_LIF_SQW.txt.gz	GEO	GSE47774	http://www.ncbi.nlm.nih.gov/geo/query/acc.cgi?acc=GSE47774	Microarray and primePCR record can be found at GSE56457	Data from the linked ABRF-NGS study are available at GSE46876	forward
B396	RNA-Seq sequencing sites	SOLiD RNA-Seq library preparation and sequencing	B396	SEQC_LIF_SQW_B_1_L01_AGGGAGTGGT_FC1_23311016_20120217_F3.csfasta.gz	GEO	GSM1158689	http://www.ncbi.nlm.nih.gov/geo/query/acc.cgi?acc=GSE47774	Data processing and naming convention	GSE47774_SEQC_LIF_SQW.txt.gz	GEO	GSE47774	http://www.ncbi.nlm.nih.gov/geo/query/acc.cgi?acc=GSE47774	Microarray and primePCR record can be found at GSE56457	Data from the linked ABRF-NGS study are available at GSE46876	forward
B397	RNA-Seq sequencing sites	SOLiD RNA-Seq library preparation and sequencing	B397	SEQC_LIF_SQW_B_1_L01_AGGGAGTGGT_FC2_23311016_20120217_F3.csfasta.gz	GEO	GSM1158690	http://www.ncbi.nlm.nih.gov/geo/query/acc.cgi?acc=GSE47774	Data processing and naming convention	GSE47774_SEQC_LIF_SQW.txt.gz	GEO	GSE47774	http://www.ncbi.nlm.nih.gov/geo/query/acc.cgi?acc=GSE47774	Microarray and primePCR record can be found at GSE56457	Data from the linked ABRF-NGS study are available at GSE46876	forward
B398	RNA-Seq sequencing sites	SOLiD RNA-Seq library preparation and sequencing	B398	SEQC_LIF_SQW_B_1_L02_AGGGAGTGGT_FC1_23311016_20120217_F3.csfasta.gz	GEO	GSM1158691	http://www.ncbi.nlm.nih.gov/geo/query/acc.cgi?acc=GSE47774	Data processing and naming convention	GSE47774_SEQC_LIF_SQW.txt.gz	GEO	GSE47774	http://www.ncbi.nlm.nih.gov/geo/query/acc.cgi?acc=GSE47774	Microarray and primePCR record can be found at GSE56457	Data from the linked ABRF-NGS study are available at GSE46876	forward
B399	RNA-Seq sequencing sites	SOLiD RNA-Seq library preparation and sequencing	B399	SEQC_LIF_SQW_B_1_L02_AGGGAGTGGT_FC2_23311016_20120217_F3.csfasta.gz	GEO	GSM1158692	http://www.ncbi.nlm.nih.gov/geo/query/acc.cgi?acc=GSE47774	Data processing and naming convention	GSE47774_SEQC_LIF_SQW.txt.gz	GEO	GSE47774	http://www.ncbi.nlm.nih.gov/geo/query/acc.cgi?acc=GSE47774	Microarray and primePCR record can be found at GSE56457	Data from the linked ABRF-NGS study are available at GSE46876	forward
B400	RNA-Seq sequencing sites	SOLiD RNA-Seq library preparation and sequencing	B400	SEQC_LIF_SQW_B_1_L03_AGGGAGTGGT_FC1_23311016_20120217_F3.csfasta.gz	GEO	GSM1158693	http://www.ncbi.nlm.nih.gov/geo/query/acc.cgi?acc=GSE47774	Data processing and naming convention	GSE47774_SEQC_LIF_SQW.txt.gz	GEO	GSE47774	http://www.ncbi.nlm.nih.gov/geo/query/acc.cgi?acc=GSE47774	Microarray and primePCR record can be found at GSE56457	Data from the linked ABRF-NGS study are available at GSE46876	forward
B401	RNA-Seq sequencing sites	SOLiD RNA-Seq library preparation and sequencing	B401	SEQC_LIF_SQW_B_1_L03_AGGGAGTGGT_FC2_23311016_20120217_F3.csfasta.gz	GEO	GSM1158694	http://www.ncbi.nlm.nih.gov/geo/query/acc.cgi?acc=GSE47774	Data processing and naming convention	GSE47774_SEQC_LIF_SQW.txt.gz	GEO	GSE47774	http://www.ncbi.nlm.nih.gov/geo/query/acc.cgi?acc=GSE47774	Microarray and primePCR record can be found at GSE56457	Data from the linked ABRF-NGS study are available at GSE46876	forward
B402	RNA-Seq sequencing sites	SOLiD RNA-Seq library preparation and sequencing	B402	SEQC_LIF_SQW_B_1_L04_AGGGAGTGGT_FC1_23311016_20120217_F3.csfasta.gz	GEO	GSM1158695	http://www.ncbi.nlm.nih.gov/geo/query/acc.cgi?acc=GSE47774	Data processing and naming convention	GSE47774_SEQC_LIF_SQW.txt.gz	GEO	GSE47774	http://www.ncbi.nlm.nih.gov/geo/query/acc.cgi?acc=GSE47774	Microarray and primePCR record can be found at GSE56457	Data from the linked ABRF-NGS study are available at GSE46876	forward
B403	RNA-Seq sequencing sites	SOLiD RNA-Seq library preparation and sequencing	B403	SEQC_LIF_SQW_B_1_L04_AGGGAGTGGT_FC2_23311016_20120217_F3.csfasta.gz	GEO	GSM1158696	http://www.ncbi.nlm.nih.gov/geo/query/acc.cgi?acc=GSE47774	Data processing and naming convention	GSE47774_SEQC_LIF_SQW.txt.gz	GEO	GSE47774	http://www.ncbi.nlm.nih.gov/geo/query/acc.cgi?acc=GSE47774	Microarray and primePCR record can be found at GSE56457	Data from the linked ABRF-NGS study are available at GSE46876	forward
B404	RNA-Seq sequencing sites	SOLiD RNA-Seq library preparation and sequencing	B404	SEQC_LIF_SQW_B_1_L05_AGGGAGTGGT_FC1_23311016_20120217_F3.csfasta.gz	GEO	GSM1158697	http://www.ncbi.nlm.nih.gov/geo/query/acc.cgi?acc=GSE47774	Data processing and naming convention	GSE47774_SEQC_LIF_SQW.txt.gz	GEO	GSE47774	http://www.ncbi.nlm.nih.gov/geo/query/acc.cgi?acc=GSE47774	Microarray and primePCR record can be found at GSE56457	Data from the linked ABRF-NGS study are available at GSE46876	forward
B405	RNA-Seq sequencing sites	SOLiD RNA-Seq library preparation and sequencing	B405	SEQC_LIF_SQW_B_1_L05_AGGGAGTGGT_FC2_23311016_20120217_F3.csfasta.gz	GEO	GSM1158698	http://www.ncbi.nlm.nih.gov/geo/query/acc.cgi?acc=GSE47774	Data processing and naming convention	GSE47774_SEQC_LIF_SQW.txt.gz	GEO	GSE47774	http://www.ncbi.nlm.nih.gov/geo/query/acc.cgi?acc=GSE47774	Microarray and primePCR record can be found at GSE56457	Data from the linked ABRF-NGS study are available at GSE46876	forward
B406	RNA-Seq sequencing sites	SOLiD RNA-Seq library preparation and sequencing	B406	SEQC_LIF_SQW_B_1_L06_AGGGAGTGGT_FC1_23311016_20120217_F3.csfasta.gz	GEO	GSM1158699	http://www.ncbi.nlm.nih.gov/geo/query/acc.cgi?acc=GSE47774	Data processing and naming convention	GSE47774_SEQC_LIF_SQW.txt.gz	GEO	GSE47774	http://www.ncbi.nlm.nih.gov/geo/query/acc.cgi?acc=GSE47774	Microarray and primePCR record can be found at GSE56457	Data from the linked ABRF-NGS study are available at GSE46876	forward
B407	RNA-Seq sequencing sites	SOLiD RNA-Seq library preparation and sequencing	B407	SEQC_LIF_SQW_B_1_L06_AGGGAGTGGT_FC2_23311016_20120217_F3.csfasta.gz	GEO	GSM1158700	http://www.ncbi.nlm.nih.gov/geo/query/acc.cgi?acc=GSE47774	Data processing and naming convention	GSE47774_SEQC_LIF_SQW.txt.gz	GEO	GSE47774	http://www.ncbi.nlm.nih.gov/geo/query/acc.cgi?acc=GSE47774	Microarray and primePCR record can be found at GSE56457	Data from the linked ABRF-NGS study are available at GSE46876	forward
B408	RNA-Seq sequencing sites	SOLiD RNA-Seq library preparation and sequencing	B408	SEQC_LIF_SQW_B_2_L01_GCGAGGGACA_FC1_23311016_20120217_F3.csfasta.gz	GEO	GSM1158701	http://www.ncbi.nlm.nih.gov/geo/query/acc.cgi?acc=GSE47774	Data processing and naming convention	GSE47774_SEQC_LIF_SQW.txt.gz	GEO	GSE47774	http://www.ncbi.nlm.nih.gov/geo/query/acc.cgi?acc=GSE47774	Microarray and primePCR record can be found at GSE56457	Data from the linked ABRF-NGS study are available at GSE46876	forward
B409	RNA-Seq sequencing sites	SOLiD RNA-Seq library preparation and sequencing	B409	SEQC_LIF_SQW_B_2_L01_GCGAGGGACA_FC2_23311016_20120217_F3.csfasta.gz	GEO	GSM1158702	http://www.ncbi.nlm.nih.gov/geo/query/acc.cgi?acc=GSE47774	Data processing and naming convention	GSE47774_SEQC_LIF_SQW.txt.gz	GEO	GSE47774	http://www.ncbi.nlm.nih.gov/geo/query/acc.cgi?acc=GSE47774	Microarray and primePCR record can be found at GSE56457	Data from the linked ABRF-NGS study are available at GSE46876	forward
B410	RNA-Seq sequencing sites	SOLiD RNA-Seq library preparation and sequencing	B410	SEQC_LIF_SQW_B_2_L02_GCGAGGGACA_FC1_23311016_20120217_F3.csfasta.gz	GEO	GSM1158703	http://www.ncbi.nlm.nih.gov/geo/query/acc.cgi?acc=GSE47774	Data processing and naming convention	GSE47774_SEQC_LIF_SQW.txt.gz	GEO	GSE47774	http://www.ncbi.nlm.nih.gov/geo/query/acc.cgi?acc=GSE47774	Microarray and primePCR record can be found at GSE56457	Data from the linked ABRF-NGS study are available at GSE46876	forward
B411	RNA-Seq sequencing sites	SOLiD RNA-Seq library preparation and sequencing	B411	SEQC_LIF_SQW_B_2_L02_GCGAGGGACA_FC2_23311016_20120217_F3.csfasta.gz	GEO	GSM1158704	http://www.ncbi.nlm.nih.gov/geo/query/acc.cgi?acc=GSE47774	Data processing and naming convention	GSE47774_SEQC_LIF_SQW.txt.gz	GEO	GSE47774	http://www.ncbi.nlm.nih.gov/geo/query/acc.cgi?acc=GSE47774	Microarray and primePCR record can be found at GSE56457	Data from the linked ABRF-NGS study are available at GSE46876	forward
B412	RNA-Seq sequencing sites	SOLiD RNA-Seq library preparation and sequencing	B412	SEQC_LIF_SQW_B_2_L03_GCGAGGGACA_FC1_23311016_20120217_F3.csfasta.gz	GEO	GSM1158705	http://www.ncbi.nlm.nih.gov/geo/query/acc.cgi?acc=GSE47774	Data processing and naming convention	GSE47774_SEQC_LIF_SQW.txt.gz	GEO	GSE47774	http://www.ncbi.nlm.nih.gov/geo/query/acc.cgi?acc=GSE47774	Microarray and primePCR record can be found at GSE56457	Data from the linked ABRF-NGS study are available at GSE46876	forward
B413	RNA-Seq sequencing sites	SOLiD RNA-Seq library preparation and sequencing	B413	SEQC_LIF_SQW_B_2_L03_GCGAGGGACA_FC2_23311016_20120217_F3.csfasta.gz	GEO	GSM1158706	http://www.ncbi.nlm.nih.gov/geo/query/acc.cgi?acc=GSE47774	Data processing and naming convention	GSE47774_SEQC_LIF_SQW.txt.gz	GEO	GSE47774	http://www.ncbi.nlm.nih.gov/geo/query/acc.cgi?acc=GSE47774	Microarray and primePCR record can be found at GSE56457	Data from the linked ABRF-NGS study are available at GSE46876	forward
B414	RNA-Seq sequencing sites	SOLiD RNA-Seq library preparation and sequencing	B414	SEQC_LIF_SQW_B_2_L04_GCGAGGGACA_FC1_23311016_20120217_F3.csfasta.gz	GEO	GSM1158707	http://www.ncbi.nlm.nih.gov/geo/query/acc.cgi?acc=GSE47774	Data processing and naming convention	GSE47774_SEQC_LIF_SQW.txt.gz	GEO	GSE47774	http://www.ncbi.nlm.nih.gov/geo/query/acc.cgi?acc=GSE47774	Microarray and primePCR record can be found at GSE56457	Data from the linked ABRF-NGS study are available at GSE46876	forward
B415	RNA-Seq sequencing sites	SOLiD RNA-Seq library preparation and sequencing	B415	SEQC_LIF_SQW_B_2_L04_GCGAGGGACA_FC2_23311016_20120217_F3.csfasta.gz	GEO	GSM1158708	http://www.ncbi.nlm.nih.gov/geo/query/acc.cgi?acc=GSE47774	Data processing and naming convention	GSE47774_SEQC_LIF_SQW.txt.gz	GEO	GSE47774	http://www.ncbi.nlm.nih.gov/geo/query/acc.cgi?acc=GSE47774	Microarray and primePCR record can be found at GSE56457	Data from the linked ABRF-NGS study are available at GSE46876	forward
B416	RNA-Seq sequencing sites	SOLiD RNA-Seq library preparation and sequencing	B416	SEQC_LIF_SQW_B_2_L05_GCGAGGGACA_FC1_23311016_20120217_F3.csfasta.gz	GEO	GSM1158709	http://www.ncbi.nlm.nih.gov/geo/query/acc.cgi?acc=GSE47774	Data processing and naming convention	GSE47774_SEQC_LIF_SQW.txt.gz	GEO	GSE47774	http://www.ncbi.nlm.nih.gov/geo/query/acc.cgi?acc=GSE47774	Microarray and primePCR record can be found at GSE56457	Data from the linked ABRF-NGS study are available at GSE46876	forward
B417	RNA-Seq sequencing sites	SOLiD RNA-Seq library preparation and sequencing	B417	SEQC_LIF_SQW_B_2_L05_GCGAGGGACA_FC2_23311016_20120217_F3.csfasta.gz	GEO	GSM1158710	http://www.ncbi.nlm.nih.gov/geo/query/acc.cgi?acc=GSE47774	Data processing and naming convention	GSE47774_SEQC_LIF_SQW.txt.gz	GEO	GSE47774	http://www.ncbi.nlm.nih.gov/geo/query/acc.cgi?acc=GSE47774	Microarray and primePCR record can be found at GSE56457	Data from the linked ABRF-NGS study are available at GSE46876	forward
B418	RNA-Seq sequencing sites	SOLiD RNA-Seq library preparation and sequencing	B418	SEQC_LIF_SQW_B_2_L06_GCGAGGGACA_FC1_23311016_20120217_F3.csfasta.gz	GEO	GSM1158711	http://www.ncbi.nlm.nih.gov/geo/query/acc.cgi?acc=GSE47774	Data processing and naming convention	GSE47774_SEQC_LIF_SQW.txt.gz	GEO	GSE47774	http://www.ncbi.nlm.nih.gov/geo/query/acc.cgi?acc=GSE47774	Microarray and primePCR record can be found at GSE56457	Data from the linked ABRF-NGS study are available at GSE46876	forward
B419	RNA-Seq sequencing sites	SOLiD RNA-Seq library preparation and sequencing	B419	SEQC_LIF_SQW_B_2_L06_GCGAGGGACA_FC2_23311016_20120217_F3.csfasta.gz	GEO	GSM1158712	http://www.ncbi.nlm.nih.gov/geo/query/acc.cgi?acc=GSE47774	Data processing and naming convention	GSE47774_SEQC_LIF_SQW.txt.gz	GEO	GSE47774	http://www.ncbi.nlm.nih.gov/geo/query/acc.cgi?acc=GSE47774	Microarray and primePCR record can be found at GSE56457	Data from the linked ABRF-NGS study are available at GSE46876	forward
B420	RNA-Seq sequencing sites	SOLiD RNA-Seq library preparation and sequencing	B420	SEQC_LIF_SQW_B_3_L01_GCGGTAAGCT_FC1_23311016_20120217_F3.csfasta.gz	GEO	GSM1158713	http://www.ncbi.nlm.nih.gov/geo/query/acc.cgi?acc=GSE47774	Data processing and naming convention	GSE47774_SEQC_LIF_SQW.txt.gz	GEO	GSE47774	http://www.ncbi.nlm.nih.gov/geo/query/acc.cgi?acc=GSE47774	Microarray and primePCR record can be found at GSE56457	Data from the linked ABRF-NGS study are available at GSE46876	forward
B421	RNA-Seq sequencing sites	SOLiD RNA-Seq library preparation and sequencing	B421	SEQC_LIF_SQW_B_3_L01_GCGGTAAGCT_FC2_23311016_20120217_F3.csfasta.gz	GEO	GSM1158714	http://www.ncbi.nlm.nih.gov/geo/query/acc.cgi?acc=GSE47774	Data processing and naming convention	GSE47774_SEQC_LIF_SQW.txt.gz	GEO	GSE47774	http://www.ncbi.nlm.nih.gov/geo/query/acc.cgi?acc=GSE47774	Microarray and primePCR record can be found at GSE56457	Data from the linked ABRF-NGS study are available at GSE46876	forward
B422	RNA-Seq sequencing sites	SOLiD RNA-Seq library preparation and sequencing	B422	SEQC_LIF_SQW_B_3_L02_GCGGTAAGCT_FC1_23311016_20120217_F3.csfasta.gz	GEO	GSM1158715	http://www.ncbi.nlm.nih.gov/geo/query/acc.cgi?acc=GSE47774	Data processing and naming convention	GSE47774_SEQC_LIF_SQW.txt.gz	GEO	GSE47774	http://www.ncbi.nlm.nih.gov/geo/query/acc.cgi?acc=GSE47774	Microarray and primePCR record can be found at GSE56457	Data from the linked ABRF-NGS study are available at GSE46876	forward
B423	RNA-Seq sequencing sites	SOLiD RNA-Seq library preparation and sequencing	B423	SEQC_LIF_SQW_B_3_L02_GCGGTAAGCT_FC2_23311016_20120217_F3.csfasta.gz	GEO	GSM1158716	http://www.ncbi.nlm.nih.gov/geo/query/acc.cgi?acc=GSE47774	Data processing and naming convention	GSE47774_SEQC_LIF_SQW.txt.gz	GEO	GSE47774	http://www.ncbi.nlm.nih.gov/geo/query/acc.cgi?acc=GSE47774	Microarray and primePCR record can be found at GSE56457	Data from the linked ABRF-NGS study are available at GSE46876	forward
B424	RNA-Seq sequencing sites	SOLiD RNA-Seq library preparation and sequencing	B424	SEQC_LIF_SQW_B_3_L03_GCGGTAAGCT_FC1_23311016_20120217_F3.csfasta.gz	GEO	GSM1158717	http://www.ncbi.nlm.nih.gov/geo/query/acc.cgi?acc=GSE47774	Data processing and naming convention	GSE47774_SEQC_LIF_SQW.txt.gz	GEO	GSE47774	http://www.ncbi.nlm.nih.gov/geo/query/acc.cgi?acc=GSE47774	Microarray and primePCR record can be found at GSE56457	Data from the linked ABRF-NGS study are available at GSE46876	forward
B425	RNA-Seq sequencing sites	SOLiD RNA-Seq library preparation and sequencing	B425	SEQC_LIF_SQW_B_3_L03_GCGGTAAGCT_FC2_23311016_20120217_F3.csfasta.gz	GEO	GSM1158718	http://www.ncbi.nlm.nih.gov/geo/query/acc.cgi?acc=GSE47774	Data processing and naming convention	GSE47774_SEQC_LIF_SQW.txt.gz	GEO	GSE47774	http://www.ncbi.nlm.nih.gov/geo/query/acc.cgi?acc=GSE47774	Microarray and primePCR record can be found at GSE56457	Data from the linked ABRF-NGS study are available at GSE46876	forward
B426	RNA-Seq sequencing sites	SOLiD RNA-Seq library preparation and sequencing	B426	SEQC_LIF_SQW_B_3_L04_GCGGTAAGCT_FC1_23311016_20120217_F3.csfasta.gz	GEO	GSM1158719	http://www.ncbi.nlm.nih.gov/geo/query/acc.cgi?acc=GSE47774	Data processing and naming convention	GSE47774_SEQC_LIF_SQW.txt.gz	GEO	GSE47774	http://www.ncbi.nlm.nih.gov/geo/query/acc.cgi?acc=GSE47774	Microarray and primePCR record can be found at GSE56457	Data from the linked ABRF-NGS study are available at GSE46876	forward
B427	RNA-Seq sequencing sites	SOLiD RNA-Seq library preparation and sequencing	B427	SEQC_LIF_SQW_B_3_L04_GCGGTAAGCT_FC2_23311016_20120217_F3.csfasta.gz	GEO	GSM1158720	http://www.ncbi.nlm.nih.gov/geo/query/acc.cgi?acc=GSE47774	Data processing and naming convention	GSE47774_SEQC_LIF_SQW.txt.gz	GEO	GSE47774	http://www.ncbi.nlm.nih.gov/geo/query/acc.cgi?acc=GSE47774	Microarray and primePCR record can be found at GSE56457	Data from the linked ABRF-NGS study are available at GSE46876	forward
B428	RNA-Seq sequencing sites	SOLiD RNA-Seq library preparation and sequencing	B428	SEQC_LIF_SQW_B_3_L05_GCGGTAAGCT_FC1_23311016_20120217_F3.csfasta.gz	GEO	GSM1158721	http://www.ncbi.nlm.nih.gov/geo/query/acc.cgi?acc=GSE47774	Data processing and naming convention	GSE47774_SEQC_LIF_SQW.txt.gz	GEO	GSE47774	http://www.ncbi.nlm.nih.gov/geo/query/acc.cgi?acc=GSE47774	Microarray and primePCR record can be found at GSE56457	Data from the linked ABRF-NGS study are available at GSE46876	forward
B429	RNA-Seq sequencing sites	SOLiD RNA-Seq library preparation and sequencing	B429	SEQC_LIF_SQW_B_3_L05_GCGGTAAGCT_FC2_23311016_20120217_F3.csfasta.gz	GEO	GSM1158722	http://www.ncbi.nlm.nih.gov/geo/query/acc.cgi?acc=GSE47774	Data processing and naming convention	GSE47774_SEQC_LIF_SQW.txt.gz	GEO	GSE47774	http://www.ncbi.nlm.nih.gov/geo/query/acc.cgi?acc=GSE47774	Microarray and primePCR record can be found at GSE56457	Data from the linked ABRF-NGS study are available at GSE46876	forward
B430	RNA-Seq sequencing sites	SOLiD RNA-Seq library preparation and sequencing	B430	SEQC_LIF_SQW_B_3_L06_GCGGTAAGCT_FC1_23311016_20120217_F3.csfasta.gz	GEO	GSM1158723	http://www.ncbi.nlm.nih.gov/geo/query/acc.cgi?acc=GSE47774	Data processing and naming convention	GSE47774_SEQC_LIF_SQW.txt.gz	GEO	GSE47774	http://www.ncbi.nlm.nih.gov/geo/query/acc.cgi?acc=GSE47774	Microarray and primePCR record can be found at GSE56457	Data from the linked ABRF-NGS study are available at GSE46876	forward
B431	RNA-Seq sequencing sites	SOLiD RNA-Seq library preparation and sequencing	B431	SEQC_LIF_SQW_B_3_L06_GCGGTAAGCT_FC2_23311016_20120217_F3.csfasta.gz	GEO	GSM1158724	http://www.ncbi.nlm.nih.gov/geo/query/acc.cgi?acc=GSE47774	Data processing and naming convention	GSE47774_SEQC_LIF_SQW.txt.gz	GEO	GSE47774	http://www.ncbi.nlm.nih.gov/geo/query/acc.cgi?acc=GSE47774	Microarray and primePCR record can be found at GSE56457	Data from the linked ABRF-NGS study are available at GSE46876	forward
B432	RNA-Seq sequencing sites	SOLiD RNA-Seq library preparation and sequencing	B432	SEQC_LIF_SQW_B_4_L01_GTGCGGCAGA_FC1_23311016_20120217_F3.csfasta.gz	GEO	GSM1158725	http://www.ncbi.nlm.nih.gov/geo/query/acc.cgi?acc=GSE47774	Data processing and naming convention	GSE47774_SEQC_LIF_SQW.txt.gz	GEO	GSE47774	http://www.ncbi.nlm.nih.gov/geo/query/acc.cgi?acc=GSE47774	Microarray and primePCR record can be found at GSE56457	Data from the linked ABRF-NGS study are available at GSE46876	forward
B433	RNA-Seq sequencing sites	SOLiD RNA-Seq library preparation and sequencing	B433	SEQC_LIF_SQW_B_4_L01_GTGCGGCAGA_FC2_23311016_20120217_F3.csfasta.gz	GEO	GSM1158726	http://www.ncbi.nlm.nih.gov/geo/query/acc.cgi?acc=GSE47774	Data processing and naming convention	GSE47774_SEQC_LIF_SQW.txt.gz	GEO	GSE47774	http://www.ncbi.nlm.nih.gov/geo/query/acc.cgi?acc=GSE47774	Microarray and primePCR record can be found at GSE56457	Data from the linked ABRF-NGS study are available at GSE46876	forward
B434	RNA-Seq sequencing sites	SOLiD RNA-Seq library preparation and sequencing	B434	SEQC_LIF_SQW_B_4_L02_GTGCGGCAGA_FC1_23311016_20120217_F3.csfasta.gz	GEO	GSM1158727	http://www.ncbi.nlm.nih.gov/geo/query/acc.cgi?acc=GSE47774	Data processing and naming convention	GSE47774_SEQC_LIF_SQW.txt.gz	GEO	GSE47774	http://www.ncbi.nlm.nih.gov/geo/query/acc.cgi?acc=GSE47774	Microarray and primePCR record can be found at GSE56457	Data from the linked ABRF-NGS study are available at GSE46876	forward
B435	RNA-Seq sequencing sites	SOLiD RNA-Seq library preparation and sequencing	B435	SEQC_LIF_SQW_B_4_L02_GTGCGGCAGA_FC2_23311016_20120217_F3.csfasta.gz	GEO	GSM1158728	http://www.ncbi.nlm.nih.gov/geo/query/acc.cgi?acc=GSE47774	Data processing and naming convention	GSE47774_SEQC_LIF_SQW.txt.gz	GEO	GSE47774	http://www.ncbi.nlm.nih.gov/geo/query/acc.cgi?acc=GSE47774	Microarray and primePCR record can be found at GSE56457	Data from the linked ABRF-NGS study are available at GSE46876	forward
B436	RNA-Seq sequencing sites	SOLiD RNA-Seq library preparation and sequencing	B436	SEQC_LIF_SQW_B_4_L03_GTGCGGCAGA_FC1_23311016_20120217_F3.csfasta.gz	GEO	GSM1158729	http://www.ncbi.nlm.nih.gov/geo/query/acc.cgi?acc=GSE47774	Data processing and naming convention	GSE47774_SEQC_LIF_SQW.txt.gz	GEO	GSE47774	http://www.ncbi.nlm.nih.gov/geo/query/acc.cgi?acc=GSE47774	Microarray and primePCR record can be found at GSE56457	Data from the linked ABRF-NGS study are available at GSE46876	forward
B437	RNA-Seq sequencing sites	SOLiD RNA-Seq library preparation and sequencing	B437	SEQC_LIF_SQW_B_4_L03_GTGCGGCAGA_FC2_23311016_20120217_F3.csfasta.gz	GEO	GSM1158730	http://www.ncbi.nlm.nih.gov/geo/query/acc.cgi?acc=GSE47774	Data processing and naming convention	GSE47774_SEQC_LIF_SQW.txt.gz	GEO	GSE47774	http://www.ncbi.nlm.nih.gov/geo/query/acc.cgi?acc=GSE47774	Microarray and primePCR record can be found at GSE56457	Data from the linked ABRF-NGS study are available at GSE46876	forward
B438	RNA-Seq sequencing sites	SOLiD RNA-Seq library preparation and sequencing	B438	SEQC_LIF_SQW_B_4_L04_GTGCGGCAGA_FC1_23311016_20120217_F3.csfasta.gz	GEO	GSM1158731	http://www.ncbi.nlm.nih.gov/geo/query/acc.cgi?acc=GSE47774	Data processing and naming convention	GSE47774_SEQC_LIF_SQW.txt.gz	GEO	GSE47774	http://www.ncbi.nlm.nih.gov/geo/query/acc.cgi?acc=GSE47774	Microarray and primePCR record can be found at GSE56457	Data from the linked ABRF-NGS study are available at GSE46876	forward
B439	RNA-Seq sequencing sites	SOLiD RNA-Seq library preparation and sequencing	B439	SEQC_LIF_SQW_B_4_L04_GTGCGGCAGA_FC2_23311016_20120217_F3.csfasta.gz	GEO	GSM1158732	http://www.ncbi.nlm.nih.gov/geo/query/acc.cgi?acc=GSE47774	Data processing and naming convention	GSE47774_SEQC_LIF_SQW.txt.gz	GEO	GSE47774	http://www.ncbi.nlm.nih.gov/geo/query/acc.cgi?acc=GSE47774	Microarray and primePCR record can be found at GSE56457	Data from the linked ABRF-NGS study are available at GSE46876	forward
B440	RNA-Seq sequencing sites	SOLiD RNA-Seq library preparation and sequencing	B440	SEQC_LIF_SQW_B_4_L05_GTGCGGCAGA_FC1_23311016_20120217_F3.csfasta.gz	GEO	GSM1158733	http://www.ncbi.nlm.nih.gov/geo/query/acc.cgi?acc=GSE47774	Data processing and naming convention	GSE47774_SEQC_LIF_SQW.txt.gz	GEO	GSE47774	http://www.ncbi.nlm.nih.gov/geo/query/acc.cgi?acc=GSE47774	Microarray and primePCR record can be found at GSE56457	Data from the linked ABRF-NGS study are available at GSE46876	forward
B441	RNA-Seq sequencing sites	SOLiD RNA-Seq library preparation and sequencing	B441	SEQC_LIF_SQW_B_4_L05_GTGCGGCAGA_FC2_23311016_20120217_F3.csfasta.gz	GEO	GSM1158734	http://www.ncbi.nlm.nih.gov/geo/query/acc.cgi?acc=GSE47774	Data processing and naming convention	GSE47774_SEQC_LIF_SQW.txt.gz	GEO	GSE47774	http://www.ncbi.nlm.nih.gov/geo/query/acc.cgi?acc=GSE47774	Microarray and primePCR record can be found at GSE56457	Data from the linked ABRF-NGS study are available at GSE46876	forward
B442	RNA-Seq sequencing sites	SOLiD RNA-Seq library preparation and sequencing	B442	SEQC_LIF_SQW_B_4_L06_GTGCGGCAGA_FC1_23311016_20120217_F3.csfasta.gz	GEO	GSM1158735	http://www.ncbi.nlm.nih.gov/geo/query/acc.cgi?acc=GSE47774	Data processing and naming convention	GSE47774_SEQC_LIF_SQW.txt.gz	GEO	GSE47774	http://www.ncbi.nlm.nih.gov/geo/query/acc.cgi?acc=GSE47774	Microarray and primePCR record can be found at GSE56457	Data from the linked ABRF-NGS study are available at GSE46876	forward
B443	RNA-Seq sequencing sites	SOLiD RNA-Seq library preparation and sequencing	B443	SEQC_LIF_SQW_B_4_L06_GTGCGGCAGA_FC2_23311016_20120217_F3.csfasta.gz	GEO	GSM1158736	http://www.ncbi.nlm.nih.gov/geo/query/acc.cgi?acc=GSE47774	Data processing and naming convention	GSE47774_SEQC_LIF_SQW.txt.gz	GEO	GSE47774	http://www.ncbi.nlm.nih.gov/geo/query/acc.cgi?acc=GSE47774	Microarray and primePCR record can be found at GSE56457	Data from the linked ABRF-NGS study are available at GSE46876	forward
B444	RNA-Seq sequencing sites	SOLiD RNA-Seq library preparation and sequencing	B444	SEQC_LIF_SQW_B_5_L01_GAGAAGATGA_FC1_23311016_20120217_F3.csfasta.gz	GEO	GSM1158737	http://www.ncbi.nlm.nih.gov/geo/query/acc.cgi?acc=GSE47774	Data processing and naming convention	GSE47774_SEQC_LIF_SQW.txt.gz	GEO	GSE47774	http://www.ncbi.nlm.nih.gov/geo/query/acc.cgi?acc=GSE47774	Microarray and primePCR record can be found at GSE56457	Data from the linked ABRF-NGS study are available at GSE46876	forward
B445	RNA-Seq sequencing sites	SOLiD RNA-Seq library preparation and sequencing	B445	SEQC_LIF_SQW_B_5_L01_GAGAAGATGA_FC2_23311016_20120217_F3.csfasta.gz	GEO	GSM1158738	http://www.ncbi.nlm.nih.gov/geo/query/acc.cgi?acc=GSE47774	Data processing and naming convention	GSE47774_SEQC_LIF_SQW.txt.gz	GEO	GSE47774	http://www.ncbi.nlm.nih.gov/geo/query/acc.cgi?acc=GSE47774	Microarray and primePCR record can be found at GSE56457	Data from the linked ABRF-NGS study are available at GSE46876	forward
B446	RNA-Seq sequencing sites	SOLiD RNA-Seq library preparation and sequencing	B446	SEQC_LIF_SQW_B_5_L02_GAGAAGATGA_FC1_23311016_20120217_F3.csfasta.gz	GEO	GSM1158739	http://www.ncbi.nlm.nih.gov/geo/query/acc.cgi?acc=GSE47774	Data processing and naming convention	GSE47774_SEQC_LIF_SQW.txt.gz	GEO	GSE47774	http://www.ncbi.nlm.nih.gov/geo/query/acc.cgi?acc=GSE47774	Microarray and primePCR record can be found at GSE56457	Data from the linked ABRF-NGS study are available at GSE46876	forward
B447	RNA-Seq sequencing sites	SOLiD RNA-Seq library preparation and sequencing	B447	SEQC_LIF_SQW_B_5_L02_GAGAAGATGA_FC2_23311016_20120217_F3.csfasta.gz	GEO	GSM1158740	http://www.ncbi.nlm.nih.gov/geo/query/acc.cgi?acc=GSE47774	Data processing and naming convention	GSE47774_SEQC_LIF_SQW.txt.gz	GEO	GSE47774	http://www.ncbi.nlm.nih.gov/geo/query/acc.cgi?acc=GSE47774	Microarray and primePCR record can be found at GSE56457	Data from the linked ABRF-NGS study are available at GSE46876	forward
B448	RNA-Seq sequencing sites	SOLiD RNA-Seq library preparation and sequencing	B448	SEQC_LIF_SQW_B_5_L03_GAGAAGATGA_FC1_23311016_20120217_F3.csfasta.gz	GEO	GSM1158741	http://www.ncbi.nlm.nih.gov/geo/query/acc.cgi?acc=GSE47774	Data processing and naming convention	GSE47774_SEQC_LIF_SQW.txt.gz	GEO	GSE47774	http://www.ncbi.nlm.nih.gov/geo/query/acc.cgi?acc=GSE47774	Microarray and primePCR record can be found at GSE56457	Data from the linked ABRF-NGS study are available at GSE46876	forward
B449	RNA-Seq sequencing sites	SOLiD RNA-Seq library preparation and sequencing	B449	SEQC_LIF_SQW_B_5_L03_GAGAAGATGA_FC2_23311016_20120217_F3.csfasta.gz	GEO	GSM1158742	http://www.ncbi.nlm.nih.gov/geo/query/acc.cgi?acc=GSE47774	Data processing and naming convention	GSE47774_SEQC_LIF_SQW.txt.gz	GEO	GSE47774	http://www.ncbi.nlm.nih.gov/geo/query/acc.cgi?acc=GSE47774	Microarray and primePCR record can be found at GSE56457	Data from the linked ABRF-NGS study are available at GSE46876	forward
B450	RNA-Seq sequencing sites	SOLiD RNA-Seq library preparation and sequencing	B450	SEQC_LIF_SQW_B_5_L04_GAGAAGATGA_FC1_23311016_20120217_F3.csfasta.gz	GEO	GSM1158743	http://www.ncbi.nlm.nih.gov/geo/query/acc.cgi?acc=GSE47774	Data processing and naming convention	GSE47774_SEQC_LIF_SQW.txt.gz	GEO	GSE47774	http://www.ncbi.nlm.nih.gov/geo/query/acc.cgi?acc=GSE47774	Microarray and primePCR record can be found at GSE56457	Data from the linked ABRF-NGS study are available at GSE46876	forward
B451	RNA-Seq sequencing sites	SOLiD RNA-Seq library preparation and sequencing	B451	SEQC_LIF_SQW_B_5_L04_GAGAAGATGA_FC2_23311016_20120217_F3.csfasta.gz	GEO	GSM1158744	http://www.ncbi.nlm.nih.gov/geo/query/acc.cgi?acc=GSE47774	Data processing and naming convention	GSE47774_SEQC_LIF_SQW.txt.gz	GEO	GSE47774	http://www.ncbi.nlm.nih.gov/geo/query/acc.cgi?acc=GSE47774	Microarray and primePCR record can be found at GSE56457	Data from the linked ABRF-NGS study are available at GSE46876	forward
B452	RNA-Seq sequencing sites	SOLiD RNA-Seq library preparation and sequencing	B452	SEQC_LIF_SQW_B_5_L05_GAGAAGATGA_FC1_23311016_20120217_F3.csfasta.gz	GEO	GSM1158745	http://www.ncbi.nlm.nih.gov/geo/query/acc.cgi?acc=GSE47774	Data processing and naming convention	GSE47774_SEQC_LIF_SQW.txt.gz	GEO	GSE47774	http://www.ncbi.nlm.nih.gov/geo/query/acc.cgi?acc=GSE47774	Microarray and primePCR record can be found at GSE56457	Data from the linked ABRF-NGS study are available at GSE46876	forward
B453	RNA-Seq sequencing sites	SOLiD RNA-Seq library preparation and sequencing	B453	SEQC_LIF_SQW_B_5_L05_GAGAAGATGA_FC2_23311016_20120217_F3.csfasta.gz	GEO	GSM1158746	http://www.ncbi.nlm.nih.gov/geo/query/acc.cgi?acc=GSE47774	Data processing and naming convention	GSE47774_SEQC_LIF_SQW.txt.gz	GEO	GSE47774	http://www.ncbi.nlm.nih.gov/geo/query/acc.cgi?acc=GSE47774	Microarray and primePCR record can be found at GSE56457	Data from the linked ABRF-NGS study are available at GSE46876	forward
B454	RNA-Seq sequencing sites	SOLiD RNA-Seq library preparation and sequencing	B454	SEQC_LIF_SQW_B_5_L06_GAGAAGATGA_FC1_23311016_20120217_F3.csfasta.gz	GEO	GSM1158747	http://www.ncbi.nlm.nih.gov/geo/query/acc.cgi?acc=GSE47774	Data processing and naming convention	GSE47774_SEQC_LIF_SQW.txt.gz	GEO	GSE47774	http://www.ncbi.nlm.nih.gov/geo/query/acc.cgi?acc=GSE47774	Microarray and primePCR record can be found at GSE56457	Data from the linked ABRF-NGS study are available at GSE46876	forward
B455	RNA-Seq sequencing sites	SOLiD RNA-Seq library preparation and sequencing	B455	SEQC_LIF_SQW_B_5_L06_GAGAAGATGA_FC2_23311016_20120217_F3.csfasta.gz	GEO	GSM1158748	http://www.ncbi.nlm.nih.gov/geo/query/acc.cgi?acc=GSE47774	Data processing and naming convention	GSE47774_SEQC_LIF_SQW.txt.gz	GEO	GSE47774	http://www.ncbi.nlm.nih.gov/geo/query/acc.cgi?acc=GSE47774	Microarray and primePCR record can be found at GSE56457	Data from the linked ABRF-NGS study are available at GSE46876	forward
C396	RNA-Seq sequencing sites	SOLiD RNA-Seq library preparation and sequencing	C396	SEQC_LIF_SQW_C_1_L01_ATAGGTTATA_FC1_23311016_20120217_F3.csfasta.gz	GEO	GSM1158749	http://www.ncbi.nlm.nih.gov/geo/query/acc.cgi?acc=GSE47774	Data processing and naming convention	GSE47774_SEQC_LIF_SQW.txt.gz	GEO	GSE47774	http://www.ncbi.nlm.nih.gov/geo/query/acc.cgi?acc=GSE47774	Microarray and primePCR record can be found at GSE56457	Data from the linked ABRF-NGS study are available at GSE46876	forward
C397	RNA-Seq sequencing sites	SOLiD RNA-Seq library preparation and sequencing	C397	SEQC_LIF_SQW_C_1_L01_ATAGGTTATA_FC2_23311016_20120217_F3.csfasta.gz	GEO	GSM1158750	http://www.ncbi.nlm.nih.gov/geo/query/acc.cgi?acc=GSE47774	Data processing and naming convention	GSE47774_SEQC_LIF_SQW.txt.gz	GEO	GSE47774	http://www.ncbi.nlm.nih.gov/geo/query/acc.cgi?acc=GSE47774	Microarray and primePCR record can be found at GSE56457	Data from the linked ABRF-NGS study are available at GSE46876	forward
C398	RNA-Seq sequencing sites	SOLiD RNA-Seq library preparation and sequencing	C398	SEQC_LIF_SQW_C_1_L02_ATAGGTTATA_FC1_23311016_20120217_F3.csfasta.gz	GEO	GSM1158751	http://www.ncbi.nlm.nih.gov/geo/query/acc.cgi?acc=GSE47774	Data processing and naming convention	GSE47774_SEQC_LIF_SQW.txt.gz	GEO	GSE47774	http://www.ncbi.nlm.nih.gov/geo/query/acc.cgi?acc=GSE47774	Microarray and primePCR record can be found at GSE56457	Data from the linked ABRF-NGS study are available at GSE46876	forward
C399	RNA-Seq sequencing sites	SOLiD RNA-Seq library preparation and sequencing	C399	SEQC_LIF_SQW_C_1_L02_ATAGGTTATA_FC2_23311016_20120217_F3.csfasta.gz	GEO	GSM1158752	http://www.ncbi.nlm.nih.gov/geo/query/acc.cgi?acc=GSE47774	Data processing and naming convention	GSE47774_SEQC_LIF_SQW.txt.gz	GEO	GSE47774	http://www.ncbi.nlm.nih.gov/geo/query/acc.cgi?acc=GSE47774	Microarray and primePCR record can be found at GSE56457	Data from the linked ABRF-NGS study are available at GSE46876	forward
C400	RNA-Seq sequencing sites	SOLiD RNA-Seq library preparation and sequencing	C400	SEQC_LIF_SQW_C_1_L03_ATAGGTTATA_FC1_23311016_20120217_F3.csfasta.gz	GEO	GSM1158753	http://www.ncbi.nlm.nih.gov/geo/query/acc.cgi?acc=GSE47774	Data processing and naming convention	GSE47774_SEQC_LIF_SQW.txt.gz	GEO	GSE47774	http://www.ncbi.nlm.nih.gov/geo/query/acc.cgi?acc=GSE47774	Microarray and primePCR record can be found at GSE56457	Data from the linked ABRF-NGS study are available at GSE46876	forward
C401	RNA-Seq sequencing sites	SOLiD RNA-Seq library preparation and sequencing	C401	SEQC_LIF_SQW_C_1_L03_ATAGGTTATA_FC2_23311016_20120217_F3.csfasta.gz	GEO	GSM1158754	http://www.ncbi.nlm.nih.gov/geo/query/acc.cgi?acc=GSE47774	Data processing and naming convention	GSE47774_SEQC_LIF_SQW.txt.gz	GEO	GSE47774	http://www.ncbi.nlm.nih.gov/geo/query/acc.cgi?acc=GSE47774	Microarray and primePCR record can be found at GSE56457	Data from the linked ABRF-NGS study are available at GSE46876	forward
C402	RNA-Seq sequencing sites	SOLiD RNA-Seq library preparation and sequencing	C402	SEQC_LIF_SQW_C_1_L04_ATAGGTTATA_FC1_23311016_20120217_F3.csfasta.gz	GEO	GSM1158755	http://www.ncbi.nlm.nih.gov/geo/query/acc.cgi?acc=GSE47774	Data processing and naming convention	GSE47774_SEQC_LIF_SQW.txt.gz	GEO	GSE47774	http://www.ncbi.nlm.nih.gov/geo/query/acc.cgi?acc=GSE47774	Microarray and primePCR record can be found at GSE56457	Data from the linked ABRF-NGS study are available at GSE46876	forward
C403	RNA-Seq sequencing sites	SOLiD RNA-Seq library preparation and sequencing	C403	SEQC_LIF_SQW_C_1_L04_ATAGGTTATA_FC2_23311016_20120217_F3.csfasta.gz	GEO	GSM1158756	http://www.ncbi.nlm.nih.gov/geo/query/acc.cgi?acc=GSE47774	Data processing and naming convention	GSE47774_SEQC_LIF_SQW.txt.gz	GEO	GSE47774	http://www.ncbi.nlm.nih.gov/geo/query/acc.cgi?acc=GSE47774	Microarray and primePCR record can be found at GSE56457	Data from the linked ABRF-NGS study are available at GSE46876	forward
C404	RNA-Seq sequencing sites	SOLiD RNA-Seq library preparation and sequencing	C404	SEQC_LIF_SQW_C_1_L05_ATAGGTTATA_FC1_23311016_20120217_F3.csfasta.gz	GEO	GSM1158757	http://www.ncbi.nlm.nih.gov/geo/query/acc.cgi?acc=GSE47774	Data processing and naming convention	GSE47774_SEQC_LIF_SQW.txt.gz	GEO	GSE47774	http://www.ncbi.nlm.nih.gov/geo/query/acc.cgi?acc=GSE47774	Microarray and primePCR record can be found at GSE56457	Data from the linked ABRF-NGS study are available at GSE46876	forward
C405	RNA-Seq sequencing sites	SOLiD RNA-Seq library preparation and sequencing	C405	SEQC_LIF_SQW_C_1_L05_ATAGGTTATA_FC2_23311016_20120217_F3.csfasta.gz	GEO	GSM1158758	http://www.ncbi.nlm.nih.gov/geo/query/acc.cgi?acc=GSE47774	Data processing and naming convention	GSE47774_SEQC_LIF_SQW.txt.gz	GEO	GSE47774	http://www.ncbi.nlm.nih.gov/geo/query/acc.cgi?acc=GSE47774	Microarray and primePCR record can be found at GSE56457	Data from the linked ABRF-NGS study are available at GSE46876	forward
C406	RNA-Seq sequencing sites	SOLiD RNA-Seq library preparation and sequencing	C406	SEQC_LIF_SQW_C_1_L06_ATAGGTTATA_FC1_23311016_20120217_F3.csfasta.gz	GEO	GSM1158759	http://www.ncbi.nlm.nih.gov/geo/query/acc.cgi?acc=GSE47774	Data processing and naming convention	GSE47774_SEQC_LIF_SQW.txt.gz	GEO	GSE47774	http://www.ncbi.nlm.nih.gov/geo/query/acc.cgi?acc=GSE47774	Microarray and primePCR record can be found at GSE56457	Data from the linked ABRF-NGS study are available at GSE46876	forward
C407	RNA-Seq sequencing sites	SOLiD RNA-Seq library preparation and sequencing	C407	SEQC_LIF_SQW_C_1_L06_ATAGGTTATA_FC2_23311016_20120217_F3.csfasta.gz	GEO	GSM1158760	http://www.ncbi.nlm.nih.gov/geo/query/acc.cgi?acc=GSE47774	Data processing and naming convention	GSE47774_SEQC_LIF_SQW.txt.gz	GEO	GSE47774	http://www.ncbi.nlm.nih.gov/geo/query/acc.cgi?acc=GSE47774	Microarray and primePCR record can be found at GSE56457	Data from the linked ABRF-NGS study are available at GSE46876	forward
C408	RNA-Seq sequencing sites	SOLiD RNA-Seq library preparation and sequencing	C408	SEQC_LIF_SQW_C_2_L01_GGGTTATGCC_FC1_23311016_20120217_F3.csfasta.gz	GEO	GSM1158761	http://www.ncbi.nlm.nih.gov/geo/query/acc.cgi?acc=GSE47774	Data processing and naming convention	GSE47774_SEQC_LIF_SQW.txt.gz	GEO	GSE47774	http://www.ncbi.nlm.nih.gov/geo/query/acc.cgi?acc=GSE47774	Microarray and primePCR record can be found at GSE56457	Data from the linked ABRF-NGS study are available at GSE46876	forward
C409	RNA-Seq sequencing sites	SOLiD RNA-Seq library preparation and sequencing	C409	SEQC_LIF_SQW_C_2_L01_GGGTTATGCC_FC2_23311016_20120217_F3.csfasta.gz	GEO	GSM1158762	http://www.ncbi.nlm.nih.gov/geo/query/acc.cgi?acc=GSE47774	Data processing and naming convention	GSE47774_SEQC_LIF_SQW.txt.gz	GEO	GSE47774	http://www.ncbi.nlm.nih.gov/geo/query/acc.cgi?acc=GSE47774	Microarray and primePCR record can be found at GSE56457	Data from the linked ABRF-NGS study are available at GSE46876	forward
C410	RNA-Seq sequencing sites	SOLiD RNA-Seq library preparation and sequencing	C410	SEQC_LIF_SQW_C_2_L02_GGGTTATGCC_FC1_23311016_20120217_F3.csfasta.gz	GEO	GSM1158763	http://www.ncbi.nlm.nih.gov/geo/query/acc.cgi?acc=GSE47774	Data processing and naming convention	GSE47774_SEQC_LIF_SQW.txt.gz	GEO	GSE47774	http://www.ncbi.nlm.nih.gov/geo/query/acc.cgi?acc=GSE47774	Microarray and primePCR record can be found at GSE56457	Data from the linked ABRF-NGS study are available at GSE46876	forward
C411	RNA-Seq sequencing sites	SOLiD RNA-Seq library preparation and sequencing	C411	SEQC_LIF_SQW_C_2_L02_GGGTTATGCC_FC2_23311016_20120217_F3.csfasta.gz	GEO	GSM1158764	http://www.ncbi.nlm.nih.gov/geo/query/acc.cgi?acc=GSE47774	Data processing and naming convention	GSE47774_SEQC_LIF_SQW.txt.gz	GEO	GSE47774	http://www.ncbi.nlm.nih.gov/geo/query/acc.cgi?acc=GSE47774	Microarray and primePCR record can be found at GSE56457	Data from the linked ABRF-NGS study are available at GSE46876	forward
C412	RNA-Seq sequencing sites	SOLiD RNA-Seq library preparation and sequencing	C412	SEQC_LIF_SQW_C_2_L03_GGGTTATGCC_FC1_23311016_20120217_F3.csfasta.gz	GEO	GSM1158765	http://www.ncbi.nlm.nih.gov/geo/query/acc.cgi?acc=GSE47774	Data processing and naming convention	GSE47774_SEQC_LIF_SQW.txt.gz	GEO	GSE47774	http://www.ncbi.nlm.nih.gov/geo/query/acc.cgi?acc=GSE47774	Microarray and primePCR record can be found at GSE56457	Data from the linked ABRF-NGS study are available at GSE46876	forward
C413	RNA-Seq sequencing sites	SOLiD RNA-Seq library preparation and sequencing	C413	SEQC_LIF_SQW_C_2_L03_GGGTTATGCC_FC2_23311016_20120217_F3.csfasta.gz	GEO	GSM1158766	http://www.ncbi.nlm.nih.gov/geo/query/acc.cgi?acc=GSE47774	Data processing and naming convention	GSE47774_SEQC_LIF_SQW.txt.gz	GEO	GSE47774	http://www.ncbi.nlm.nih.gov/geo/query/acc.cgi?acc=GSE47774	Microarray and primePCR record can be found at GSE56457	Data from the linked ABRF-NGS study are available at GSE46876	forward
C414	RNA-Seq sequencing sites	SOLiD RNA-Seq library preparation and sequencing	C414	SEQC_LIF_SQW_C_2_L04_GGGTTATGCC_FC1_23311016_20120217_F3.csfasta.gz	GEO	GSM1158767	http://www.ncbi.nlm.nih.gov/geo/query/acc.cgi?acc=GSE47774	Data processing and naming convention	GSE47774_SEQC_LIF_SQW.txt.gz	GEO	GSE47774	http://www.ncbi.nlm.nih.gov/geo/query/acc.cgi?acc=GSE47774	Microarray and primePCR record can be found at GSE56457	Data from the linked ABRF-NGS study are available at GSE46876	forward
C415	RNA-Seq sequencing sites	SOLiD RNA-Seq library preparation and sequencing	C415	SEQC_LIF_SQW_C_2_L04_GGGTTATGCC_FC2_23311016_20120217_F3.csfasta.gz	GEO	GSM1158768	http://www.ncbi.nlm.nih.gov/geo/query/acc.cgi?acc=GSE47774	Data processing and naming convention	GSE47774_SEQC_LIF_SQW.txt.gz	GEO	GSE47774	http://www.ncbi.nlm.nih.gov/geo/query/acc.cgi?acc=GSE47774	Microarray and primePCR record can be found at GSE56457	Data from the linked ABRF-NGS study are available at GSE46876	forward
C416	RNA-Seq sequencing sites	SOLiD RNA-Seq library preparation and sequencing	C416	SEQC_LIF_SQW_C_2_L05_GGGTTATGCC_FC1_23311016_20120217_F3.csfasta.gz	GEO	GSM1158769	http://www.ncbi.nlm.nih.gov/geo/query/acc.cgi?acc=GSE47774	Data processing and naming convention	GSE47774_SEQC_LIF_SQW.txt.gz	GEO	GSE47774	http://www.ncbi.nlm.nih.gov/geo/query/acc.cgi?acc=GSE47774	Microarray and primePCR record can be found at GSE56457	Data from the linked ABRF-NGS study are available at GSE46876	forward
C417	RNA-Seq sequencing sites	SOLiD RNA-Seq library preparation and sequencing	C417	SEQC_LIF_SQW_C_2_L05_GGGTTATGCC_FC2_23311016_20120217_F3.csfasta.gz	GEO	GSM1158770	http://www.ncbi.nlm.nih.gov/geo/query/acc.cgi?acc=GSE47774	Data processing and naming convention	GSE47774_SEQC_LIF_SQW.txt.gz	GEO	GSE47774	http://www.ncbi.nlm.nih.gov/geo/query/acc.cgi?acc=GSE47774	Microarray and primePCR record can be found at GSE56457	Data from the linked ABRF-NGS study are available at GSE46876	forward
C418	RNA-Seq sequencing sites	SOLiD RNA-Seq library preparation and sequencing	C418	SEQC_LIF_SQW_C_2_L06_GGGTTATGCC_FC1_23311016_20120217_F3.csfasta.gz	GEO	GSM1158771	http://www.ncbi.nlm.nih.gov/geo/query/acc.cgi?acc=GSE47774	Data processing and naming convention	GSE47774_SEQC_LIF_SQW.txt.gz	GEO	GSE47774	http://www.ncbi.nlm.nih.gov/geo/query/acc.cgi?acc=GSE47774	Microarray and primePCR record can be found at GSE56457	Data from the linked ABRF-NGS study are available at GSE46876	forward
C419	RNA-Seq sequencing sites	SOLiD RNA-Seq library preparation and sequencing	C419	SEQC_LIF_SQW_C_2_L06_GGGTTATGCC_FC2_23311016_20120217_F3.csfasta.gz	GEO	GSM1158772	http://www.ncbi.nlm.nih.gov/geo/query/acc.cgi?acc=GSE47774	Data processing and naming convention	GSE47774_SEQC_LIF_SQW.txt.gz	GEO	GSE47774	http://www.ncbi.nlm.nih.gov/geo/query/acc.cgi?acc=GSE47774	Microarray and primePCR record can be found at GSE56457	Data from the linked ABRF-NGS study are available at GSE46876	forward
C420	RNA-Seq sequencing sites	SOLiD RNA-Seq library preparation and sequencing	C420	SEQC_LIF_SQW_C_3_L01_GTGCGACACG_FC1_23311016_20120217_F3.csfasta.gz	GEO	GSM1158773	http://www.ncbi.nlm.nih.gov/geo/query/acc.cgi?acc=GSE47774	Data processing and naming convention	GSE47774_SEQC_LIF_SQW.txt.gz	GEO	GSE47774	http://www.ncbi.nlm.nih.gov/geo/query/acc.cgi?acc=GSE47774	Microarray and primePCR record can be found at GSE56457	Data from the linked ABRF-NGS study are available at GSE46876	forward
C421	RNA-Seq sequencing sites	SOLiD RNA-Seq library preparation and sequencing	C421	SEQC_LIF_SQW_C_3_L01_GTGCGACACG_FC2_23311016_20120217_F3.csfasta.gz	GEO	GSM1158774	http://www.ncbi.nlm.nih.gov/geo/query/acc.cgi?acc=GSE47774	Data processing and naming convention	GSE47774_SEQC_LIF_SQW.txt.gz	GEO	GSE47774	http://www.ncbi.nlm.nih.gov/geo/query/acc.cgi?acc=GSE47774	Microarray and primePCR record can be found at GSE56457	Data from the linked ABRF-NGS study are available at GSE46876	forward
C422	RNA-Seq sequencing sites	SOLiD RNA-Seq library preparation and sequencing	C422	SEQC_LIF_SQW_C_3_L02_GTGCGACACG_FC1_23311016_20120217_F3.csfasta.gz	GEO	GSM1158775	http://www.ncbi.nlm.nih.gov/geo/query/acc.cgi?acc=GSE47774	Data processing and naming convention	GSE47774_SEQC_LIF_SQW.txt.gz	GEO	GSE47774	http://www.ncbi.nlm.nih.gov/geo/query/acc.cgi?acc=GSE47774	Microarray and primePCR record can be found at GSE56457	Data from the linked ABRF-NGS study are available at GSE46876	forward
C423	RNA-Seq sequencing sites	SOLiD RNA-Seq library preparation and sequencing	C423	SEQC_LIF_SQW_C_3_L02_GTGCGACACG_FC2_23311016_20120217_F3.csfasta.gz	GEO	GSM1158776	http://www.ncbi.nlm.nih.gov/geo/query/acc.cgi?acc=GSE47774	Data processing and naming convention	GSE47774_SEQC_LIF_SQW.txt.gz	GEO	GSE47774	http://www.ncbi.nlm.nih.gov/geo/query/acc.cgi?acc=GSE47774	Microarray and primePCR record can be found at GSE56457	Data from the linked ABRF-NGS study are available at GSE46876	forward
C424	RNA-Seq sequencing sites	SOLiD RNA-Seq library preparation and sequencing	C424	SEQC_LIF_SQW_C_3_L03_GTGCGACACG_FC1_23311016_20120217_F3.csfasta.gz	GEO	GSM1158777	http://www.ncbi.nlm.nih.gov/geo/query/acc.cgi?acc=GSE47774	Data processing and naming convention	GSE47774_SEQC_LIF_SQW.txt.gz	GEO	GSE47774	http://www.ncbi.nlm.nih.gov/geo/query/acc.cgi?acc=GSE47774	Microarray and primePCR record can be found at GSE56457	Data from the linked ABRF-NGS study are available at GSE46876	forward
C425	RNA-Seq sequencing sites	SOLiD RNA-Seq library preparation and sequencing	C425	SEQC_LIF_SQW_C_3_L03_GTGCGACACG_FC2_23311016_20120217_F3.csfasta.gz	GEO	GSM1158778	http://www.ncbi.nlm.nih.gov/geo/query/acc.cgi?acc=GSE47774	Data processing and naming convention	GSE47774_SEQC_LIF_SQW.txt.gz	GEO	GSE47774	http://www.ncbi.nlm.nih.gov/geo/query/acc.cgi?acc=GSE47774	Microarray and primePCR record can be found at GSE56457	Data from the linked ABRF-NGS study are available at GSE46876	forward
C426	RNA-Seq sequencing sites	SOLiD RNA-Seq library preparation and sequencing	C426	SEQC_LIF_SQW_C_3_L04_GTGCGACACG_FC1_23311016_20120217_F3.csfasta.gz	GEO	GSM1158779	http://www.ncbi.nlm.nih.gov/geo/query/acc.cgi?acc=GSE47774	Data processing and naming convention	GSE47774_SEQC_LIF_SQW.txt.gz	GEO	GSE47774	http://www.ncbi.nlm.nih.gov/geo/query/acc.cgi?acc=GSE47774	Microarray and primePCR record can be found at GSE56457	Data from the linked ABRF-NGS study are available at GSE46876	forward
C427	RNA-Seq sequencing sites	SOLiD RNA-Seq library preparation and sequencing	C427	SEQC_LIF_SQW_C_3_L04_GTGCGACACG_FC2_23311016_20120217_F3.csfasta.gz	GEO	GSM1158780	http://www.ncbi.nlm.nih.gov/geo/query/acc.cgi?acc=GSE47774	Data processing and naming convention	GSE47774_SEQC_LIF_SQW.txt.gz	GEO	GSE47774	http://www.ncbi.nlm.nih.gov/geo/query/acc.cgi?acc=GSE47774	Microarray and primePCR record can be found at GSE56457	Data from the linked ABRF-NGS study are available at GSE46876	forward
C428	RNA-Seq sequencing sites	SOLiD RNA-Seq library preparation and sequencing	C428	SEQC_LIF_SQW_C_3_L05_GTGCGACACG_FC1_23311016_20120217_F3.csfasta.gz	GEO	GSM1158781	http://www.ncbi.nlm.nih.gov/geo/query/acc.cgi?acc=GSE47774	Data processing and naming convention	GSE47774_SEQC_LIF_SQW.txt.gz	GEO	GSE47774	http://www.ncbi.nlm.nih.gov/geo/query/acc.cgi?acc=GSE47774	Microarray and primePCR record can be found at GSE56457	Data from the linked ABRF-NGS study are available at GSE46876	forward
C429	RNA-Seq sequencing sites	SOLiD RNA-Seq library preparation and sequencing	C429	SEQC_LIF_SQW_C_3_L05_GTGCGACACG_FC2_23311016_20120217_F3.csfasta.gz	GEO	GSM1158782	http://www.ncbi.nlm.nih.gov/geo/query/acc.cgi?acc=GSE47774	Data processing and naming convention	GSE47774_SEQC_LIF_SQW.txt.gz	GEO	GSE47774	http://www.ncbi.nlm.nih.gov/geo/query/acc.cgi?acc=GSE47774	Microarray and primePCR record can be found at GSE56457	Data from the linked ABRF-NGS study are available at GSE46876	forward
C430	RNA-Seq sequencing sites	SOLiD RNA-Seq library preparation and sequencing	C430	SEQC_LIF_SQW_C_3_L06_GTGCGACACG_FC1_23311016_20120217_F3.csfasta.gz	GEO	GSM1158783	http://www.ncbi.nlm.nih.gov/geo/query/acc.cgi?acc=GSE47774	Data processing and naming convention	GSE47774_SEQC_LIF_SQW.txt.gz	GEO	GSE47774	http://www.ncbi.nlm.nih.gov/geo/query/acc.cgi?acc=GSE47774	Microarray and primePCR record can be found at GSE56457	Data from the linked ABRF-NGS study are available at GSE46876	forward
C431	RNA-Seq sequencing sites	SOLiD RNA-Seq library preparation and sequencing	C431	SEQC_LIF_SQW_C_3_L06_GTGCGACACG_FC2_23311016_20120217_F3.csfasta.gz	GEO	GSM1158784	http://www.ncbi.nlm.nih.gov/geo/query/acc.cgi?acc=GSE47774	Data processing and naming convention	GSE47774_SEQC_LIF_SQW.txt.gz	GEO	GSE47774	http://www.ncbi.nlm.nih.gov/geo/query/acc.cgi?acc=GSE47774	Microarray and primePCR record can be found at GSE56457	Data from the linked ABRF-NGS study are available at GSE46876	forward
C432	RNA-Seq sequencing sites	SOLiD RNA-Seq library preparation and sequencing	C432	SEQC_LIF_SQW_C_4_L01_GAGTTGAATG_FC1_23311016_20120217_F3.csfasta.gz	GEO	GSM1158785	http://www.ncbi.nlm.nih.gov/geo/query/acc.cgi?acc=GSE47774	Data processing and naming convention	GSE47774_SEQC_LIF_SQW.txt.gz	GEO	GSE47774	http://www.ncbi.nlm.nih.gov/geo/query/acc.cgi?acc=GSE47774	Microarray and primePCR record can be found at GSE56457	Data from the linked ABRF-NGS study are available at GSE46876	forward
C433	RNA-Seq sequencing sites	SOLiD RNA-Seq library preparation and sequencing	C433	SEQC_LIF_SQW_C_4_L01_GAGTTGAATG_FC2_23311016_20120217_F3.csfasta.gz	GEO	GSM1158786	http://www.ncbi.nlm.nih.gov/geo/query/acc.cgi?acc=GSE47774	Data processing and naming convention	GSE47774_SEQC_LIF_SQW.txt.gz	GEO	GSE47774	http://www.ncbi.nlm.nih.gov/geo/query/acc.cgi?acc=GSE47774	Microarray and primePCR record can be found at GSE56457	Data from the linked ABRF-NGS study are available at GSE46876	forward
C434	RNA-Seq sequencing sites	SOLiD RNA-Seq library preparation and sequencing	C434	SEQC_LIF_SQW_C_4_L02_GAGTTGAATG_FC1_23311016_20120217_F3.csfasta.gz	GEO	GSM1158787	http://www.ncbi.nlm.nih.gov/geo/query/acc.cgi?acc=GSE47774	Data processing and naming convention	GSE47774_SEQC_LIF_SQW.txt.gz	GEO	GSE47774	http://www.ncbi.nlm.nih.gov/geo/query/acc.cgi?acc=GSE47774	Microarray and primePCR record can be found at GSE56457	Data from the linked ABRF-NGS study are available at GSE46876	forward
C435	RNA-Seq sequencing sites	SOLiD RNA-Seq library preparation and sequencing	C435	SEQC_LIF_SQW_C_4_L02_GAGTTGAATG_FC2_23311016_20120217_F3.csfasta.gz	GEO	GSM1158788	http://www.ncbi.nlm.nih.gov/geo/query/acc.cgi?acc=GSE47774	Data processing and naming convention	GSE47774_SEQC_LIF_SQW.txt.gz	GEO	GSE47774	http://www.ncbi.nlm.nih.gov/geo/query/acc.cgi?acc=GSE47774	Microarray and primePCR record can be found at GSE56457	Data from the linked ABRF-NGS study are available at GSE46876	forward
C436	RNA-Seq sequencing sites	SOLiD RNA-Seq library preparation and sequencing	C436	SEQC_LIF_SQW_C_4_L03_GAGTTGAATG_FC1_23311016_20120217_F3.csfasta.gz	GEO	GSM1158789	http://www.ncbi.nlm.nih.gov/geo/query/acc.cgi?acc=GSE47774	Data processing and naming convention	GSE47774_SEQC_LIF_SQW.txt.gz	GEO	GSE47774	http://www.ncbi.nlm.nih.gov/geo/query/acc.cgi?acc=GSE47774	Microarray and primePCR record can be found at GSE56457	Data from the linked ABRF-NGS study are available at GSE46876	forward
C437	RNA-Seq sequencing sites	SOLiD RNA-Seq library preparation and sequencing	C437	SEQC_LIF_SQW_C_4_L03_GAGTTGAATG_FC2_23311016_20120217_F3.csfasta.gz	GEO	GSM1158790	http://www.ncbi.nlm.nih.gov/geo/query/acc.cgi?acc=GSE47774	Data processing and naming convention	GSE47774_SEQC_LIF_SQW.txt.gz	GEO	GSE47774	http://www.ncbi.nlm.nih.gov/geo/query/acc.cgi?acc=GSE47774	Microarray and primePCR record can be found at GSE56457	Data from the linked ABRF-NGS study are available at GSE46876	forward
C438	RNA-Seq sequencing sites	SOLiD RNA-Seq library preparation and sequencing	C438	SEQC_LIF_SQW_C_4_L04_GAGTTGAATG_FC1_23311016_20120217_F3.csfasta.gz	GEO	GSM1158791	http://www.ncbi.nlm.nih.gov/geo/query/acc.cgi?acc=GSE47774	Data processing and naming convention	GSE47774_SEQC_LIF_SQW.txt.gz	GEO	GSE47774	http://www.ncbi.nlm.nih.gov/geo/query/acc.cgi?acc=GSE47774	Microarray and primePCR record can be found at GSE56457	Data from the linked ABRF-NGS study are available at GSE46876	forward
C439	RNA-Seq sequencing sites	SOLiD RNA-Seq library preparation and sequencing	C439	SEQC_LIF_SQW_C_4_L04_GAGTTGAATG_FC2_23311016_20120217_F3.csfasta.gz	GEO	GSM1158792	http://www.ncbi.nlm.nih.gov/geo/query/acc.cgi?acc=GSE47774	Data processing and naming convention	GSE47774_SEQC_LIF_SQW.txt.gz	GEO	GSE47774	http://www.ncbi.nlm.nih.gov/geo/query/acc.cgi?acc=GSE47774	Microarray and primePCR record can be found at GSE56457	Data from the linked ABRF-NGS study are available at GSE46876	forward
C440	RNA-Seq sequencing sites	SOLiD RNA-Seq library preparation and sequencing	C440	SEQC_LIF_SQW_C_4_L05_GAGTTGAATG_FC1_23311016_20120217_F3.csfasta.gz	GEO	GSM1158793	http://www.ncbi.nlm.nih.gov/geo/query/acc.cgi?acc=GSE47774	Data processing and naming convention	GSE47774_SEQC_LIF_SQW.txt.gz	GEO	GSE47774	http://www.ncbi.nlm.nih.gov/geo/query/acc.cgi?acc=GSE47774	Microarray and primePCR record can be found at GSE56457	Data from the linked ABRF-NGS study are available at GSE46876	forward
C441	RNA-Seq sequencing sites	SOLiD RNA-Seq library preparation and sequencing	C441	SEQC_LIF_SQW_C_4_L05_GAGTTGAATG_FC2_23311016_20120217_F3.csfasta.gz	GEO	GSM1158794	http://www.ncbi.nlm.nih.gov/geo/query/acc.cgi?acc=GSE47774	Data processing and naming convention	GSE47774_SEQC_LIF_SQW.txt.gz	GEO	GSE47774	http://www.ncbi.nlm.nih.gov/geo/query/acc.cgi?acc=GSE47774	Microarray and primePCR record can be found at GSE56457	Data from the linked ABRF-NGS study are available at GSE46876	forward
C442	RNA-Seq sequencing sites	SOLiD RNA-Seq library preparation and sequencing	C442	SEQC_LIF_SQW_C_4_L06_GAGTTGAATG_FC1_23311016_20120217_F3.csfasta.gz	GEO	GSM1158795	http://www.ncbi.nlm.nih.gov/geo/query/acc.cgi?acc=GSE47774	Data processing and naming convention	GSE47774_SEQC_LIF_SQW.txt.gz	GEO	GSE47774	http://www.ncbi.nlm.nih.gov/geo/query/acc.cgi?acc=GSE47774	Microarray and primePCR record can be found at GSE56457	Data from the linked ABRF-NGS study are available at GSE46876	forward
C443	RNA-Seq sequencing sites	SOLiD RNA-Seq library preparation and sequencing	C443	SEQC_LIF_SQW_C_4_L06_GAGTTGAATG_FC2_23311016_20120217_F3.csfasta.gz	GEO	GSM1158796	http://www.ncbi.nlm.nih.gov/geo/query/acc.cgi?acc=GSE47774	Data processing and naming convention	GSE47774_SEQC_LIF_SQW.txt.gz	GEO	GSE47774	http://www.ncbi.nlm.nih.gov/geo/query/acc.cgi?acc=GSE47774	Microarray and primePCR record can be found at GSE56457	Data from the linked ABRF-NGS study are available at GSE46876	forward
C444	RNA-Seq sequencing sites	SOLiD RNA-Seq library preparation and sequencing	C444	SEQC_LIF_SQW_C_5_L01_GCGGTGCTTG_FC1_23311016_20120217_F3.csfasta.gz	GEO	GSM1158797	http://www.ncbi.nlm.nih.gov/geo/query/acc.cgi?acc=GSE47774	Data processing and naming convention	GSE47774_SEQC_LIF_SQW.txt.gz	GEO	GSE47774	http://www.ncbi.nlm.nih.gov/geo/query/acc.cgi?acc=GSE47774	Microarray and primePCR record can be found at GSE56457	Data from the linked ABRF-NGS study are available at GSE46876	forward
C445	RNA-Seq sequencing sites	SOLiD RNA-Seq library preparation and sequencing	C445	SEQC_LIF_SQW_C_5_L01_GCGGTGCTTG_FC2_23311016_20120217_F3.csfasta.gz	GEO	GSM1158798	http://www.ncbi.nlm.nih.gov/geo/query/acc.cgi?acc=GSE47774	Data processing and naming convention	GSE47774_SEQC_LIF_SQW.txt.gz	GEO	GSE47774	http://www.ncbi.nlm.nih.gov/geo/query/acc.cgi?acc=GSE47774	Microarray and primePCR record can be found at GSE56457	Data from the linked ABRF-NGS study are available at GSE46876	forward
C446	RNA-Seq sequencing sites	SOLiD RNA-Seq library preparation and sequencing	C446	SEQC_LIF_SQW_C_5_L02_GCGGTGCTTG_FC1_23311016_20120217_F3.csfasta.gz	GEO	GSM1158799	http://www.ncbi.nlm.nih.gov/geo/query/acc.cgi?acc=GSE47774	Data processing and naming convention	GSE47774_SEQC_LIF_SQW.txt.gz	GEO	GSE47774	http://www.ncbi.nlm.nih.gov/geo/query/acc.cgi?acc=GSE47774	Microarray and primePCR record can be found at GSE56457	Data from the linked ABRF-NGS study are available at GSE46876	forward
C447	RNA-Seq sequencing sites	SOLiD RNA-Seq library preparation and sequencing	C447	SEQC_LIF_SQW_C_5_L02_GCGGTGCTTG_FC2_23311016_20120217_F3.csfasta.gz	GEO	GSM1158800	http://www.ncbi.nlm.nih.gov/geo/query/acc.cgi?acc=GSE47774	Data processing and naming convention	GSE47774_SEQC_LIF_SQW.txt.gz	GEO	GSE47774	http://www.ncbi.nlm.nih.gov/geo/query/acc.cgi?acc=GSE47774	Microarray and primePCR record can be found at GSE56457	Data from the linked ABRF-NGS study are available at GSE46876	forward
C448	RNA-Seq sequencing sites	SOLiD RNA-Seq library preparation and sequencing	C448	SEQC_LIF_SQW_C_5_L03_GCGGTGCTTG_FC1_23311016_20120217_F3.csfasta.gz	GEO	GSM1158801	http://www.ncbi.nlm.nih.gov/geo/query/acc.cgi?acc=GSE47774	Data processing and naming convention	GSE47774_SEQC_LIF_SQW.txt.gz	GEO	GSE47774	http://www.ncbi.nlm.nih.gov/geo/query/acc.cgi?acc=GSE47774	Microarray and primePCR record can be found at GSE56457	Data from the linked ABRF-NGS study are available at GSE46876	forward
C449	RNA-Seq sequencing sites	SOLiD RNA-Seq library preparation and sequencing	C449	SEQC_LIF_SQW_C_5_L03_GCGGTGCTTG_FC2_23311016_20120217_F3.csfasta.gz	GEO	GSM1158802	http://www.ncbi.nlm.nih.gov/geo/query/acc.cgi?acc=GSE47774	Data processing and naming convention	GSE47774_SEQC_LIF_SQW.txt.gz	GEO	GSE47774	http://www.ncbi.nlm.nih.gov/geo/query/acc.cgi?acc=GSE47774	Microarray and primePCR record can be found at GSE56457	Data from the linked ABRF-NGS study are available at GSE46876	forward
C450	RNA-Seq sequencing sites	SOLiD RNA-Seq library preparation and sequencing	C450	SEQC_LIF_SQW_C_5_L04_GCGGTGCTTG_FC1_23311016_20120217_F3.csfasta.gz	GEO	GSM1158803	http://www.ncbi.nlm.nih.gov/geo/query/acc.cgi?acc=GSE47774	Data processing and naming convention	GSE47774_SEQC_LIF_SQW.txt.gz	GEO	GSE47774	http://www.ncbi.nlm.nih.gov/geo/query/acc.cgi?acc=GSE47774	Microarray and primePCR record can be found at GSE56457	Data from the linked ABRF-NGS study are available at GSE46876	forward
C451	RNA-Seq sequencing sites	SOLiD RNA-Seq library preparation and sequencing	C451	SEQC_LIF_SQW_C_5_L04_GCGGTGCTTG_FC2_23311016_20120217_F3.csfasta.gz	GEO	GSM1158804	http://www.ncbi.nlm.nih.gov/geo/query/acc.cgi?acc=GSE47774	Data processing and naming convention	GSE47774_SEQC_LIF_SQW.txt.gz	GEO	GSE47774	http://www.ncbi.nlm.nih.gov/geo/query/acc.cgi?acc=GSE47774	Microarray and primePCR record can be found at GSE56457	Data from the linked ABRF-NGS study are available at GSE46876	forward
C452	RNA-Seq sequencing sites	SOLiD RNA-Seq library preparation and sequencing	C452	SEQC_LIF_SQW_C_5_L05_GCGGTGCTTG_FC1_23311016_20120217_F3.csfasta.gz	GEO	GSM1158805	http://www.ncbi.nlm.nih.gov/geo/query/acc.cgi?acc=GSE47774	Data processing and naming convention	GSE47774_SEQC_LIF_SQW.txt.gz	GEO	GSE47774	http://www.ncbi.nlm.nih.gov/geo/query/acc.cgi?acc=GSE47774	Microarray and primePCR record can be found at GSE56457	Data from the linked ABRF-NGS study are available at GSE46876	forward
C453	RNA-Seq sequencing sites	SOLiD RNA-Seq library preparation and sequencing	C453	SEQC_LIF_SQW_C_5_L05_GCGGTGCTTG_FC2_23311016_20120217_F3.csfasta.gz	GEO	GSM1158806	http://www.ncbi.nlm.nih.gov/geo/query/acc.cgi?acc=GSE47774	Data processing and naming convention	GSE47774_SEQC_LIF_SQW.txt.gz	GEO	GSE47774	http://www.ncbi.nlm.nih.gov/geo/query/acc.cgi?acc=GSE47774	Microarray and primePCR record can be found at GSE56457	Data from the linked ABRF-NGS study are available at GSE46876	forward
C454	RNA-Seq sequencing sites	SOLiD RNA-Seq library preparation and sequencing	C454	SEQC_LIF_SQW_C_5_L06_GCGGTGCTTG_FC1_23311016_20120217_F3.csfasta.gz	GEO	GSM1158807	http://www.ncbi.nlm.nih.gov/geo/query/acc.cgi?acc=GSE47774	Data processing and naming convention	GSE47774_SEQC_LIF_SQW.txt.gz	GEO	GSE47774	http://www.ncbi.nlm.nih.gov/geo/query/acc.cgi?acc=GSE47774	Microarray and primePCR record can be found at GSE56457	Data from the linked ABRF-NGS study are available at GSE46876	forward
C455	RNA-Seq sequencing sites	SOLiD RNA-Seq library preparation and sequencing	C455	SEQC_LIF_SQW_C_5_L06_GCGGTGCTTG_FC2_23311016_20120217_F3.csfasta.gz	GEO	GSM1158808	http://www.ncbi.nlm.nih.gov/geo/query/acc.cgi?acc=GSE47774	Data processing and naming convention	GSE47774_SEQC_LIF_SQW.txt.gz	GEO	GSE47774	http://www.ncbi.nlm.nih.gov/geo/query/acc.cgi?acc=GSE47774	Microarray and primePCR record can be found at GSE56457	Data from the linked ABRF-NGS study are available at GSE46876	forward
D396	RNA-Seq sequencing sites	SOLiD RNA-Seq library preparation and sequencing	D396	SEQC_LIF_SQW_D_1_L01_GGATGCGGTC_FC1_23311016_20120217_F3.csfasta.gz	GEO	GSM1158809	http://www.ncbi.nlm.nih.gov/geo/query/acc.cgi?acc=GSE47774	Data processing and naming convention	GSE47774_SEQC_LIF_SQW.txt.gz	GEO	GSE47774	http://www.ncbi.nlm.nih.gov/geo/query/acc.cgi?acc=GSE47774	Microarray and primePCR record can be found at GSE56457	Data from the linked ABRF-NGS study are available at GSE46876	forward
D397	RNA-Seq sequencing sites	SOLiD RNA-Seq library preparation and sequencing	D397	SEQC_LIF_SQW_D_1_L01_GGATGCGGTC_FC2_23311016_20120217_F3.csfasta.gz	GEO	GSM1158810	http://www.ncbi.nlm.nih.gov/geo/query/acc.cgi?acc=GSE47774	Data processing and naming convention	GSE47774_SEQC_LIF_SQW.txt.gz	GEO	GSE47774	http://www.ncbi.nlm.nih.gov/geo/query/acc.cgi?acc=GSE47774	Microarray and primePCR record can be found at GSE56457	Data from the linked ABRF-NGS study are available at GSE46876	forward
D398	RNA-Seq sequencing sites	SOLiD RNA-Seq library preparation and sequencing	D398	SEQC_LIF_SQW_D_1_L02_GGATGCGGTC_FC1_23311016_20120217_F3.csfasta.gz	GEO	GSM1158811	http://www.ncbi.nlm.nih.gov/geo/query/acc.cgi?acc=GSE47774	Data processing and naming convention	GSE47774_SEQC_LIF_SQW.txt.gz	GEO	GSE47774	http://www.ncbi.nlm.nih.gov/geo/query/acc.cgi?acc=GSE47774	Microarray and primePCR record can be found at GSE56457	Data from the linked ABRF-NGS study are available at GSE46876	forward
D399	RNA-Seq sequencing sites	SOLiD RNA-Seq library preparation and sequencing	D399	SEQC_LIF_SQW_D_1_L02_GGATGCGGTC_FC2_23311016_20120217_F3.csfasta.gz	GEO	GSM1158812	http://www.ncbi.nlm.nih.gov/geo/query/acc.cgi?acc=GSE47774	Data processing and naming convention	GSE47774_SEQC_LIF_SQW.txt.gz	GEO	GSE47774	http://www.ncbi.nlm.nih.gov/geo/query/acc.cgi?acc=GSE47774	Microarray and primePCR record can be found at GSE56457	Data from the linked ABRF-NGS study are available at GSE46876	forward
D400	RNA-Seq sequencing sites	SOLiD RNA-Seq library preparation and sequencing	D400	SEQC_LIF_SQW_D_1_L03_GGATGCGGTC_FC1_23311016_20120217_F3.csfasta.gz	GEO	GSM1158813	http://www.ncbi.nlm.nih.gov/geo/query/acc.cgi?acc=GSE47774	Data processing and naming convention	GSE47774_SEQC_LIF_SQW.txt.gz	GEO	GSE47774	http://www.ncbi.nlm.nih.gov/geo/query/acc.cgi?acc=GSE47774	Microarray and primePCR record can be found at GSE56457	Data from the linked ABRF-NGS study are available at GSE46876	forward
D401	RNA-Seq sequencing sites	SOLiD RNA-Seq library preparation and sequencing	D401	SEQC_LIF_SQW_D_1_L03_GGATGCGGTC_FC2_23311016_20120217_F3.csfasta.gz	GEO	GSM1158814	http://www.ncbi.nlm.nih.gov/geo/query/acc.cgi?acc=GSE47774	Data processing and naming convention	GSE47774_SEQC_LIF_SQW.txt.gz	GEO	GSE47774	http://www.ncbi.nlm.nih.gov/geo/query/acc.cgi?acc=GSE47774	Microarray and primePCR record can be found at GSE56457	Data from the linked ABRF-NGS study are available at GSE46876	forward
D402	RNA-Seq sequencing sites	SOLiD RNA-Seq library preparation and sequencing	D402	SEQC_LIF_SQW_D_1_L04_GGATGCGGTC_FC1_23311016_20120217_F3.csfasta.gz	GEO	GSM1158815	http://www.ncbi.nlm.nih.gov/geo/query/acc.cgi?acc=GSE47774	Data processing and naming convention	GSE47774_SEQC_LIF_SQW.txt.gz	GEO	GSE47774	http://www.ncbi.nlm.nih.gov/geo/query/acc.cgi?acc=GSE47774	Microarray and primePCR record can be found at GSE56457	Data from the linked ABRF-NGS study are available at GSE46876	forward
D403	RNA-Seq sequencing sites	SOLiD RNA-Seq library preparation and sequencing	D403	SEQC_LIF_SQW_D_1_L04_GGATGCGGTC_FC2_23311016_20120217_F3.csfasta.gz	GEO	GSM1158816	http://www.ncbi.nlm.nih.gov/geo/query/acc.cgi?acc=GSE47774	Data processing and naming convention	GSE47774_SEQC_LIF_SQW.txt.gz	GEO	GSE47774	http://www.ncbi.nlm.nih.gov/geo/query/acc.cgi?acc=GSE47774	Microarray and primePCR record can be found at GSE56457	Data from the linked ABRF-NGS study are available at GSE46876	forward
D404	RNA-Seq sequencing sites	SOLiD RNA-Seq library preparation and sequencing	D404	SEQC_LIF_SQW_D_1_L05_GGATGCGGTC_FC1_23311016_20120217_F3.csfasta.gz	GEO	GSM1158817	http://www.ncbi.nlm.nih.gov/geo/query/acc.cgi?acc=GSE47774	Data processing and naming convention	GSE47774_SEQC_LIF_SQW.txt.gz	GEO	GSE47774	http://www.ncbi.nlm.nih.gov/geo/query/acc.cgi?acc=GSE47774	Microarray and primePCR record can be found at GSE56457	Data from the linked ABRF-NGS study are available at GSE46876	forward
D405	RNA-Seq sequencing sites	SOLiD RNA-Seq library preparation and sequencing	D405	SEQC_LIF_SQW_D_1_L05_GGATGCGGTC_FC2_23311016_20120217_F3.csfasta.gz	GEO	GSM1158818	http://www.ncbi.nlm.nih.gov/geo/query/acc.cgi?acc=GSE47774	Data processing and naming convention	GSE47774_SEQC_LIF_SQW.txt.gz	GEO	GSE47774	http://www.ncbi.nlm.nih.gov/geo/query/acc.cgi?acc=GSE47774	Microarray and primePCR record can be found at GSE56457	Data from the linked ABRF-NGS study are available at GSE46876	forward
D406	RNA-Seq sequencing sites	SOLiD RNA-Seq library preparation and sequencing	D406	SEQC_LIF_SQW_D_1_L06_GGATGCGGTC_FC1_23311016_20120217_F3.csfasta.gz	GEO	GSM1158819	http://www.ncbi.nlm.nih.gov/geo/query/acc.cgi?acc=GSE47774	Data processing and naming convention	GSE47774_SEQC_LIF_SQW.txt.gz	GEO	GSE47774	http://www.ncbi.nlm.nih.gov/geo/query/acc.cgi?acc=GSE47774	Microarray and primePCR record can be found at GSE56457	Data from the linked ABRF-NGS study are available at GSE46876	forward
D407	RNA-Seq sequencing sites	SOLiD RNA-Seq library preparation and sequencing	D407	SEQC_LIF_SQW_D_1_L06_GGATGCGGTC_FC2_23311016_20120217_F3.csfasta.gz	GEO	GSM1158820	http://www.ncbi.nlm.nih.gov/geo/query/acc.cgi?acc=GSE47774	Data processing and naming convention	GSE47774_SEQC_LIF_SQW.txt.gz	GEO	GSE47774	http://www.ncbi.nlm.nih.gov/geo/query/acc.cgi?acc=GSE47774	Microarray and primePCR record can be found at GSE56457	Data from the linked ABRF-NGS study are available at GSE46876	forward
D408	RNA-Seq sequencing sites	SOLiD RNA-Seq library preparation and sequencing	D408	SEQC_LIF_SQW_D_2_L01_GAGCGAGGAT_FC1_23311016_20120217_F3.csfasta.gz	GEO	GSM1158821	http://www.ncbi.nlm.nih.gov/geo/query/acc.cgi?acc=GSE47774	Data processing and naming convention	GSE47774_SEQC_LIF_SQW.txt.gz	GEO	GSE47774	http://www.ncbi.nlm.nih.gov/geo/query/acc.cgi?acc=GSE47774	Microarray and primePCR record can be found at GSE56457	Data from the linked ABRF-NGS study are available at GSE46876	forward
D409	RNA-Seq sequencing sites	SOLiD RNA-Seq library preparation and sequencing	D409	SEQC_LIF_SQW_D_2_L01_GAGCGAGGAT_FC2_23311016_20120217_F3.csfasta.gz	GEO	GSM1158822	http://www.ncbi.nlm.nih.gov/geo/query/acc.cgi?acc=GSE47774	Data processing and naming convention	GSE47774_SEQC_LIF_SQW.txt.gz	GEO	GSE47774	http://www.ncbi.nlm.nih.gov/geo/query/acc.cgi?acc=GSE47774	Microarray and primePCR record can be found at GSE56457	Data from the linked ABRF-NGS study are available at GSE46876	forward
D410	RNA-Seq sequencing sites	SOLiD RNA-Seq library preparation and sequencing	D410	SEQC_LIF_SQW_D_2_L02_GAGCGAGGAT_FC1_23311016_20120217_F3.csfasta.gz	GEO	GSM1158823	http://www.ncbi.nlm.nih.gov/geo/query/acc.cgi?acc=GSE47774	Data processing and naming convention	GSE47774_SEQC_LIF_SQW.txt.gz	GEO	GSE47774	http://www.ncbi.nlm.nih.gov/geo/query/acc.cgi?acc=GSE47774	Microarray and primePCR record can be found at GSE56457	Data from the linked ABRF-NGS study are available at GSE46876	forward
D411	RNA-Seq sequencing sites	SOLiD RNA-Seq library preparation and sequencing	D411	SEQC_LIF_SQW_D_2_L02_GAGCGAGGAT_FC2_23311016_20120217_F3.csfasta.gz	GEO	GSM1158824	http://www.ncbi.nlm.nih.gov/geo/query/acc.cgi?acc=GSE47774	Data processing and naming convention	GSE47774_SEQC_LIF_SQW.txt.gz	GEO	GSE47774	http://www.ncbi.nlm.nih.gov/geo/query/acc.cgi?acc=GSE47774	Microarray and primePCR record can be found at GSE56457	Data from the linked ABRF-NGS study are available at GSE46876	forward
D412	RNA-Seq sequencing sites	SOLiD RNA-Seq library preparation and sequencing	D412	SEQC_LIF_SQW_D_2_L03_GAGCGAGGAT_FC1_23311016_20120217_F3.csfasta.gz	GEO	GSM1158825	http://www.ncbi.nlm.nih.gov/geo/query/acc.cgi?acc=GSE47774	Data processing and naming convention	GSE47774_SEQC_LIF_SQW.txt.gz	GEO	GSE47774	http://www.ncbi.nlm.nih.gov/geo/query/acc.cgi?acc=GSE47774	Microarray and primePCR record can be found at GSE56457	Data from the linked ABRF-NGS study are available at GSE46876	forward
D413	RNA-Seq sequencing sites	SOLiD RNA-Seq library preparation and sequencing	D413	SEQC_LIF_SQW_D_2_L03_GAGCGAGGAT_FC2_23311016_20120217_F3.csfasta.gz	GEO	GSM1158826	http://www.ncbi.nlm.nih.gov/geo/query/acc.cgi?acc=GSE47774	Data processing and naming convention	GSE47774_SEQC_LIF_SQW.txt.gz	GEO	GSE47774	http://www.ncbi.nlm.nih.gov/geo/query/acc.cgi?acc=GSE47774	Microarray and primePCR record can be found at GSE56457	Data from the linked ABRF-NGS study are available at GSE46876	forward
D414	RNA-Seq sequencing sites	SOLiD RNA-Seq library preparation and sequencing	D414	SEQC_LIF_SQW_D_2_L04_GAGCGAGGAT_FC1_23311016_20120217_F3.csfasta.gz	GEO	GSM1158827	http://www.ncbi.nlm.nih.gov/geo/query/acc.cgi?acc=GSE47774	Data processing and naming convention	GSE47774_SEQC_LIF_SQW.txt.gz	GEO	GSE47774	http://www.ncbi.nlm.nih.gov/geo/query/acc.cgi?acc=GSE47774	Microarray and primePCR record can be found at GSE56457	Data from the linked ABRF-NGS study are available at GSE46876	forward
D415	RNA-Seq sequencing sites	SOLiD RNA-Seq library preparation and sequencing	D415	SEQC_LIF_SQW_D_2_L04_GAGCGAGGAT_FC2_23311016_20120217_F3.csfasta.gz	GEO	GSM1158828	http://www.ncbi.nlm.nih.gov/geo/query/acc.cgi?acc=GSE47774	Data processing and naming convention	GSE47774_SEQC_LIF_SQW.txt.gz	GEO	GSE47774	http://www.ncbi.nlm.nih.gov/geo/query/acc.cgi?acc=GSE47774	Microarray and primePCR record can be found at GSE56457	Data from the linked ABRF-NGS study are available at GSE46876	forward
D416	RNA-Seq sequencing sites	SOLiD RNA-Seq library preparation and sequencing	D416	SEQC_LIF_SQW_D_2_L05_GAGCGAGGAT_FC1_23311016_20120217_F3.csfasta.gz	GEO	GSM1158829	http://www.ncbi.nlm.nih.gov/geo/query/acc.cgi?acc=GSE47774	Data processing and naming convention	GSE47774_SEQC_LIF_SQW.txt.gz	GEO	GSE47774	http://www.ncbi.nlm.nih.gov/geo/query/acc.cgi?acc=GSE47774	Microarray and primePCR record can be found at GSE56457	Data from the linked ABRF-NGS study are available at GSE46876	forward
D417	RNA-Seq sequencing sites	SOLiD RNA-Seq library preparation and sequencing	D417	SEQC_LIF_SQW_D_2_L05_GAGCGAGGAT_FC2_23311016_20120217_F3.csfasta.gz	GEO	GSM1158830	http://www.ncbi.nlm.nih.gov/geo/query/acc.cgi?acc=GSE47774	Data processing and naming convention	GSE47774_SEQC_LIF_SQW.txt.gz	GEO	GSE47774	http://www.ncbi.nlm.nih.gov/geo/query/acc.cgi?acc=GSE47774	Microarray and primePCR record can be found at GSE56457	Data from the linked ABRF-NGS study are available at GSE46876	forward
D418	RNA-Seq sequencing sites	SOLiD RNA-Seq library preparation and sequencing	D418	SEQC_LIF_SQW_D_2_L06_GAGCGAGGAT_FC1_23311016_20120217_F3.csfasta.gz	GEO	GSM1158831	http://www.ncbi.nlm.nih.gov/geo/query/acc.cgi?acc=GSE47774	Data processing and naming convention	GSE47774_SEQC_LIF_SQW.txt.gz	GEO	GSE47774	http://www.ncbi.nlm.nih.gov/geo/query/acc.cgi?acc=GSE47774	Microarray and primePCR record can be found at GSE56457	Data from the linked ABRF-NGS study are available at GSE46876	forward
D419	RNA-Seq sequencing sites	SOLiD RNA-Seq library preparation and sequencing	D419	SEQC_LIF_SQW_D_2_L06_GAGCGAGGAT_FC2_23311016_20120217_F3.csfasta.gz	GEO	GSM1158832	http://www.ncbi.nlm.nih.gov/geo/query/acc.cgi?acc=GSE47774	Data processing and naming convention	GSE47774_SEQC_LIF_SQW.txt.gz	GEO	GSE47774	http://www.ncbi.nlm.nih.gov/geo/query/acc.cgi?acc=GSE47774	Microarray and primePCR record can be found at GSE56457	Data from the linked ABRF-NGS study are available at GSE46876	forward
D420	RNA-Seq sequencing sites	SOLiD RNA-Seq library preparation and sequencing	D420	SEQC_LIF_SQW_D_3_L01_AAGAGGAAAA_FC1_23311016_20120217_F3.csfasta.gz	GEO	GSM1158833	http://www.ncbi.nlm.nih.gov/geo/query/acc.cgi?acc=GSE47774	Data processing and naming convention	GSE47774_SEQC_LIF_SQW.txt.gz	GEO	GSE47774	http://www.ncbi.nlm.nih.gov/geo/query/acc.cgi?acc=GSE47774	Microarray and primePCR record can be found at GSE56457	Data from the linked ABRF-NGS study are available at GSE46876	forward
D421	RNA-Seq sequencing sites	SOLiD RNA-Seq library preparation and sequencing	D421	SEQC_LIF_SQW_D_3_L01_AAGAGGAAAA_FC2_23311016_20120217_F3.csfasta.gz	GEO	GSM1158834	http://www.ncbi.nlm.nih.gov/geo/query/acc.cgi?acc=GSE47774	Data processing and naming convention	GSE47774_SEQC_LIF_SQW.txt.gz	GEO	GSE47774	http://www.ncbi.nlm.nih.gov/geo/query/acc.cgi?acc=GSE47774	Microarray and primePCR record can be found at GSE56457	Data from the linked ABRF-NGS study are available at GSE46876	forward
D422	RNA-Seq sequencing sites	SOLiD RNA-Seq library preparation and sequencing	D422	SEQC_LIF_SQW_D_3_L02_AAGAGGAAAA_FC1_23311016_20120217_F3.csfasta.gz	GEO	GSM1158835	http://www.ncbi.nlm.nih.gov/geo/query/acc.cgi?acc=GSE47774	Data processing and naming convention	GSE47774_SEQC_LIF_SQW.txt.gz	GEO	GSE47774	http://www.ncbi.nlm.nih.gov/geo/query/acc.cgi?acc=GSE47774	Microarray and primePCR record can be found at GSE56457	Data from the linked ABRF-NGS study are available at GSE46876	forward
D423	RNA-Seq sequencing sites	SOLiD RNA-Seq library preparation and sequencing	D423	SEQC_LIF_SQW_D_3_L02_AAGAGGAAAA_FC2_23311016_20120217_F3.csfasta.gz	GEO	GSM1158836	http://www.ncbi.nlm.nih.gov/geo/query/acc.cgi?acc=GSE47774	Data processing and naming convention	GSE47774_SEQC_LIF_SQW.txt.gz	GEO	GSE47774	http://www.ncbi.nlm.nih.gov/geo/query/acc.cgi?acc=GSE47774	Microarray and primePCR record can be found at GSE56457	Data from the linked ABRF-NGS study are available at GSE46876	forward
D424	RNA-Seq sequencing sites	SOLiD RNA-Seq library preparation and sequencing	D424	SEQC_LIF_SQW_D_3_L03_AAGAGGAAAA_FC1_23311016_20120217_F3.csfasta.gz	GEO	GSM1158837	http://www.ncbi.nlm.nih.gov/geo/query/acc.cgi?acc=GSE47774	Data processing and naming convention	GSE47774_SEQC_LIF_SQW.txt.gz	GEO	GSE47774	http://www.ncbi.nlm.nih.gov/geo/query/acc.cgi?acc=GSE47774	Microarray and primePCR record can be found at GSE56457	Data from the linked ABRF-NGS study are available at GSE46876	forward
D425	RNA-Seq sequencing sites	SOLiD RNA-Seq library preparation and sequencing	D425	SEQC_LIF_SQW_D_3_L03_AAGAGGAAAA_FC2_23311016_20120217_F3.csfasta.gz	GEO	GSM1158838	http://www.ncbi.nlm.nih.gov/geo/query/acc.cgi?acc=GSE47774	Data processing and naming convention	GSE47774_SEQC_LIF_SQW.txt.gz	GEO	GSE47774	http://www.ncbi.nlm.nih.gov/geo/query/acc.cgi?acc=GSE47774	Microarray and primePCR record can be found at GSE56457	Data from the linked ABRF-NGS study are available at GSE46876	forward
D426	RNA-Seq sequencing sites	SOLiD RNA-Seq library preparation and sequencing	D426	SEQC_LIF_SQW_D_3_L04_AAGAGGAAAA_FC1_23311016_20120217_F3.csfasta.gz	GEO	GSM1158839	http://www.ncbi.nlm.nih.gov/geo/query/acc.cgi?acc=GSE47774	Data processing and naming convention	GSE47774_SEQC_LIF_SQW.txt.gz	GEO	GSE47774	http://www.ncbi.nlm.nih.gov/geo/query/acc.cgi?acc=GSE47774	Microarray and primePCR record can be found at GSE56457	Data from the linked ABRF-NGS study are available at GSE46876	forward
D427	RNA-Seq sequencing sites	SOLiD RNA-Seq library preparation and sequencing	D427	SEQC_LIF_SQW_D_3_L04_AAGAGGAAAA_FC2_23311016_20120217_F3.csfasta.gz	GEO	GSM1158840	http://www.ncbi.nlm.nih.gov/geo/query/acc.cgi?acc=GSE47774	Data processing and naming convention	GSE47774_SEQC_LIF_SQW.txt.gz	GEO	GSE47774	http://www.ncbi.nlm.nih.gov/geo/query/acc.cgi?acc=GSE47774	Microarray and primePCR record can be found at GSE56457	Data from the linked ABRF-NGS study are available at GSE46876	forward
D428	RNA-Seq sequencing sites	SOLiD RNA-Seq library preparation and sequencing	D428	SEQC_LIF_SQW_D_3_L05_AAGAGGAAAA_FC1_23311016_20120217_F3.csfasta.gz	GEO	GSM1158841	http://www.ncbi.nlm.nih.gov/geo/query/acc.cgi?acc=GSE47774	Data processing and naming convention	GSE47774_SEQC_LIF_SQW.txt.gz	GEO	GSE47774	http://www.ncbi.nlm.nih.gov/geo/query/acc.cgi?acc=GSE47774	Microarray and primePCR record can be found at GSE56457	Data from the linked ABRF-NGS study are available at GSE46876	forward
D429	RNA-Seq sequencing sites	SOLiD RNA-Seq library preparation and sequencing	D429	SEQC_LIF_SQW_D_3_L05_AAGAGGAAAA_FC2_23311016_20120217_F3.csfasta.gz	GEO	GSM1158842	http://www.ncbi.nlm.nih.gov/geo/query/acc.cgi?acc=GSE47774	Data processing and naming convention	GSE47774_SEQC_LIF_SQW.txt.gz	GEO	GSE47774	http://www.ncbi.nlm.nih.gov/geo/query/acc.cgi?acc=GSE47774	Microarray and primePCR record can be found at GSE56457	Data from the linked ABRF-NGS study are available at GSE46876	forward
D430	RNA-Seq sequencing sites	SOLiD RNA-Seq library preparation and sequencing	D430	SEQC_LIF_SQW_D_3_L06_AAGAGGAAAA_FC1_23311016_20120217_F3.csfasta.gz	GEO	GSM1158843	http://www.ncbi.nlm.nih.gov/geo/query/acc.cgi?acc=GSE47774	Data processing and naming convention	GSE47774_SEQC_LIF_SQW.txt.gz	GEO	GSE47774	http://www.ncbi.nlm.nih.gov/geo/query/acc.cgi?acc=GSE47774	Microarray and primePCR record can be found at GSE56457	Data from the linked ABRF-NGS study are available at GSE46876	forward
D431	RNA-Seq sequencing sites	SOLiD RNA-Seq library preparation and sequencing	D431	SEQC_LIF_SQW_D_3_L06_AAGAGGAAAA_FC2_23311016_20120217_F3.csfasta.gz	GEO	GSM1158844	http://www.ncbi.nlm.nih.gov/geo/query/acc.cgi?acc=GSE47774	Data processing and naming convention	GSE47774_SEQC_LIF_SQW.txt.gz	GEO	GSE47774	http://www.ncbi.nlm.nih.gov/geo/query/acc.cgi?acc=GSE47774	Microarray and primePCR record can be found at GSE56457	Data from the linked ABRF-NGS study are available at GSE46876	forward
D432	RNA-Seq sequencing sites	SOLiD RNA-Seq library preparation and sequencing	D432	SEQC_LIF_SQW_D_4_L01_GGGAGACGTT_FC1_23311016_20120217_F3.csfasta.gz	GEO	GSM1158845	http://www.ncbi.nlm.nih.gov/geo/query/acc.cgi?acc=GSE47774	Data processing and naming convention	GSE47774_SEQC_LIF_SQW.txt.gz	GEO	GSE47774	http://www.ncbi.nlm.nih.gov/geo/query/acc.cgi?acc=GSE47774	Microarray and primePCR record can be found at GSE56457	Data from the linked ABRF-NGS study are available at GSE46876	forward
D433	RNA-Seq sequencing sites	SOLiD RNA-Seq library preparation and sequencing	D433	SEQC_LIF_SQW_D_4_L01_GGGAGACGTT_FC2_23311016_20120217_F3.csfasta.gz	GEO	GSM1158846	http://www.ncbi.nlm.nih.gov/geo/query/acc.cgi?acc=GSE47774	Data processing and naming convention	GSE47774_SEQC_LIF_SQW.txt.gz	GEO	GSE47774	http://www.ncbi.nlm.nih.gov/geo/query/acc.cgi?acc=GSE47774	Microarray and primePCR record can be found at GSE56457	Data from the linked ABRF-NGS study are available at GSE46876	forward
D434	RNA-Seq sequencing sites	SOLiD RNA-Seq library preparation and sequencing	D434	SEQC_LIF_SQW_D_4_L02_GGGAGACGTT_FC1_23311016_20120217_F3.csfasta.gz	GEO	GSM1158847	http://www.ncbi.nlm.nih.gov/geo/query/acc.cgi?acc=GSE47774	Data processing and naming convention	GSE47774_SEQC_LIF_SQW.txt.gz	GEO	GSE47774	http://www.ncbi.nlm.nih.gov/geo/query/acc.cgi?acc=GSE47774	Microarray and primePCR record can be found at GSE56457	Data from the linked ABRF-NGS study are available at GSE46876	forward
D435	RNA-Seq sequencing sites	SOLiD RNA-Seq library preparation and sequencing	D435	SEQC_LIF_SQW_D_4_L02_GGGAGACGTT_FC2_23311016_20120217_F3.csfasta.gz	GEO	GSM1158848	http://www.ncbi.nlm.nih.gov/geo/query/acc.cgi?acc=GSE47774	Data processing and naming convention	GSE47774_SEQC_LIF_SQW.txt.gz	GEO	GSE47774	http://www.ncbi.nlm.nih.gov/geo/query/acc.cgi?acc=GSE47774	Microarray and primePCR record can be found at GSE56457	Data from the linked ABRF-NGS study are available at GSE46876	forward
D436	RNA-Seq sequencing sites	SOLiD RNA-Seq library preparation and sequencing	D436	SEQC_LIF_SQW_D_4_L03_GGGAGACGTT_FC1_23311016_20120217_F3.csfasta.gz	GEO	GSM1158849	http://www.ncbi.nlm.nih.gov/geo/query/acc.cgi?acc=GSE47774	Data processing and naming convention	GSE47774_SEQC_LIF_SQW.txt.gz	GEO	GSE47774	http://www.ncbi.nlm.nih.gov/geo/query/acc.cgi?acc=GSE47774	Microarray and primePCR record can be found at GSE56457	Data from the linked ABRF-NGS study are available at GSE46876	forward
D437	RNA-Seq sequencing sites	SOLiD RNA-Seq library preparation and sequencing	D437	SEQC_LIF_SQW_D_4_L03_GGGAGACGTT_FC2_23311016_20120217_F3.csfasta.gz	GEO	GSM1158850	http://www.ncbi.nlm.nih.gov/geo/query/acc.cgi?acc=GSE47774	Data processing and naming convention	GSE47774_SEQC_LIF_SQW.txt.gz	GEO	GSE47774	http://www.ncbi.nlm.nih.gov/geo/query/acc.cgi?acc=GSE47774	Microarray and primePCR record can be found at GSE56457	Data from the linked ABRF-NGS study are available at GSE46876	forward
D438	RNA-Seq sequencing sites	SOLiD RNA-Seq library preparation and sequencing	D438	SEQC_LIF_SQW_D_4_L04_GGGAGACGTT_FC1_23311016_20120217_F3.csfasta.gz	GEO	GSM1158851	http://www.ncbi.nlm.nih.gov/geo/query/acc.cgi?acc=GSE47774	Data processing and naming convention	GSE47774_SEQC_LIF_SQW.txt.gz	GEO	GSE47774	http://www.ncbi.nlm.nih.gov/geo/query/acc.cgi?acc=GSE47774	Microarray and primePCR record can be found at GSE56457	Data from the linked ABRF-NGS study are available at GSE46876	forward
D439	RNA-Seq sequencing sites	SOLiD RNA-Seq library preparation and sequencing	D439	SEQC_LIF_SQW_D_4_L04_GGGAGACGTT_FC2_23311016_20120217_F3.csfasta.gz	GEO	GSM1158852	http://www.ncbi.nlm.nih.gov/geo/query/acc.cgi?acc=GSE47774	Data processing and naming convention	GSE47774_SEQC_LIF_SQW.txt.gz	GEO	GSE47774	http://www.ncbi.nlm.nih.gov/geo/query/acc.cgi?acc=GSE47774	Microarray and primePCR record can be found at GSE56457	Data from the linked ABRF-NGS study are available at GSE46876	forward
D440	RNA-Seq sequencing sites	SOLiD RNA-Seq library preparation and sequencing	D440	SEQC_LIF_SQW_D_4_L05_GGGAGACGTT_FC1_23311016_20120217_F3.csfasta.gz	GEO	GSM1158853	http://www.ncbi.nlm.nih.gov/geo/query/acc.cgi?acc=GSE47774	Data processing and naming convention	GSE47774_SEQC_LIF_SQW.txt.gz	GEO	GSE47774	http://www.ncbi.nlm.nih.gov/geo/query/acc.cgi?acc=GSE47774	Microarray and primePCR record can be found at GSE56457	Data from the linked ABRF-NGS study are available at GSE46876	forward
D441	RNA-Seq sequencing sites	SOLiD RNA-Seq library preparation and sequencing	D441	SEQC_LIF_SQW_D_4_L05_GGGAGACGTT_FC2_23311016_20120217_F3.csfasta.gz	GEO	GSM1158854	http://www.ncbi.nlm.nih.gov/geo/query/acc.cgi?acc=GSE47774	Data processing and naming convention	GSE47774_SEQC_LIF_SQW.txt.gz	GEO	GSE47774	http://www.ncbi.nlm.nih.gov/geo/query/acc.cgi?acc=GSE47774	Microarray and primePCR record can be found at GSE56457	Data from the linked ABRF-NGS study are available at GSE46876	forward
D442	RNA-Seq sequencing sites	SOLiD RNA-Seq library preparation and sequencing	D442	SEQC_LIF_SQW_D_4_L06_GGGAGACGTT_FC1_23311016_20120217_F3.csfasta.gz	GEO	GSM1158855	http://www.ncbi.nlm.nih.gov/geo/query/acc.cgi?acc=GSE47774	Data processing and naming convention	GSE47774_SEQC_LIF_SQW.txt.gz	GEO	GSE47774	http://www.ncbi.nlm.nih.gov/geo/query/acc.cgi?acc=GSE47774	Microarray and primePCR record can be found at GSE56457	Data from the linked ABRF-NGS study are available at GSE46876	forward
D443	RNA-Seq sequencing sites	SOLiD RNA-Seq library preparation and sequencing	D443	SEQC_LIF_SQW_D_4_L06_GGGAGACGTT_FC2_23311016_20120217_F3.csfasta.gz	GEO	GSM1158856	http://www.ncbi.nlm.nih.gov/geo/query/acc.cgi?acc=GSE47774	Data processing and naming convention	GSE47774_SEQC_LIF_SQW.txt.gz	GEO	GSE47774	http://www.ncbi.nlm.nih.gov/geo/query/acc.cgi?acc=GSE47774	Microarray and primePCR record can be found at GSE56457	Data from the linked ABRF-NGS study are available at GSE46876	forward
D444	RNA-Seq sequencing sites	SOLiD RNA-Seq library preparation and sequencing	D444	SEQC_LIF_SQW_D_5_L01_GGGTCGGTAT_FC1_23311016_20120217_F3.csfasta.gz	GEO	GSM1158857	http://www.ncbi.nlm.nih.gov/geo/query/acc.cgi?acc=GSE47774	Data processing and naming convention	GSE47774_SEQC_LIF_SQW.txt.gz	GEO	GSE47774	http://www.ncbi.nlm.nih.gov/geo/query/acc.cgi?acc=GSE47774	Microarray and primePCR record can be found at GSE56457	Data from the linked ABRF-NGS study are available at GSE46876	forward
D445	RNA-Seq sequencing sites	SOLiD RNA-Seq library preparation and sequencing	D445	SEQC_LIF_SQW_D_5_L01_GGGTCGGTAT_FC2_23311016_20120217_F3.csfasta.gz	GEO	GSM1158858	http://www.ncbi.nlm.nih.gov/geo/query/acc.cgi?acc=GSE47774	Data processing and naming convention	GSE47774_SEQC_LIF_SQW.txt.gz	GEO	GSE47774	http://www.ncbi.nlm.nih.gov/geo/query/acc.cgi?acc=GSE47774	Microarray and primePCR record can be found at GSE56457	Data from the linked ABRF-NGS study are available at GSE46876	forward
D446	RNA-Seq sequencing sites	SOLiD RNA-Seq library preparation and sequencing	D446	SEQC_LIF_SQW_D_5_L02_GGGTCGGTAT_FC1_23311016_20120217_F3.csfasta.gz	GEO	GSM1158859	http://www.ncbi.nlm.nih.gov/geo/query/acc.cgi?acc=GSE47774	Data processing and naming convention	GSE47774_SEQC_LIF_SQW.txt.gz	GEO	GSE47774	http://www.ncbi.nlm.nih.gov/geo/query/acc.cgi?acc=GSE47774	Microarray and primePCR record can be found at GSE56457	Data from the linked ABRF-NGS study are available at GSE46876	forward
D447	RNA-Seq sequencing sites	SOLiD RNA-Seq library preparation and sequencing	D447	SEQC_LIF_SQW_D_5_L02_GGGTCGGTAT_FC2_23311016_20120217_F3.csfasta.gz	GEO	GSM1158860	http://www.ncbi.nlm.nih.gov/geo/query/acc.cgi?acc=GSE47774	Data processing and naming convention	GSE47774_SEQC_LIF_SQW.txt.gz	GEO	GSE47774	http://www.ncbi.nlm.nih.gov/geo/query/acc.cgi?acc=GSE47774	Microarray and primePCR record can be found at GSE56457	Data from the linked ABRF-NGS study are available at GSE46876	forward
D448	RNA-Seq sequencing sites	SOLiD RNA-Seq library preparation and sequencing	D448	SEQC_LIF_SQW_D_5_L03_GGGTCGGTAT_FC1_23311016_20120217_F3.csfasta.gz	GEO	GSM1158861	http://www.ncbi.nlm.nih.gov/geo/query/acc.cgi?acc=GSE47774	Data processing and naming convention	GSE47774_SEQC_LIF_SQW.txt.gz	GEO	GSE47774	http://www.ncbi.nlm.nih.gov/geo/query/acc.cgi?acc=GSE47774	Microarray and primePCR record can be found at GSE56457	Data from the linked ABRF-NGS study are available at GSE46876	forward
D449	RNA-Seq sequencing sites	SOLiD RNA-Seq library preparation and sequencing	D449	SEQC_LIF_SQW_D_5_L03_GGGTCGGTAT_FC2_23311016_20120217_F3.csfasta.gz	GEO	GSM1158862	http://www.ncbi.nlm.nih.gov/geo/query/acc.cgi?acc=GSE47774	Data processing and naming convention	GSE47774_SEQC_LIF_SQW.txt.gz	GEO	GSE47774	http://www.ncbi.nlm.nih.gov/geo/query/acc.cgi?acc=GSE47774	Microarray and primePCR record can be found at GSE56457	Data from the linked ABRF-NGS study are available at GSE46876	forward
D450	RNA-Seq sequencing sites	SOLiD RNA-Seq library preparation and sequencing	D450	SEQC_LIF_SQW_D_5_L04_GGGTCGGTAT_FC1_23311016_20120217_F3.csfasta.gz	GEO	GSM1158863	http://www.ncbi.nlm.nih.gov/geo/query/acc.cgi?acc=GSE47774	Data processing and naming convention	GSE47774_SEQC_LIF_SQW.txt.gz	GEO	GSE47774	http://www.ncbi.nlm.nih.gov/geo/query/acc.cgi?acc=GSE47774	Microarray and primePCR record can be found at GSE56457	Data from the linked ABRF-NGS study are available at GSE46876	forward
D451	RNA-Seq sequencing sites	SOLiD RNA-Seq library preparation and sequencing	D451	SEQC_LIF_SQW_D_5_L04_GGGTCGGTAT_FC2_23311016_20120217_F3.csfasta.gz	GEO	GSM1158864	http://www.ncbi.nlm.nih.gov/geo/query/acc.cgi?acc=GSE47774	Data processing and naming convention	GSE47774_SEQC_LIF_SQW.txt.gz	GEO	GSE47774	http://www.ncbi.nlm.nih.gov/geo/query/acc.cgi?acc=GSE47774	Microarray and primePCR record can be found at GSE56457	Data from the linked ABRF-NGS study are available at GSE46876	forward
D452	RNA-Seq sequencing sites	SOLiD RNA-Seq library preparation and sequencing	D452	SEQC_LIF_SQW_D_5_L05_GGGTCGGTAT_FC1_23311016_20120217_F3.csfasta.gz	GEO	GSM1158865	http://www.ncbi.nlm.nih.gov/geo/query/acc.cgi?acc=GSE47774	Data processing and naming convention	GSE47774_SEQC_LIF_SQW.txt.gz	GEO	GSE47774	http://www.ncbi.nlm.nih.gov/geo/query/acc.cgi?acc=GSE47774	Microarray and primePCR record can be found at GSE56457	Data from the linked ABRF-NGS study are available at GSE46876	forward
D453	RNA-Seq sequencing sites	SOLiD RNA-Seq library preparation and sequencing	D453	SEQC_LIF_SQW_D_5_L05_GGGTCGGTAT_FC2_23311016_20120217_F3.csfasta.gz	GEO	GSM1158866	http://www.ncbi.nlm.nih.gov/geo/query/acc.cgi?acc=GSE47774	Data processing and naming convention	GSE47774_SEQC_LIF_SQW.txt.gz	GEO	GSE47774	http://www.ncbi.nlm.nih.gov/geo/query/acc.cgi?acc=GSE47774	Microarray and primePCR record can be found at GSE56457	Data from the linked ABRF-NGS study are available at GSE46876	forward
D454	RNA-Seq sequencing sites	SOLiD RNA-Seq library preparation and sequencing	D454	SEQC_LIF_SQW_D_5_L06_GGGTCGGTAT_FC1_23311016_20120217_F3.csfasta.gz	GEO	GSM1158867	http://www.ncbi.nlm.nih.gov/geo/query/acc.cgi?acc=GSE47774	Data processing and naming convention	GSE47774_SEQC_LIF_SQW.txt.gz	GEO	GSE47774	http://www.ncbi.nlm.nih.gov/geo/query/acc.cgi?acc=GSE47774	Microarray and primePCR record can be found at GSE56457	Data from the linked ABRF-NGS study are available at GSE46876	forward
D455	RNA-Seq sequencing sites	SOLiD RNA-Seq library preparation and sequencing	D455	SEQC_LIF_SQW_D_5_L06_GGGTCGGTAT_FC2_23311016_20120217_F3.csfasta.gz	GEO	GSM1158868	http://www.ncbi.nlm.nih.gov/geo/query/acc.cgi?acc=GSE47774	Data processing and naming convention	GSE47774_SEQC_LIF_SQW.txt.gz	GEO	GSE47774	http://www.ncbi.nlm.nih.gov/geo/query/acc.cgi?acc=GSE47774	Microarray and primePCR record can be found at GSE56457	Data from the linked ABRF-NGS study are available at GSE46876	forward
E127	RNA-Seq sequencing sites	SOLiD RNA-Seq library preparation and sequencing	E127	SEQC_LIF_SQW_E_1_L01_CTGTTATACC_FC1_23311016_20120217_F3.csfasta.gz	GEO	GSM1158869	http://www.ncbi.nlm.nih.gov/geo/query/acc.cgi?acc=GSE47774	Data processing and naming convention	GSE47774_SEQC_LIF_SQW.txt.gz	GEO	GSE47774	http://www.ncbi.nlm.nih.gov/geo/query/acc.cgi?acc=GSE47774	Microarray and primePCR record can be found at GSE56457	Data from the linked ABRF-NGS study are available at GSE46876	forward
E128	RNA-Seq sequencing sites	SOLiD RNA-Seq library preparation and sequencing	E128	SEQC_LIF_SQW_E_1_L01_CTGTTATACC_FC2_23311016_20120217_F3.csfasta.gz	GEO	GSM1158870	http://www.ncbi.nlm.nih.gov/geo/query/acc.cgi?acc=GSE47774	Data processing and naming convention	GSE47774_SEQC_LIF_SQW.txt.gz	GEO	GSE47774	http://www.ncbi.nlm.nih.gov/geo/query/acc.cgi?acc=GSE47774	Microarray and primePCR record can be found at GSE56457	Data from the linked ABRF-NGS study are available at GSE46876	forward
E129	RNA-Seq sequencing sites	SOLiD RNA-Seq library preparation and sequencing	E129	SEQC_LIF_SQW_E_1_L02_CTGTTATACC_FC1_23311016_20120217_F3.csfasta.gz	GEO	GSM1158871	http://www.ncbi.nlm.nih.gov/geo/query/acc.cgi?acc=GSE47774	Data processing and naming convention	GSE47774_SEQC_LIF_SQW.txt.gz	GEO	GSE47774	http://www.ncbi.nlm.nih.gov/geo/query/acc.cgi?acc=GSE47774	Microarray and primePCR record can be found at GSE56457	Data from the linked ABRF-NGS study are available at GSE46876	forward
E130	RNA-Seq sequencing sites	SOLiD RNA-Seq library preparation and sequencing	E130	SEQC_LIF_SQW_E_1_L02_CTGTTATACC_FC2_23311016_20120217_F3.csfasta.gz	GEO	GSM1158872	http://www.ncbi.nlm.nih.gov/geo/query/acc.cgi?acc=GSE47774	Data processing and naming convention	GSE47774_SEQC_LIF_SQW.txt.gz	GEO	GSE47774	http://www.ncbi.nlm.nih.gov/geo/query/acc.cgi?acc=GSE47774	Microarray and primePCR record can be found at GSE56457	Data from the linked ABRF-NGS study are available at GSE46876	forward
E131	RNA-Seq sequencing sites	SOLiD RNA-Seq library preparation and sequencing	E131	SEQC_LIF_SQW_E_1_L03_CTGTTATACC_FC1_23311016_20120217_F3.csfasta.gz	GEO	GSM1158873	http://www.ncbi.nlm.nih.gov/geo/query/acc.cgi?acc=GSE47774	Data processing and naming convention	GSE47774_SEQC_LIF_SQW.txt.gz	GEO	GSE47774	http://www.ncbi.nlm.nih.gov/geo/query/acc.cgi?acc=GSE47774	Microarray and primePCR record can be found at GSE56457	Data from the linked ABRF-NGS study are available at GSE46876	forward
E132	RNA-Seq sequencing sites	SOLiD RNA-Seq library preparation and sequencing	E132	SEQC_LIF_SQW_E_1_L03_CTGTTATACC_FC2_23311016_20120217_F3.csfasta.gz	GEO	GSM1158874	http://www.ncbi.nlm.nih.gov/geo/query/acc.cgi?acc=GSE47774	Data processing and naming convention	GSE47774_SEQC_LIF_SQW.txt.gz	GEO	GSE47774	http://www.ncbi.nlm.nih.gov/geo/query/acc.cgi?acc=GSE47774	Microarray and primePCR record can be found at GSE56457	Data from the linked ABRF-NGS study are available at GSE46876	forward
E133	RNA-Seq sequencing sites	SOLiD RNA-Seq library preparation and sequencing	E133	SEQC_LIF_SQW_E_1_L04_CTGTTATACC_FC1_23311016_20120217_F3.csfasta.gz	GEO	GSM1158875	http://www.ncbi.nlm.nih.gov/geo/query/acc.cgi?acc=GSE47774	Data processing and naming convention	GSE47774_SEQC_LIF_SQW.txt.gz	GEO	GSE47774	http://www.ncbi.nlm.nih.gov/geo/query/acc.cgi?acc=GSE47774	Microarray and primePCR record can be found at GSE56457	Data from the linked ABRF-NGS study are available at GSE46876	forward
E134	RNA-Seq sequencing sites	SOLiD RNA-Seq library preparation and sequencing	E134	SEQC_LIF_SQW_E_1_L04_CTGTTATACC_FC2_23311016_20120217_F3.csfasta.gz	GEO	GSM1158876	http://www.ncbi.nlm.nih.gov/geo/query/acc.cgi?acc=GSE47774	Data processing and naming convention	GSE47774_SEQC_LIF_SQW.txt.gz	GEO	GSE47774	http://www.ncbi.nlm.nih.gov/geo/query/acc.cgi?acc=GSE47774	Microarray and primePCR record can be found at GSE56457	Data from the linked ABRF-NGS study are available at GSE46876	forward
E135	RNA-Seq sequencing sites	SOLiD RNA-Seq library preparation and sequencing	E135	SEQC_LIF_SQW_E_1_L05_CTGTTATACC_FC1_23311016_20120217_F3.csfasta.gz	GEO	GSM1158877	http://www.ncbi.nlm.nih.gov/geo/query/acc.cgi?acc=GSE47774	Data processing and naming convention	GSE47774_SEQC_LIF_SQW.txt.gz	GEO	GSE47774	http://www.ncbi.nlm.nih.gov/geo/query/acc.cgi?acc=GSE47774	Microarray and primePCR record can be found at GSE56457	Data from the linked ABRF-NGS study are available at GSE46876	forward
E136	RNA-Seq sequencing sites	SOLiD RNA-Seq library preparation and sequencing	E136	SEQC_LIF_SQW_E_1_L05_CTGTTATACC_FC2_23311016_20120217_F3.csfasta.gz	GEO	GSM1158878	http://www.ncbi.nlm.nih.gov/geo/query/acc.cgi?acc=GSE47774	Data processing and naming convention	GSE47774_SEQC_LIF_SQW.txt.gz	GEO	GSE47774	http://www.ncbi.nlm.nih.gov/geo/query/acc.cgi?acc=GSE47774	Microarray and primePCR record can be found at GSE56457	Data from the linked ABRF-NGS study are available at GSE46876	forward
E137	RNA-Seq sequencing sites	SOLiD RNA-Seq library preparation and sequencing	E137	SEQC_LIF_SQW_E_1_L06_CTGTTATACC_FC1_23311016_20120217_F3.csfasta.gz	GEO	GSM1158879	http://www.ncbi.nlm.nih.gov/geo/query/acc.cgi?acc=GSE47774	Data processing and naming convention	GSE47774_SEQC_LIF_SQW.txt.gz	GEO	GSE47774	http://www.ncbi.nlm.nih.gov/geo/query/acc.cgi?acc=GSE47774	Microarray and primePCR record can be found at GSE56457	Data from the linked ABRF-NGS study are available at GSE46876	forward
E138	RNA-Seq sequencing sites	SOLiD RNA-Seq library preparation and sequencing	E138	SEQC_LIF_SQW_E_1_L06_CTGTTATACC_FC2_23311016_20120217_F3.csfasta.gz	GEO	GSM1158880	http://www.ncbi.nlm.nih.gov/geo/query/acc.cgi?acc=GSE47774	Data processing and naming convention	GSE47774_SEQC_LIF_SQW.txt.gz	GEO	GSE47774	http://www.ncbi.nlm.nih.gov/geo/query/acc.cgi?acc=GSE47774	Microarray and primePCR record can be found at GSE56457	Data from the linked ABRF-NGS study are available at GSE46876	forward
E139	RNA-Seq sequencing sites	SOLiD RNA-Seq library preparation and sequencing	E139	SEQC_LIF_SQW_E_2_L01_TATCGTGAGT_FC1_23311016_20120217_F3.csfasta.gz	GEO	GSM1158881	http://www.ncbi.nlm.nih.gov/geo/query/acc.cgi?acc=GSE47774	Data processing and naming convention	GSE47774_SEQC_LIF_SQW.txt.gz	GEO	GSE47774	http://www.ncbi.nlm.nih.gov/geo/query/acc.cgi?acc=GSE47774	Microarray and primePCR record can be found at GSE56457	Data from the linked ABRF-NGS study are available at GSE46876	forward
E140	RNA-Seq sequencing sites	SOLiD RNA-Seq library preparation and sequencing	E140	SEQC_LIF_SQW_E_2_L01_TATCGTGAGT_FC2_23311016_20120217_F3.csfasta.gz	GEO	GSM1158882	http://www.ncbi.nlm.nih.gov/geo/query/acc.cgi?acc=GSE47774	Data processing and naming convention	GSE47774_SEQC_LIF_SQW.txt.gz	GEO	GSE47774	http://www.ncbi.nlm.nih.gov/geo/query/acc.cgi?acc=GSE47774	Microarray and primePCR record can be found at GSE56457	Data from the linked ABRF-NGS study are available at GSE46876	forward
E141	RNA-Seq sequencing sites	SOLiD RNA-Seq library preparation and sequencing	E141	SEQC_LIF_SQW_E_2_L02_TATCGTGAGT_FC1_23311016_20120217_F3.csfasta.gz	GEO	GSM1158883	http://www.ncbi.nlm.nih.gov/geo/query/acc.cgi?acc=GSE47774	Data processing and naming convention	GSE47774_SEQC_LIF_SQW.txt.gz	GEO	GSE47774	http://www.ncbi.nlm.nih.gov/geo/query/acc.cgi?acc=GSE47774	Microarray and primePCR record can be found at GSE56457	Data from the linked ABRF-NGS study are available at GSE46876	forward
E142	RNA-Seq sequencing sites	SOLiD RNA-Seq library preparation and sequencing	E142	SEQC_LIF_SQW_E_2_L02_TATCGTGAGT_FC2_23311016_20120217_F3.csfasta.gz	GEO	GSM1158884	http://www.ncbi.nlm.nih.gov/geo/query/acc.cgi?acc=GSE47774	Data processing and naming convention	GSE47774_SEQC_LIF_SQW.txt.gz	GEO	GSE47774	http://www.ncbi.nlm.nih.gov/geo/query/acc.cgi?acc=GSE47774	Microarray and primePCR record can be found at GSE56457	Data from the linked ABRF-NGS study are available at GSE46876	forward
E143	RNA-Seq sequencing sites	SOLiD RNA-Seq library preparation and sequencing	E143	SEQC_LIF_SQW_E_2_L03_TATCGTGAGT_FC1_23311016_20120217_F3.csfasta.gz	GEO	GSM1158885	http://www.ncbi.nlm.nih.gov/geo/query/acc.cgi?acc=GSE47774	Data processing and naming convention	GSE47774_SEQC_LIF_SQW.txt.gz	GEO	GSE47774	http://www.ncbi.nlm.nih.gov/geo/query/acc.cgi?acc=GSE47774	Microarray and primePCR record can be found at GSE56457	Data from the linked ABRF-NGS study are available at GSE46876	forward
E144	RNA-Seq sequencing sites	SOLiD RNA-Seq library preparation and sequencing	E144	SEQC_LIF_SQW_E_2_L03_TATCGTGAGT_FC2_23311016_20120217_F3.csfasta.gz	GEO	GSM1158886	http://www.ncbi.nlm.nih.gov/geo/query/acc.cgi?acc=GSE47774	Data processing and naming convention	GSE47774_SEQC_LIF_SQW.txt.gz	GEO	GSE47774	http://www.ncbi.nlm.nih.gov/geo/query/acc.cgi?acc=GSE47774	Microarray and primePCR record can be found at GSE56457	Data from the linked ABRF-NGS study are available at GSE46876	forward
E145	RNA-Seq sequencing sites	SOLiD RNA-Seq library preparation and sequencing	E145	SEQC_LIF_SQW_E_2_L04_TATCGTGAGT_FC1_23311016_20120217_F3.csfasta.gz	GEO	GSM1158887	http://www.ncbi.nlm.nih.gov/geo/query/acc.cgi?acc=GSE47774	Data processing and naming convention	GSE47774_SEQC_LIF_SQW.txt.gz	GEO	GSE47774	http://www.ncbi.nlm.nih.gov/geo/query/acc.cgi?acc=GSE47774	Microarray and primePCR record can be found at GSE56457	Data from the linked ABRF-NGS study are available at GSE46876	forward
E146	RNA-Seq sequencing sites	SOLiD RNA-Seq library preparation and sequencing	E146	SEQC_LIF_SQW_E_2_L04_TATCGTGAGT_FC2_23311016_20120217_F3.csfasta.gz	GEO	GSM1158888	http://www.ncbi.nlm.nih.gov/geo/query/acc.cgi?acc=GSE47774	Data processing and naming convention	GSE47774_SEQC_LIF_SQW.txt.gz	GEO	GSE47774	http://www.ncbi.nlm.nih.gov/geo/query/acc.cgi?acc=GSE47774	Microarray and primePCR record can be found at GSE56457	Data from the linked ABRF-NGS study are available at GSE46876	forward
E147	RNA-Seq sequencing sites	SOLiD RNA-Seq library preparation and sequencing	E147	SEQC_LIF_SQW_E_2_L05_TATCGTGAGT_FC1_23311016_20120217_F3.csfasta.gz	GEO	GSM1158889	http://www.ncbi.nlm.nih.gov/geo/query/acc.cgi?acc=GSE47774	Data processing and naming convention	GSE47774_SEQC_LIF_SQW.txt.gz	GEO	GSE47774	http://www.ncbi.nlm.nih.gov/geo/query/acc.cgi?acc=GSE47774	Microarray and primePCR record can be found at GSE56457	Data from the linked ABRF-NGS study are available at GSE46876	forward
E148	RNA-Seq sequencing sites	SOLiD RNA-Seq library preparation and sequencing	E148	SEQC_LIF_SQW_E_2_L05_TATCGTGAGT_FC2_23311016_20120217_F3.csfasta.gz	GEO	GSM1158890	http://www.ncbi.nlm.nih.gov/geo/query/acc.cgi?acc=GSE47774	Data processing and naming convention	GSE47774_SEQC_LIF_SQW.txt.gz	GEO	GSE47774	http://www.ncbi.nlm.nih.gov/geo/query/acc.cgi?acc=GSE47774	Microarray and primePCR record can be found at GSE56457	Data from the linked ABRF-NGS study are available at GSE46876	forward
E149	RNA-Seq sequencing sites	SOLiD RNA-Seq library preparation and sequencing	E149	SEQC_LIF_SQW_E_2_L06_TATCGTGAGT_FC1_23311016_20120217_F3.csfasta.gz	GEO	GSM1158891	http://www.ncbi.nlm.nih.gov/geo/query/acc.cgi?acc=GSE47774	Data processing and naming convention	GSE47774_SEQC_LIF_SQW.txt.gz	GEO	GSE47774	http://www.ncbi.nlm.nih.gov/geo/query/acc.cgi?acc=GSE47774	Microarray and primePCR record can be found at GSE56457	Data from the linked ABRF-NGS study are available at GSE46876	forward
E150	RNA-Seq sequencing sites	SOLiD RNA-Seq library preparation and sequencing	E150	SEQC_LIF_SQW_E_2_L06_TATCGTGAGT_FC2_23311016_20120217_F3.csfasta.gz	GEO	GSM1158892	http://www.ncbi.nlm.nih.gov/geo/query/acc.cgi?acc=GSE47774	Data processing and naming convention	GSE47774_SEQC_LIF_SQW.txt.gz	GEO	GSE47774	http://www.ncbi.nlm.nih.gov/geo/query/acc.cgi?acc=GSE47774	Microarray and primePCR record can be found at GSE56457	Data from the linked ABRF-NGS study are available at GSE46876	forward
F127	RNA-Seq sequencing sites	SOLiD RNA-Seq library preparation and sequencing	F127	SEQC_LIF_SQW_F_1_L01_GTCGTCTTAG_FC1_23311016_20120217_F3.csfasta.gz	GEO	GSM1158893	http://www.ncbi.nlm.nih.gov/geo/query/acc.cgi?acc=GSE47774	Data processing and naming convention	GSE47774_SEQC_LIF_SQW.txt.gz	GEO	GSE47774	http://www.ncbi.nlm.nih.gov/geo/query/acc.cgi?acc=GSE47774	Microarray and primePCR record can be found at GSE56457	Data from the linked ABRF-NGS study are available at GSE46876	forward
F128	RNA-Seq sequencing sites	SOLiD RNA-Seq library preparation and sequencing	F128	SEQC_LIF_SQW_F_1_L01_GTCGTCTTAG_FC2_23311016_20120217_F3.csfasta.gz	GEO	GSM1158894	http://www.ncbi.nlm.nih.gov/geo/query/acc.cgi?acc=GSE47774	Data processing and naming convention	GSE47774_SEQC_LIF_SQW.txt.gz	GEO	GSE47774	http://www.ncbi.nlm.nih.gov/geo/query/acc.cgi?acc=GSE47774	Microarray and primePCR record can be found at GSE56457	Data from the linked ABRF-NGS study are available at GSE46876	forward
F129	RNA-Seq sequencing sites	SOLiD RNA-Seq library preparation and sequencing	F129	SEQC_LIF_SQW_F_1_L02_GTCGTCTTAG_FC1_23311016_20120217_F3.csfasta.gz	GEO	GSM1158895	http://www.ncbi.nlm.nih.gov/geo/query/acc.cgi?acc=GSE47774	Data processing and naming convention	GSE47774_SEQC_LIF_SQW.txt.gz	GEO	GSE47774	http://www.ncbi.nlm.nih.gov/geo/query/acc.cgi?acc=GSE47774	Microarray and primePCR record can be found at GSE56457	Data from the linked ABRF-NGS study are available at GSE46876	forward
F130	RNA-Seq sequencing sites	SOLiD RNA-Seq library preparation and sequencing	F130	SEQC_LIF_SQW_F_1_L02_GTCGTCTTAG_FC2_23311016_20120217_F3.csfasta.gz	GEO	GSM1158896	http://www.ncbi.nlm.nih.gov/geo/query/acc.cgi?acc=GSE47774	Data processing and naming convention	GSE47774_SEQC_LIF_SQW.txt.gz	GEO	GSE47774	http://www.ncbi.nlm.nih.gov/geo/query/acc.cgi?acc=GSE47774	Microarray and primePCR record can be found at GSE56457	Data from the linked ABRF-NGS study are available at GSE46876	forward
F131	RNA-Seq sequencing sites	SOLiD RNA-Seq library preparation and sequencing	F131	SEQC_LIF_SQW_F_1_L03_GTCGTCTTAG_FC1_23311016_20120217_F3.csfasta.gz	GEO	GSM1158897	http://www.ncbi.nlm.nih.gov/geo/query/acc.cgi?acc=GSE47774	Data processing and naming convention	GSE47774_SEQC_LIF_SQW.txt.gz	GEO	GSE47774	http://www.ncbi.nlm.nih.gov/geo/query/acc.cgi?acc=GSE47774	Microarray and primePCR record can be found at GSE56457	Data from the linked ABRF-NGS study are available at GSE46876	forward
F132	RNA-Seq sequencing sites	SOLiD RNA-Seq library preparation and sequencing	F132	SEQC_LIF_SQW_F_1_L03_GTCGTCTTAG_FC2_23311016_20120217_F3.csfasta.gz	GEO	GSM1158898	http://www.ncbi.nlm.nih.gov/geo/query/acc.cgi?acc=GSE47774	Data processing and naming convention	GSE47774_SEQC_LIF_SQW.txt.gz	GEO	GSE47774	http://www.ncbi.nlm.nih.gov/geo/query/acc.cgi?acc=GSE47774	Microarray and primePCR record can be found at GSE56457	Data from the linked ABRF-NGS study are available at GSE46876	forward
F133	RNA-Seq sequencing sites	SOLiD RNA-Seq library preparation and sequencing	F133	SEQC_LIF_SQW_F_1_L04_GTCGTCTTAG_FC1_23311016_20120217_F3.csfasta.gz	GEO	GSM1158899	http://www.ncbi.nlm.nih.gov/geo/query/acc.cgi?acc=GSE47774	Data processing and naming convention	GSE47774_SEQC_LIF_SQW.txt.gz	GEO	GSE47774	http://www.ncbi.nlm.nih.gov/geo/query/acc.cgi?acc=GSE47774	Microarray and primePCR record can be found at GSE56457	Data from the linked ABRF-NGS study are available at GSE46876	forward
F134	RNA-Seq sequencing sites	SOLiD RNA-Seq library preparation and sequencing	F134	SEQC_LIF_SQW_F_1_L04_GTCGTCTTAG_FC2_23311016_20120217_F3.csfasta.gz	GEO	GSM1158900	http://www.ncbi.nlm.nih.gov/geo/query/acc.cgi?acc=GSE47774	Data processing and naming convention	GSE47774_SEQC_LIF_SQW.txt.gz	GEO	GSE47774	http://www.ncbi.nlm.nih.gov/geo/query/acc.cgi?acc=GSE47774	Microarray and primePCR record can be found at GSE56457	Data from the linked ABRF-NGS study are available at GSE46876	forward
F135	RNA-Seq sequencing sites	SOLiD RNA-Seq library preparation and sequencing	F135	SEQC_LIF_SQW_F_1_L05_GTCGTCTTAG_FC1_23311016_20120217_F3.csfasta.gz	GEO	GSM1158901	http://www.ncbi.nlm.nih.gov/geo/query/acc.cgi?acc=GSE47774	Data processing and naming convention	GSE47774_SEQC_LIF_SQW.txt.gz	GEO	GSE47774	http://www.ncbi.nlm.nih.gov/geo/query/acc.cgi?acc=GSE47774	Microarray and primePCR record can be found at GSE56457	Data from the linked ABRF-NGS study are available at GSE46876	forward
F136	RNA-Seq sequencing sites	SOLiD RNA-Seq library preparation and sequencing	F136	SEQC_LIF_SQW_F_1_L05_GTCGTCTTAG_FC2_23311016_20120217_F3.csfasta.gz	GEO	GSM1158902	http://www.ncbi.nlm.nih.gov/geo/query/acc.cgi?acc=GSE47774	Data processing and naming convention	GSE47774_SEQC_LIF_SQW.txt.gz	GEO	GSE47774	http://www.ncbi.nlm.nih.gov/geo/query/acc.cgi?acc=GSE47774	Microarray and primePCR record can be found at GSE56457	Data from the linked ABRF-NGS study are available at GSE46876	forward
F137	RNA-Seq sequencing sites	SOLiD RNA-Seq library preparation and sequencing	F137	SEQC_LIF_SQW_F_1_L06_GTCGTCTTAG_FC1_23311016_20120217_F3.csfasta.gz	GEO	GSM1158903	http://www.ncbi.nlm.nih.gov/geo/query/acc.cgi?acc=GSE47774	Data processing and naming convention	GSE47774_SEQC_LIF_SQW.txt.gz	GEO	GSE47774	http://www.ncbi.nlm.nih.gov/geo/query/acc.cgi?acc=GSE47774	Microarray and primePCR record can be found at GSE56457	Data from the linked ABRF-NGS study are available at GSE46876	forward
F138	RNA-Seq sequencing sites	SOLiD RNA-Seq library preparation and sequencing	F138	SEQC_LIF_SQW_F_1_L06_GTCGTCTTAG_FC2_23311016_20120217_F3.csfasta.gz	GEO	GSM1158904	http://www.ncbi.nlm.nih.gov/geo/query/acc.cgi?acc=GSE47774	Data processing and naming convention	GSE47774_SEQC_LIF_SQW.txt.gz	GEO	GSE47774	http://www.ncbi.nlm.nih.gov/geo/query/acc.cgi?acc=GSE47774	Microarray and primePCR record can be found at GSE56457	Data from the linked ABRF-NGS study are available at GSE46876	forward
F139	RNA-Seq sequencing sites	SOLiD RNA-Seq library preparation and sequencing	F139	SEQC_LIF_SQW_F_2_L01_AAAAGGGTTA_FC1_23311016_20120217_F3.csfasta.gz	GEO	GSM1158905	http://www.ncbi.nlm.nih.gov/geo/query/acc.cgi?acc=GSE47774	Data processing and naming convention	GSE47774_SEQC_LIF_SQW.txt.gz	GEO	GSE47774	http://www.ncbi.nlm.nih.gov/geo/query/acc.cgi?acc=GSE47774	Microarray and primePCR record can be found at GSE56457	Data from the linked ABRF-NGS study are available at GSE46876	forward
F140	RNA-Seq sequencing sites	SOLiD RNA-Seq library preparation and sequencing	F140	SEQC_LIF_SQW_F_2_L01_AAAAGGGTTA_FC2_23311016_20120217_F3.csfasta.gz	GEO	GSM1158906	http://www.ncbi.nlm.nih.gov/geo/query/acc.cgi?acc=GSE47774	Data processing and naming convention	GSE47774_SEQC_LIF_SQW.txt.gz	GEO	GSE47774	http://www.ncbi.nlm.nih.gov/geo/query/acc.cgi?acc=GSE47774	Microarray and primePCR record can be found at GSE56457	Data from the linked ABRF-NGS study are available at GSE46876	forward
F141	RNA-Seq sequencing sites	SOLiD RNA-Seq library preparation and sequencing	F141	SEQC_LIF_SQW_F_2_L02_AAAAGGGTTA_FC1_23311016_20120217_F3.csfasta.gz	GEO	GSM1158907	http://www.ncbi.nlm.nih.gov/geo/query/acc.cgi?acc=GSE47774	Data processing and naming convention	GSE47774_SEQC_LIF_SQW.txt.gz	GEO	GSE47774	http://www.ncbi.nlm.nih.gov/geo/query/acc.cgi?acc=GSE47774	Microarray and primePCR record can be found at GSE56457	Data from the linked ABRF-NGS study are available at GSE46876	forward
F142	RNA-Seq sequencing sites	SOLiD RNA-Seq library preparation and sequencing	F142	SEQC_LIF_SQW_F_2_L02_AAAAGGGTTA_FC2_23311016_20120217_F3.csfasta.gz	GEO	GSM1158908	http://www.ncbi.nlm.nih.gov/geo/query/acc.cgi?acc=GSE47774	Data processing and naming convention	GSE47774_SEQC_LIF_SQW.txt.gz	GEO	GSE47774	http://www.ncbi.nlm.nih.gov/geo/query/acc.cgi?acc=GSE47774	Microarray and primePCR record can be found at GSE56457	Data from the linked ABRF-NGS study are available at GSE46876	forward
F143	RNA-Seq sequencing sites	SOLiD RNA-Seq library preparation and sequencing	F143	SEQC_LIF_SQW_F_2_L03_AAAAGGGTTA_FC1_23311016_20120217_F3.csfasta.gz	GEO	GSM1158909	http://www.ncbi.nlm.nih.gov/geo/query/acc.cgi?acc=GSE47774	Data processing and naming convention	GSE47774_SEQC_LIF_SQW.txt.gz	GEO	GSE47774	http://www.ncbi.nlm.nih.gov/geo/query/acc.cgi?acc=GSE47774	Microarray and primePCR record can be found at GSE56457	Data from the linked ABRF-NGS study are available at GSE46876	forward
F144	RNA-Seq sequencing sites	SOLiD RNA-Seq library preparation and sequencing	F144	SEQC_LIF_SQW_F_2_L03_AAAAGGGTTA_FC2_23311016_20120217_F3.csfasta.gz	GEO	GSM1158910	http://www.ncbi.nlm.nih.gov/geo/query/acc.cgi?acc=GSE47774	Data processing and naming convention	GSE47774_SEQC_LIF_SQW.txt.gz	GEO	GSE47774	http://www.ncbi.nlm.nih.gov/geo/query/acc.cgi?acc=GSE47774	Microarray and primePCR record can be found at GSE56457	Data from the linked ABRF-NGS study are available at GSE46876	forward
F145	RNA-Seq sequencing sites	SOLiD RNA-Seq library preparation and sequencing	F145	SEQC_LIF_SQW_F_2_L04_AAAAGGGTTA_FC1_23311016_20120217_F3.csfasta.gz	GEO	GSM1158911	http://www.ncbi.nlm.nih.gov/geo/query/acc.cgi?acc=GSE47774	Data processing and naming convention	GSE47774_SEQC_LIF_SQW.txt.gz	GEO	GSE47774	http://www.ncbi.nlm.nih.gov/geo/query/acc.cgi?acc=GSE47774	Microarray and primePCR record can be found at GSE56457	Data from the linked ABRF-NGS study are available at GSE46876	forward
F146	RNA-Seq sequencing sites	SOLiD RNA-Seq library preparation and sequencing	F146	SEQC_LIF_SQW_F_2_L04_AAAAGGGTTA_FC2_23311016_20120217_F3.csfasta.gz	GEO	GSM1158912	http://www.ncbi.nlm.nih.gov/geo/query/acc.cgi?acc=GSE47774	Data processing and naming convention	GSE47774_SEQC_LIF_SQW.txt.gz	GEO	GSE47774	http://www.ncbi.nlm.nih.gov/geo/query/acc.cgi?acc=GSE47774	Microarray and primePCR record can be found at GSE56457	Data from the linked ABRF-NGS study are available at GSE46876	forward
F147	RNA-Seq sequencing sites	SOLiD RNA-Seq library preparation and sequencing	F147	SEQC_LIF_SQW_F_2_L05_AAAAGGGTTA_FC1_23311016_20120217_F3.csfasta.gz	GEO	GSM1158913	http://www.ncbi.nlm.nih.gov/geo/query/acc.cgi?acc=GSE47774	Data processing and naming convention	GSE47774_SEQC_LIF_SQW.txt.gz	GEO	GSE47774	http://www.ncbi.nlm.nih.gov/geo/query/acc.cgi?acc=GSE47774	Microarray and primePCR record can be found at GSE56457	Data from the linked ABRF-NGS study are available at GSE46876	forward
F148	RNA-Seq sequencing sites	SOLiD RNA-Seq library preparation and sequencing	F148	SEQC_LIF_SQW_F_2_L05_AAAAGGGTTA_FC2_23311016_20120217_F3.csfasta.gz	GEO	GSM1158914	http://www.ncbi.nlm.nih.gov/geo/query/acc.cgi?acc=GSE47774	Data processing and naming convention	GSE47774_SEQC_LIF_SQW.txt.gz	GEO	GSE47774	http://www.ncbi.nlm.nih.gov/geo/query/acc.cgi?acc=GSE47774	Microarray and primePCR record can be found at GSE56457	Data from the linked ABRF-NGS study are available at GSE46876	forward
F149	RNA-Seq sequencing sites	SOLiD RNA-Seq library preparation and sequencing	F149	SEQC_LIF_SQW_F_2_L06_AAAAGGGTTA_FC1_23311016_20120217_F3.csfasta.gz	GEO	GSM1158915	http://www.ncbi.nlm.nih.gov/geo/query/acc.cgi?acc=GSE47774	Data processing and naming convention	GSE47774_SEQC_LIF_SQW.txt.gz	GEO	GSE47774	http://www.ncbi.nlm.nih.gov/geo/query/acc.cgi?acc=GSE47774	Microarray and primePCR record can be found at GSE56457	Data from the linked ABRF-NGS study are available at GSE46876	forward
F150	RNA-Seq sequencing sites	SOLiD RNA-Seq library preparation and sequencing	F150	SEQC_LIF_SQW_F_2_L06_AAAAGGGTTA_FC2_23311016_20120217_F3.csfasta.gz	GEO	GSM1158916	http://www.ncbi.nlm.nih.gov/geo/query/acc.cgi?acc=GSE47774	Data processing and naming convention	GSE47774_SEQC_LIF_SQW.txt.gz	GEO	GSE47774	http://www.ncbi.nlm.nih.gov/geo/query/acc.cgi?acc=GSE47774	Microarray and primePCR record can be found at GSE56457	Data from the linked ABRF-NGS study are available at GSE46876	forward
A456	RNA-Seq sequencing sites	SOLiD RNA-Seq library preparation and sequencing	A456	SEQC_LIF_NWU_A_1_L01_GTGTAAGAGG_FC1_NWU00001_20120220_F3.csfasta.gz	GEO	GSM1158917	http://www.ncbi.nlm.nih.gov/geo/query/acc.cgi?acc=GSE47774	Data processing and naming convention	GSE47774_SEQC_LIF_NWU.txt.gz	GEO	GSE47774	http://www.ncbi.nlm.nih.gov/geo/query/acc.cgi?acc=GSE47774	Microarray and primePCR record can be found at GSE56457	Data from the linked ABRF-NGS study are available at GSE46876	forward
A457	RNA-Seq sequencing sites	SOLiD RNA-Seq library preparation and sequencing	A457	SEQC_LIF_NWU_A_1_L01_GTGTAAGAGG_FC2_NWU00001_20120220_F3.csfasta.gz	GEO	GSM1158918	http://www.ncbi.nlm.nih.gov/geo/query/acc.cgi?acc=GSE47774	Data processing and naming convention	GSE47774_SEQC_LIF_NWU.txt.gz	GEO	GSE47774	http://www.ncbi.nlm.nih.gov/geo/query/acc.cgi?acc=GSE47774	Microarray and primePCR record can be found at GSE56457	Data from the linked ABRF-NGS study are available at GSE46876	forward
A458	RNA-Seq sequencing sites	SOLiD RNA-Seq library preparation and sequencing	A458	SEQC_LIF_NWU_A_1_L02_GTGTAAGAGG_FC1_NWU00001_20120220_F3.csfasta.gz	GEO	GSM1158919	http://www.ncbi.nlm.nih.gov/geo/query/acc.cgi?acc=GSE47774	Data processing and naming convention	GSE47774_SEQC_LIF_NWU.txt.gz	GEO	GSE47774	http://www.ncbi.nlm.nih.gov/geo/query/acc.cgi?acc=GSE47774	Microarray and primePCR record can be found at GSE56457	Data from the linked ABRF-NGS study are available at GSE46876	forward
A459	RNA-Seq sequencing sites	SOLiD RNA-Seq library preparation and sequencing	A459	SEQC_LIF_NWU_A_1_L02_GTGTAAGAGG_FC2_NWU00001_20120220_F3.csfasta.gz	GEO	GSM1158920	http://www.ncbi.nlm.nih.gov/geo/query/acc.cgi?acc=GSE47774	Data processing and naming convention	GSE47774_SEQC_LIF_NWU.txt.gz	GEO	GSE47774	http://www.ncbi.nlm.nih.gov/geo/query/acc.cgi?acc=GSE47774	Microarray and primePCR record can be found at GSE56457	Data from the linked ABRF-NGS study are available at GSE46876	forward
A460	RNA-Seq sequencing sites	SOLiD RNA-Seq library preparation and sequencing	A460	SEQC_LIF_NWU_A_1_L03_GTGTAAGAGG_FC1_NWU00001_20120220_F3.csfasta.gz	GEO	GSM1158921	http://www.ncbi.nlm.nih.gov/geo/query/acc.cgi?acc=GSE47774	Data processing and naming convention	GSE47774_SEQC_LIF_NWU.txt.gz	GEO	GSE47774	http://www.ncbi.nlm.nih.gov/geo/query/acc.cgi?acc=GSE47774	Microarray and primePCR record can be found at GSE56457	Data from the linked ABRF-NGS study are available at GSE46876	forward
A461	RNA-Seq sequencing sites	SOLiD RNA-Seq library preparation and sequencing	A461	SEQC_LIF_NWU_A_1_L03_GTGTAAGAGG_FC2_NWU00001_20120220_F3.csfasta.gz	GEO	GSM1158922	http://www.ncbi.nlm.nih.gov/geo/query/acc.cgi?acc=GSE47774	Data processing and naming convention	GSE47774_SEQC_LIF_NWU.txt.gz	GEO	GSE47774	http://www.ncbi.nlm.nih.gov/geo/query/acc.cgi?acc=GSE47774	Microarray and primePCR record can be found at GSE56457	Data from the linked ABRF-NGS study are available at GSE46876	forward
A462	RNA-Seq sequencing sites	SOLiD RNA-Seq library preparation and sequencing	A462	SEQC_LIF_NWU_A_1_L04_GTGTAAGAGG_FC1_NWU00001_20120220_F3.csfasta.gz	GEO	GSM1158923	http://www.ncbi.nlm.nih.gov/geo/query/acc.cgi?acc=GSE47774	Data processing and naming convention	GSE47774_SEQC_LIF_NWU.txt.gz	GEO	GSE47774	http://www.ncbi.nlm.nih.gov/geo/query/acc.cgi?acc=GSE47774	Microarray and primePCR record can be found at GSE56457	Data from the linked ABRF-NGS study are available at GSE46876	forward
A463	RNA-Seq sequencing sites	SOLiD RNA-Seq library preparation and sequencing	A463	SEQC_LIF_NWU_A_1_L04_GTGTAAGAGG_FC2_NWU00001_20120220_F3.csfasta.gz	GEO	GSM1158924	http://www.ncbi.nlm.nih.gov/geo/query/acc.cgi?acc=GSE47774	Data processing and naming convention	GSE47774_SEQC_LIF_NWU.txt.gz	GEO	GSE47774	http://www.ncbi.nlm.nih.gov/geo/query/acc.cgi?acc=GSE47774	Microarray and primePCR record can be found at GSE56457	Data from the linked ABRF-NGS study are available at GSE46876	forward
A464	RNA-Seq sequencing sites	SOLiD RNA-Seq library preparation and sequencing	A464	SEQC_LIF_NWU_A_1_L05_GTGTAAGAGG_FC1_NWU00001_20120220_F3.csfasta.gz	GEO	GSM1158925	http://www.ncbi.nlm.nih.gov/geo/query/acc.cgi?acc=GSE47774	Data processing and naming convention	GSE47774_SEQC_LIF_NWU.txt.gz	GEO	GSE47774	http://www.ncbi.nlm.nih.gov/geo/query/acc.cgi?acc=GSE47774	Microarray and primePCR record can be found at GSE56457	Data from the linked ABRF-NGS study are available at GSE46876	forward
A465	RNA-Seq sequencing sites	SOLiD RNA-Seq library preparation and sequencing	A465	SEQC_LIF_NWU_A_1_L05_GTGTAAGAGG_FC2_NWU00001_20120220_F3.csfasta.gz	GEO	GSM1158926	http://www.ncbi.nlm.nih.gov/geo/query/acc.cgi?acc=GSE47774	Data processing and naming convention	GSE47774_SEQC_LIF_NWU.txt.gz	GEO	GSE47774	http://www.ncbi.nlm.nih.gov/geo/query/acc.cgi?acc=GSE47774	Microarray and primePCR record can be found at GSE56457	Data from the linked ABRF-NGS study are available at GSE46876	forward
A466	RNA-Seq sequencing sites	SOLiD RNA-Seq library preparation and sequencing	A466	SEQC_LIF_NWU_A_1_L06_GTGTAAGAGG_FC1_NWU00001_20120220_F3.csfasta.gz	GEO	GSM1158927	http://www.ncbi.nlm.nih.gov/geo/query/acc.cgi?acc=GSE47774	Data processing and naming convention	GSE47774_SEQC_LIF_NWU.txt.gz	GEO	GSE47774	http://www.ncbi.nlm.nih.gov/geo/query/acc.cgi?acc=GSE47774	Microarray and primePCR record can be found at GSE56457	Data from the linked ABRF-NGS study are available at GSE46876	forward
A467	RNA-Seq sequencing sites	SOLiD RNA-Seq library preparation and sequencing	A467	SEQC_LIF_NWU_A_1_L06_GTGTAAGAGG_FC2_NWU00001_20120220_F3.csfasta.gz	GEO	GSM1158928	http://www.ncbi.nlm.nih.gov/geo/query/acc.cgi?acc=GSE47774	Data processing and naming convention	GSE47774_SEQC_LIF_NWU.txt.gz	GEO	GSE47774	http://www.ncbi.nlm.nih.gov/geo/query/acc.cgi?acc=GSE47774	Microarray and primePCR record can be found at GSE56457	Data from the linked ABRF-NGS study are available at GSE46876	forward
A468	RNA-Seq sequencing sites	SOLiD RNA-Seq library preparation and sequencing	A468	SEQC_LIF_NWU_A_2_L01_GTGGTGTAAG_FC1_NWU00001_20120220_F3.csfasta.gz	GEO	GSM1158929	http://www.ncbi.nlm.nih.gov/geo/query/acc.cgi?acc=GSE47774	Data processing and naming convention	GSE47774_SEQC_LIF_NWU.txt.gz	GEO	GSE47774	http://www.ncbi.nlm.nih.gov/geo/query/acc.cgi?acc=GSE47774	Microarray and primePCR record can be found at GSE56457	Data from the linked ABRF-NGS study are available at GSE46876	forward
A469	RNA-Seq sequencing sites	SOLiD RNA-Seq library preparation and sequencing	A469	SEQC_LIF_NWU_A_2_L01_GTGGTGTAAG_FC2_NWU00001_20120220_F3.csfasta.gz	GEO	GSM1158930	http://www.ncbi.nlm.nih.gov/geo/query/acc.cgi?acc=GSE47774	Data processing and naming convention	GSE47774_SEQC_LIF_NWU.txt.gz	GEO	GSE47774	http://www.ncbi.nlm.nih.gov/geo/query/acc.cgi?acc=GSE47774	Microarray and primePCR record can be found at GSE56457	Data from the linked ABRF-NGS study are available at GSE46876	forward
A470	RNA-Seq sequencing sites	SOLiD RNA-Seq library preparation and sequencing	A470	SEQC_LIF_NWU_A_2_L02_GTGGTGTAAG_FC1_NWU00001_20120220_F3.csfasta.gz	GEO	GSM1158931	http://www.ncbi.nlm.nih.gov/geo/query/acc.cgi?acc=GSE47774	Data processing and naming convention	GSE47774_SEQC_LIF_NWU.txt.gz	GEO	GSE47774	http://www.ncbi.nlm.nih.gov/geo/query/acc.cgi?acc=GSE47774	Microarray and primePCR record can be found at GSE56457	Data from the linked ABRF-NGS study are available at GSE46876	forward
A471	RNA-Seq sequencing sites	SOLiD RNA-Seq library preparation and sequencing	A471	SEQC_LIF_NWU_A_2_L02_GTGGTGTAAG_FC2_NWU00001_20120220_F3.csfasta.gz	GEO	GSM1158932	http://www.ncbi.nlm.nih.gov/geo/query/acc.cgi?acc=GSE47774	Data processing and naming convention	GSE47774_SEQC_LIF_NWU.txt.gz	GEO	GSE47774	http://www.ncbi.nlm.nih.gov/geo/query/acc.cgi?acc=GSE47774	Microarray and primePCR record can be found at GSE56457	Data from the linked ABRF-NGS study are available at GSE46876	forward
A472	RNA-Seq sequencing sites	SOLiD RNA-Seq library preparation and sequencing	A472	SEQC_LIF_NWU_A_2_L03_GTGGTGTAAG_FC1_NWU00001_20120220_F3.csfasta.gz	GEO	GSM1158933	http://www.ncbi.nlm.nih.gov/geo/query/acc.cgi?acc=GSE47774	Data processing and naming convention	GSE47774_SEQC_LIF_NWU.txt.gz	GEO	GSE47774	http://www.ncbi.nlm.nih.gov/geo/query/acc.cgi?acc=GSE47774	Microarray and primePCR record can be found at GSE56457	Data from the linked ABRF-NGS study are available at GSE46876	forward
A473	RNA-Seq sequencing sites	SOLiD RNA-Seq library preparation and sequencing	A473	SEQC_LIF_NWU_A_2_L03_GTGGTGTAAG_FC2_NWU00001_20120220_F3.csfasta.gz	GEO	GSM1158934	http://www.ncbi.nlm.nih.gov/geo/query/acc.cgi?acc=GSE47774	Data processing and naming convention	GSE47774_SEQC_LIF_NWU.txt.gz	GEO	GSE47774	http://www.ncbi.nlm.nih.gov/geo/query/acc.cgi?acc=GSE47774	Microarray and primePCR record can be found at GSE56457	Data from the linked ABRF-NGS study are available at GSE46876	forward
A474	RNA-Seq sequencing sites	SOLiD RNA-Seq library preparation and sequencing	A474	SEQC_LIF_NWU_A_2_L04_GTGGTGTAAG_FC1_NWU00001_20120220_F3.csfasta.gz	GEO	GSM1158935	http://www.ncbi.nlm.nih.gov/geo/query/acc.cgi?acc=GSE47774	Data processing and naming convention	GSE47774_SEQC_LIF_NWU.txt.gz	GEO	GSE47774	http://www.ncbi.nlm.nih.gov/geo/query/acc.cgi?acc=GSE47774	Microarray and primePCR record can be found at GSE56457	Data from the linked ABRF-NGS study are available at GSE46876	forward
A475	RNA-Seq sequencing sites	SOLiD RNA-Seq library preparation and sequencing	A475	SEQC_LIF_NWU_A_2_L04_GTGGTGTAAG_FC2_NWU00001_20120220_F3.csfasta.gz	GEO	GSM1158936	http://www.ncbi.nlm.nih.gov/geo/query/acc.cgi?acc=GSE47774	Data processing and naming convention	GSE47774_SEQC_LIF_NWU.txt.gz	GEO	GSE47774	http://www.ncbi.nlm.nih.gov/geo/query/acc.cgi?acc=GSE47774	Microarray and primePCR record can be found at GSE56457	Data from the linked ABRF-NGS study are available at GSE46876	forward
A476	RNA-Seq sequencing sites	SOLiD RNA-Seq library preparation and sequencing	A476	SEQC_LIF_NWU_A_2_L05_GTGGTGTAAG_FC1_NWU00001_20120220_F3.csfasta.gz	GEO	GSM1158937	http://www.ncbi.nlm.nih.gov/geo/query/acc.cgi?acc=GSE47774	Data processing and naming convention	GSE47774_SEQC_LIF_NWU.txt.gz	GEO	GSE47774	http://www.ncbi.nlm.nih.gov/geo/query/acc.cgi?acc=GSE47774	Microarray and primePCR record can be found at GSE56457	Data from the linked ABRF-NGS study are available at GSE46876	forward
A477	RNA-Seq sequencing sites	SOLiD RNA-Seq library preparation and sequencing	A477	SEQC_LIF_NWU_A_2_L05_GTGGTGTAAG_FC2_NWU00001_20120220_F3.csfasta.gz	GEO	GSM1158938	http://www.ncbi.nlm.nih.gov/geo/query/acc.cgi?acc=GSE47774	Data processing and naming convention	GSE47774_SEQC_LIF_NWU.txt.gz	GEO	GSE47774	http://www.ncbi.nlm.nih.gov/geo/query/acc.cgi?acc=GSE47774	Microarray and primePCR record can be found at GSE56457	Data from the linked ABRF-NGS study are available at GSE46876	forward
A478	RNA-Seq sequencing sites	SOLiD RNA-Seq library preparation and sequencing	A478	SEQC_LIF_NWU_A_2_L06_GTGGTGTAAG_FC1_NWU00001_20120220_F3.csfasta.gz	GEO	GSM1158939	http://www.ncbi.nlm.nih.gov/geo/query/acc.cgi?acc=GSE47774	Data processing and naming convention	GSE47774_SEQC_LIF_NWU.txt.gz	GEO	GSE47774	http://www.ncbi.nlm.nih.gov/geo/query/acc.cgi?acc=GSE47774	Microarray and primePCR record can be found at GSE56457	Data from the linked ABRF-NGS study are available at GSE46876	forward
A479	RNA-Seq sequencing sites	SOLiD RNA-Seq library preparation and sequencing	A479	SEQC_LIF_NWU_A_2_L06_GTGGTGTAAG_FC2_NWU00001_20120220_F3.csfasta.gz	GEO	GSM1158940	http://www.ncbi.nlm.nih.gov/geo/query/acc.cgi?acc=GSE47774	Data processing and naming convention	GSE47774_SEQC_LIF_NWU.txt.gz	GEO	GSE47774	http://www.ncbi.nlm.nih.gov/geo/query/acc.cgi?acc=GSE47774	Microarray and primePCR record can be found at GSE56457	Data from the linked ABRF-NGS study are available at GSE46876	forward
A480	RNA-Seq sequencing sites	SOLiD RNA-Seq library preparation and sequencing	A480	SEQC_LIF_NWU_A_3_L01_AGGTTGCGAC_FC1_NWU00001_20120220_F3.csfasta.gz	GEO	GSM1158941	http://www.ncbi.nlm.nih.gov/geo/query/acc.cgi?acc=GSE47774	Data processing and naming convention	GSE47774_SEQC_LIF_NWU.txt.gz	GEO	GSE47774	http://www.ncbi.nlm.nih.gov/geo/query/acc.cgi?acc=GSE47774	Microarray and primePCR record can be found at GSE56457	Data from the linked ABRF-NGS study are available at GSE46876	forward
A481	RNA-Seq sequencing sites	SOLiD RNA-Seq library preparation and sequencing	A481	SEQC_LIF_NWU_A_3_L01_AGGTTGCGAC_FC2_NWU00001_20120220_F3.csfasta.gz	GEO	GSM1158942	http://www.ncbi.nlm.nih.gov/geo/query/acc.cgi?acc=GSE47774	Data processing and naming convention	GSE47774_SEQC_LIF_NWU.txt.gz	GEO	GSE47774	http://www.ncbi.nlm.nih.gov/geo/query/acc.cgi?acc=GSE47774	Microarray and primePCR record can be found at GSE56457	Data from the linked ABRF-NGS study are available at GSE46876	forward
A482	RNA-Seq sequencing sites	SOLiD RNA-Seq library preparation and sequencing	A482	SEQC_LIF_NWU_A_3_L02_AGGTTGCGAC_FC1_NWU00001_20120220_F3.csfasta.gz	GEO	GSM1158943	http://www.ncbi.nlm.nih.gov/geo/query/acc.cgi?acc=GSE47774	Data processing and naming convention	GSE47774_SEQC_LIF_NWU.txt.gz	GEO	GSE47774	http://www.ncbi.nlm.nih.gov/geo/query/acc.cgi?acc=GSE47774	Microarray and primePCR record can be found at GSE56457	Data from the linked ABRF-NGS study are available at GSE46876	forward
A483	RNA-Seq sequencing sites	SOLiD RNA-Seq library preparation and sequencing	A483	SEQC_LIF_NWU_A_3_L02_AGGTTGCGAC_FC2_NWU00001_20120220_F3.csfasta.gz	GEO	GSM1158944	http://www.ncbi.nlm.nih.gov/geo/query/acc.cgi?acc=GSE47774	Data processing and naming convention	GSE47774_SEQC_LIF_NWU.txt.gz	GEO	GSE47774	http://www.ncbi.nlm.nih.gov/geo/query/acc.cgi?acc=GSE47774	Microarray and primePCR record can be found at GSE56457	Data from the linked ABRF-NGS study are available at GSE46876	forward
A484	RNA-Seq sequencing sites	SOLiD RNA-Seq library preparation and sequencing	A484	SEQC_LIF_NWU_A_3_L03_AGGTTGCGAC_FC1_NWU00001_20120220_F3.csfasta.gz	GEO	GSM1158945	http://www.ncbi.nlm.nih.gov/geo/query/acc.cgi?acc=GSE47774	Data processing and naming convention	GSE47774_SEQC_LIF_NWU.txt.gz	GEO	GSE47774	http://www.ncbi.nlm.nih.gov/geo/query/acc.cgi?acc=GSE47774	Microarray and primePCR record can be found at GSE56457	Data from the linked ABRF-NGS study are available at GSE46876	forward
A485	RNA-Seq sequencing sites	SOLiD RNA-Seq library preparation and sequencing	A485	SEQC_LIF_NWU_A_3_L03_AGGTTGCGAC_FC2_NWU00001_20120220_F3.csfasta.gz	GEO	GSM1158946	http://www.ncbi.nlm.nih.gov/geo/query/acc.cgi?acc=GSE47774	Data processing and naming convention	GSE47774_SEQC_LIF_NWU.txt.gz	GEO	GSE47774	http://www.ncbi.nlm.nih.gov/geo/query/acc.cgi?acc=GSE47774	Microarray and primePCR record can be found at GSE56457	Data from the linked ABRF-NGS study are available at GSE46876	forward
A486	RNA-Seq sequencing sites	SOLiD RNA-Seq library preparation and sequencing	A486	SEQC_LIF_NWU_A_3_L04_AGGTTGCGAC_FC1_NWU00001_20120220_F3.csfasta.gz	GEO	GSM1158947	http://www.ncbi.nlm.nih.gov/geo/query/acc.cgi?acc=GSE47774	Data processing and naming convention	GSE47774_SEQC_LIF_NWU.txt.gz	GEO	GSE47774	http://www.ncbi.nlm.nih.gov/geo/query/acc.cgi?acc=GSE47774	Microarray and primePCR record can be found at GSE56457	Data from the linked ABRF-NGS study are available at GSE46876	forward
A487	RNA-Seq sequencing sites	SOLiD RNA-Seq library preparation and sequencing	A487	SEQC_LIF_NWU_A_3_L04_AGGTTGCGAC_FC2_NWU00001_20120220_F3.csfasta.gz	GEO	GSM1158948	http://www.ncbi.nlm.nih.gov/geo/query/acc.cgi?acc=GSE47774	Data processing and naming convention	GSE47774_SEQC_LIF_NWU.txt.gz	GEO	GSE47774	http://www.ncbi.nlm.nih.gov/geo/query/acc.cgi?acc=GSE47774	Microarray and primePCR record can be found at GSE56457	Data from the linked ABRF-NGS study are available at GSE46876	forward
A488	RNA-Seq sequencing sites	SOLiD RNA-Seq library preparation and sequencing	A488	SEQC_LIF_NWU_A_3_L05_AGGTTGCGAC_FC1_NWU00001_20120220_F3.csfasta.gz	GEO	GSM1158949	http://www.ncbi.nlm.nih.gov/geo/query/acc.cgi?acc=GSE47774	Data processing and naming convention	GSE47774_SEQC_LIF_NWU.txt.gz	GEO	GSE47774	http://www.ncbi.nlm.nih.gov/geo/query/acc.cgi?acc=GSE47774	Microarray and primePCR record can be found at GSE56457	Data from the linked ABRF-NGS study are available at GSE46876	forward
A489	RNA-Seq sequencing sites	SOLiD RNA-Seq library preparation and sequencing	A489	SEQC_LIF_NWU_A_3_L05_AGGTTGCGAC_FC2_NWU00001_20120220_F3.csfasta.gz	GEO	GSM1158950	http://www.ncbi.nlm.nih.gov/geo/query/acc.cgi?acc=GSE47774	Data processing and naming convention	GSE47774_SEQC_LIF_NWU.txt.gz	GEO	GSE47774	http://www.ncbi.nlm.nih.gov/geo/query/acc.cgi?acc=GSE47774	Microarray and primePCR record can be found at GSE56457	Data from the linked ABRF-NGS study are available at GSE46876	forward
A490	RNA-Seq sequencing sites	SOLiD RNA-Seq library preparation and sequencing	A490	SEQC_LIF_NWU_A_3_L06_AGGTTGCGAC_FC1_NWU00001_20120220_F3.csfasta.gz	GEO	GSM1158951	http://www.ncbi.nlm.nih.gov/geo/query/acc.cgi?acc=GSE47774	Data processing and naming convention	GSE47774_SEQC_LIF_NWU.txt.gz	GEO	GSE47774	http://www.ncbi.nlm.nih.gov/geo/query/acc.cgi?acc=GSE47774	Microarray and primePCR record can be found at GSE56457	Data from the linked ABRF-NGS study are available at GSE46876	forward
A491	RNA-Seq sequencing sites	SOLiD RNA-Seq library preparation and sequencing	A491	SEQC_LIF_NWU_A_3_L06_AGGTTGCGAC_FC2_NWU00001_20120220_F3.csfasta.gz	GEO	GSM1158952	http://www.ncbi.nlm.nih.gov/geo/query/acc.cgi?acc=GSE47774	Data processing and naming convention	GSE47774_SEQC_LIF_NWU.txt.gz	GEO	GSE47774	http://www.ncbi.nlm.nih.gov/geo/query/acc.cgi?acc=GSE47774	Microarray and primePCR record can be found at GSE56457	Data from the linked ABRF-NGS study are available at GSE46876	forward
A492	RNA-Seq sequencing sites	SOLiD RNA-Seq library preparation and sequencing	A492	SEQC_LIF_NWU_A_4_L01_GCGGTAAGGC_FC1_NWU00001_20120220_F3.csfasta.gz	GEO	GSM1158953	http://www.ncbi.nlm.nih.gov/geo/query/acc.cgi?acc=GSE47774	Data processing and naming convention	GSE47774_SEQC_LIF_NWU.txt.gz	GEO	GSE47774	http://www.ncbi.nlm.nih.gov/geo/query/acc.cgi?acc=GSE47774	Microarray and primePCR record can be found at GSE56457	Data from the linked ABRF-NGS study are available at GSE46876	forward
A493	RNA-Seq sequencing sites	SOLiD RNA-Seq library preparation and sequencing	A493	SEQC_LIF_NWU_A_4_L01_GCGGTAAGGC_FC2_NWU00001_20120220_F3.csfasta.gz	GEO	GSM1158954	http://www.ncbi.nlm.nih.gov/geo/query/acc.cgi?acc=GSE47774	Data processing and naming convention	GSE47774_SEQC_LIF_NWU.txt.gz	GEO	GSE47774	http://www.ncbi.nlm.nih.gov/geo/query/acc.cgi?acc=GSE47774	Microarray and primePCR record can be found at GSE56457	Data from the linked ABRF-NGS study are available at GSE46876	forward
A494	RNA-Seq sequencing sites	SOLiD RNA-Seq library preparation and sequencing	A494	SEQC_LIF_NWU_A_4_L02_GCGGTAAGGC_FC1_NWU00001_20120220_F3.csfasta.gz	GEO	GSM1158955	http://www.ncbi.nlm.nih.gov/geo/query/acc.cgi?acc=GSE47774	Data processing and naming convention	GSE47774_SEQC_LIF_NWU.txt.gz	GEO	GSE47774	http://www.ncbi.nlm.nih.gov/geo/query/acc.cgi?acc=GSE47774	Microarray and primePCR record can be found at GSE56457	Data from the linked ABRF-NGS study are available at GSE46876	forward
A495	RNA-Seq sequencing sites	SOLiD RNA-Seq library preparation and sequencing	A495	SEQC_LIF_NWU_A_4_L02_GCGGTAAGGC_FC2_NWU00001_20120220_F3.csfasta.gz	GEO	GSM1158956	http://www.ncbi.nlm.nih.gov/geo/query/acc.cgi?acc=GSE47774	Data processing and naming convention	GSE47774_SEQC_LIF_NWU.txt.gz	GEO	GSE47774	http://www.ncbi.nlm.nih.gov/geo/query/acc.cgi?acc=GSE47774	Microarray and primePCR record can be found at GSE56457	Data from the linked ABRF-NGS study are available at GSE46876	forward
A496	RNA-Seq sequencing sites	SOLiD RNA-Seq library preparation and sequencing	A496	SEQC_LIF_NWU_A_4_L03_GCGGTAAGGC_FC1_NWU00001_20120220_F3.csfasta.gz	GEO	GSM1158957	http://www.ncbi.nlm.nih.gov/geo/query/acc.cgi?acc=GSE47774	Data processing and naming convention	GSE47774_SEQC_LIF_NWU.txt.gz	GEO	GSE47774	http://www.ncbi.nlm.nih.gov/geo/query/acc.cgi?acc=GSE47774	Microarray and primePCR record can be found at GSE56457	Data from the linked ABRF-NGS study are available at GSE46876	forward
A497	RNA-Seq sequencing sites	SOLiD RNA-Seq library preparation and sequencing	A497	SEQC_LIF_NWU_A_4_L03_GCGGTAAGGC_FC2_NWU00001_20120220_F3.csfasta.gz	GEO	GSM1158958	http://www.ncbi.nlm.nih.gov/geo/query/acc.cgi?acc=GSE47774	Data processing and naming convention	GSE47774_SEQC_LIF_NWU.txt.gz	GEO	GSE47774	http://www.ncbi.nlm.nih.gov/geo/query/acc.cgi?acc=GSE47774	Microarray and primePCR record can be found at GSE56457	Data from the linked ABRF-NGS study are available at GSE46876	forward
A498	RNA-Seq sequencing sites	SOLiD RNA-Seq library preparation and sequencing	A498	SEQC_LIF_NWU_A_4_L04_GCGGTAAGGC_FC1_NWU00001_20120220_F3.csfasta.gz	GEO	GSM1158959	http://www.ncbi.nlm.nih.gov/geo/query/acc.cgi?acc=GSE47774	Data processing and naming convention	GSE47774_SEQC_LIF_NWU.txt.gz	GEO	GSE47774	http://www.ncbi.nlm.nih.gov/geo/query/acc.cgi?acc=GSE47774	Microarray and primePCR record can be found at GSE56457	Data from the linked ABRF-NGS study are available at GSE46876	forward
A499	RNA-Seq sequencing sites	SOLiD RNA-Seq library preparation and sequencing	A499	SEQC_LIF_NWU_A_4_L04_GCGGTAAGGC_FC2_NWU00001_20120220_F3.csfasta.gz	GEO	GSM1158960	http://www.ncbi.nlm.nih.gov/geo/query/acc.cgi?acc=GSE47774	Data processing and naming convention	GSE47774_SEQC_LIF_NWU.txt.gz	GEO	GSE47774	http://www.ncbi.nlm.nih.gov/geo/query/acc.cgi?acc=GSE47774	Microarray and primePCR record can be found at GSE56457	Data from the linked ABRF-NGS study are available at GSE46876	forward
A500	RNA-Seq sequencing sites	SOLiD RNA-Seq library preparation and sequencing	A500	SEQC_LIF_NWU_A_4_L05_GCGGTAAGGC_FC1_NWU00001_20120220_F3.csfasta.gz	GEO	GSM1158961	http://www.ncbi.nlm.nih.gov/geo/query/acc.cgi?acc=GSE47774	Data processing and naming convention	GSE47774_SEQC_LIF_NWU.txt.gz	GEO	GSE47774	http://www.ncbi.nlm.nih.gov/geo/query/acc.cgi?acc=GSE47774	Microarray and primePCR record can be found at GSE56457	Data from the linked ABRF-NGS study are available at GSE46876	forward
A501	RNA-Seq sequencing sites	SOLiD RNA-Seq library preparation and sequencing	A501	SEQC_LIF_NWU_A_4_L05_GCGGTAAGGC_FC2_NWU00001_20120220_F3.csfasta.gz	GEO	GSM1158962	http://www.ncbi.nlm.nih.gov/geo/query/acc.cgi?acc=GSE47774	Data processing and naming convention	GSE47774_SEQC_LIF_NWU.txt.gz	GEO	GSE47774	http://www.ncbi.nlm.nih.gov/geo/query/acc.cgi?acc=GSE47774	Microarray and primePCR record can be found at GSE56457	Data from the linked ABRF-NGS study are available at GSE46876	forward
A502	RNA-Seq sequencing sites	SOLiD RNA-Seq library preparation and sequencing	A502	SEQC_LIF_NWU_A_4_L06_GCGGTAAGGC_FC1_NWU00001_20120220_F3.csfasta.gz	GEO	GSM1158963	http://www.ncbi.nlm.nih.gov/geo/query/acc.cgi?acc=GSE47774	Data processing and naming convention	GSE47774_SEQC_LIF_NWU.txt.gz	GEO	GSE47774	http://www.ncbi.nlm.nih.gov/geo/query/acc.cgi?acc=GSE47774	Microarray and primePCR record can be found at GSE56457	Data from the linked ABRF-NGS study are available at GSE46876	forward
A503	RNA-Seq sequencing sites	SOLiD RNA-Seq library preparation and sequencing	A503	SEQC_LIF_NWU_A_4_L06_GCGGTAAGGC_FC2_NWU00001_20120220_F3.csfasta.gz	GEO	GSM1158964	http://www.ncbi.nlm.nih.gov/geo/query/acc.cgi?acc=GSE47774	Data processing and naming convention	GSE47774_SEQC_LIF_NWU.txt.gz	GEO	GSE47774	http://www.ncbi.nlm.nih.gov/geo/query/acc.cgi?acc=GSE47774	Microarray and primePCR record can be found at GSE56457	Data from the linked ABRF-NGS study are available at GSE46876	forward
A504	RNA-Seq sequencing sites	SOLiD RNA-Seq library preparation and sequencing	A504	SEQC_LIF_NWU_A_5_L01_GTGCGGTTCC_FC1_NWU00001_20120220_F3.csfasta.gz	GEO	GSM1158965	http://www.ncbi.nlm.nih.gov/geo/query/acc.cgi?acc=GSE47774	Data processing and naming convention	GSE47774_SEQC_LIF_NWU.txt.gz	GEO	GSE47774	http://www.ncbi.nlm.nih.gov/geo/query/acc.cgi?acc=GSE47774	Microarray and primePCR record can be found at GSE56457	Data from the linked ABRF-NGS study are available at GSE46876	forward
A505	RNA-Seq sequencing sites	SOLiD RNA-Seq library preparation and sequencing	A505	SEQC_LIF_NWU_A_5_L01_GTGCGGTTCC_FC2_NWU00001_20120220_F3.csfasta.gz	GEO	GSM1158966	http://www.ncbi.nlm.nih.gov/geo/query/acc.cgi?acc=GSE47774	Data processing and naming convention	GSE47774_SEQC_LIF_NWU.txt.gz	GEO	GSE47774	http://www.ncbi.nlm.nih.gov/geo/query/acc.cgi?acc=GSE47774	Microarray and primePCR record can be found at GSE56457	Data from the linked ABRF-NGS study are available at GSE46876	forward
A506	RNA-Seq sequencing sites	SOLiD RNA-Seq library preparation and sequencing	A506	SEQC_LIF_NWU_A_5_L02_GTGCGGTTCC_FC1_NWU00001_20120220_F3.csfasta.gz	GEO	GSM1158967	http://www.ncbi.nlm.nih.gov/geo/query/acc.cgi?acc=GSE47774	Data processing and naming convention	GSE47774_SEQC_LIF_NWU.txt.gz	GEO	GSE47774	http://www.ncbi.nlm.nih.gov/geo/query/acc.cgi?acc=GSE47774	Microarray and primePCR record can be found at GSE56457	Data from the linked ABRF-NGS study are available at GSE46876	forward
A507	RNA-Seq sequencing sites	SOLiD RNA-Seq library preparation and sequencing	A507	SEQC_LIF_NWU_A_5_L02_GTGCGGTTCC_FC2_NWU00001_20120220_F3.csfasta.gz	GEO	GSM1158968	http://www.ncbi.nlm.nih.gov/geo/query/acc.cgi?acc=GSE47774	Data processing and naming convention	GSE47774_SEQC_LIF_NWU.txt.gz	GEO	GSE47774	http://www.ncbi.nlm.nih.gov/geo/query/acc.cgi?acc=GSE47774	Microarray and primePCR record can be found at GSE56457	Data from the linked ABRF-NGS study are available at GSE46876	forward
A508	RNA-Seq sequencing sites	SOLiD RNA-Seq library preparation and sequencing	A508	SEQC_LIF_NWU_A_5_L03_GTGCGGTTCC_FC1_NWU00001_20120220_F3.csfasta.gz	GEO	GSM1158969	http://www.ncbi.nlm.nih.gov/geo/query/acc.cgi?acc=GSE47774	Data processing and naming convention	GSE47774_SEQC_LIF_NWU.txt.gz	GEO	GSE47774	http://www.ncbi.nlm.nih.gov/geo/query/acc.cgi?acc=GSE47774	Microarray and primePCR record can be found at GSE56457	Data from the linked ABRF-NGS study are available at GSE46876	forward
A509	RNA-Seq sequencing sites	SOLiD RNA-Seq library preparation and sequencing	A509	SEQC_LIF_NWU_A_5_L03_GTGCGGTTCC_FC2_NWU00001_20120220_F3.csfasta.gz	GEO	GSM1158970	http://www.ncbi.nlm.nih.gov/geo/query/acc.cgi?acc=GSE47774	Data processing and naming convention	GSE47774_SEQC_LIF_NWU.txt.gz	GEO	GSE47774	http://www.ncbi.nlm.nih.gov/geo/query/acc.cgi?acc=GSE47774	Microarray and primePCR record can be found at GSE56457	Data from the linked ABRF-NGS study are available at GSE46876	forward
A510	RNA-Seq sequencing sites	SOLiD RNA-Seq library preparation and sequencing	A510	SEQC_LIF_NWU_A_5_L04_GTGCGGTTCC_FC1_NWU00001_20120220_F3.csfasta.gz	GEO	GSM1158971	http://www.ncbi.nlm.nih.gov/geo/query/acc.cgi?acc=GSE47774	Data processing and naming convention	GSE47774_SEQC_LIF_NWU.txt.gz	GEO	GSE47774	http://www.ncbi.nlm.nih.gov/geo/query/acc.cgi?acc=GSE47774	Microarray and primePCR record can be found at GSE56457	Data from the linked ABRF-NGS study are available at GSE46876	forward
A511	RNA-Seq sequencing sites	SOLiD RNA-Seq library preparation and sequencing	A511	SEQC_LIF_NWU_A_5_L04_GTGCGGTTCC_FC2_NWU00001_20120220_F3.csfasta.gz	GEO	GSM1158972	http://www.ncbi.nlm.nih.gov/geo/query/acc.cgi?acc=GSE47774	Data processing and naming convention	GSE47774_SEQC_LIF_NWU.txt.gz	GEO	GSE47774	http://www.ncbi.nlm.nih.gov/geo/query/acc.cgi?acc=GSE47774	Microarray and primePCR record can be found at GSE56457	Data from the linked ABRF-NGS study are available at GSE46876	forward
A512	RNA-Seq sequencing sites	SOLiD RNA-Seq library preparation and sequencing	A512	SEQC_LIF_NWU_A_5_L05_GTGCGGTTCC_FC1_NWU00001_20120220_F3.csfasta.gz	GEO	GSM1158973	http://www.ncbi.nlm.nih.gov/geo/query/acc.cgi?acc=GSE47774	Data processing and naming convention	GSE47774_SEQC_LIF_NWU.txt.gz	GEO	GSE47774	http://www.ncbi.nlm.nih.gov/geo/query/acc.cgi?acc=GSE47774	Microarray and primePCR record can be found at GSE56457	Data from the linked ABRF-NGS study are available at GSE46876	forward
A513	RNA-Seq sequencing sites	SOLiD RNA-Seq library preparation and sequencing	A513	SEQC_LIF_NWU_A_5_L05_GTGCGGTTCC_FC2_NWU00001_20120220_F3.csfasta.gz	GEO	GSM1158974	http://www.ncbi.nlm.nih.gov/geo/query/acc.cgi?acc=GSE47774	Data processing and naming convention	GSE47774_SEQC_LIF_NWU.txt.gz	GEO	GSE47774	http://www.ncbi.nlm.nih.gov/geo/query/acc.cgi?acc=GSE47774	Microarray and primePCR record can be found at GSE56457	Data from the linked ABRF-NGS study are available at GSE46876	forward
A514	RNA-Seq sequencing sites	SOLiD RNA-Seq library preparation and sequencing	A514	SEQC_LIF_NWU_A_5_L06_GTGCGGTTCC_FC1_NWU00001_20120220_F3.csfasta.gz	GEO	GSM1158975	http://www.ncbi.nlm.nih.gov/geo/query/acc.cgi?acc=GSE47774	Data processing and naming convention	GSE47774_SEQC_LIF_NWU.txt.gz	GEO	GSE47774	http://www.ncbi.nlm.nih.gov/geo/query/acc.cgi?acc=GSE47774	Microarray and primePCR record can be found at GSE56457	Data from the linked ABRF-NGS study are available at GSE46876	forward
A515	RNA-Seq sequencing sites	SOLiD RNA-Seq library preparation and sequencing	A515	SEQC_LIF_NWU_A_5_L06_GTGCGGTTCC_FC2_NWU00001_20120220_F3.csfasta.gz	GEO	GSM1158976	http://www.ncbi.nlm.nih.gov/geo/query/acc.cgi?acc=GSE47774	Data processing and naming convention	GSE47774_SEQC_LIF_NWU.txt.gz	GEO	GSE47774	http://www.ncbi.nlm.nih.gov/geo/query/acc.cgi?acc=GSE47774	Microarray and primePCR record can be found at GSE56457	Data from the linked ABRF-NGS study are available at GSE46876	forward
B456	RNA-Seq sequencing sites	SOLiD RNA-Seq library preparation and sequencing	B456	SEQC_LIF_NWU_B_1_L01_AGGGAGTGGT_FC1_NWU00001_20120220_F3.csfasta.gz	GEO	GSM1158977	http://www.ncbi.nlm.nih.gov/geo/query/acc.cgi?acc=GSE47774	Data processing and naming convention	GSE47774_SEQC_LIF_NWU.txt.gz	GEO	GSE47774	http://www.ncbi.nlm.nih.gov/geo/query/acc.cgi?acc=GSE47774	Microarray and primePCR record can be found at GSE56457	Data from the linked ABRF-NGS study are available at GSE46876	forward
B457	RNA-Seq sequencing sites	SOLiD RNA-Seq library preparation and sequencing	B457	SEQC_LIF_NWU_B_1_L01_AGGGAGTGGT_FC2_NWU00001_20120220_F3.csfasta.gz	GEO	GSM1158978	http://www.ncbi.nlm.nih.gov/geo/query/acc.cgi?acc=GSE47774	Data processing and naming convention	GSE47774_SEQC_LIF_NWU.txt.gz	GEO	GSE47774	http://www.ncbi.nlm.nih.gov/geo/query/acc.cgi?acc=GSE47774	Microarray and primePCR record can be found at GSE56457	Data from the linked ABRF-NGS study are available at GSE46876	forward
B458	RNA-Seq sequencing sites	SOLiD RNA-Seq library preparation and sequencing	B458	SEQC_LIF_NWU_B_1_L02_AGGGAGTGGT_FC1_NWU00001_20120220_F3.csfasta.gz	GEO	GSM1158979	http://www.ncbi.nlm.nih.gov/geo/query/acc.cgi?acc=GSE47774	Data processing and naming convention	GSE47774_SEQC_LIF_NWU.txt.gz	GEO	GSE47774	http://www.ncbi.nlm.nih.gov/geo/query/acc.cgi?acc=GSE47774	Microarray and primePCR record can be found at GSE56457	Data from the linked ABRF-NGS study are available at GSE46876	forward
B459	RNA-Seq sequencing sites	SOLiD RNA-Seq library preparation and sequencing	B459	SEQC_LIF_NWU_B_1_L02_AGGGAGTGGT_FC2_NWU00001_20120220_F3.csfasta.gz	GEO	GSM1158980	http://www.ncbi.nlm.nih.gov/geo/query/acc.cgi?acc=GSE47774	Data processing and naming convention	GSE47774_SEQC_LIF_NWU.txt.gz	GEO	GSE47774	http://www.ncbi.nlm.nih.gov/geo/query/acc.cgi?acc=GSE47774	Microarray and primePCR record can be found at GSE56457	Data from the linked ABRF-NGS study are available at GSE46876	forward
B460	RNA-Seq sequencing sites	SOLiD RNA-Seq library preparation and sequencing	B460	SEQC_LIF_NWU_B_1_L03_AGGGAGTGGT_FC1_NWU00001_20120220_F3.csfasta.gz	GEO	GSM1158981	http://www.ncbi.nlm.nih.gov/geo/query/acc.cgi?acc=GSE47774	Data processing and naming convention	GSE47774_SEQC_LIF_NWU.txt.gz	GEO	GSE47774	http://www.ncbi.nlm.nih.gov/geo/query/acc.cgi?acc=GSE47774	Microarray and primePCR record can be found at GSE56457	Data from the linked ABRF-NGS study are available at GSE46876	forward
B461	RNA-Seq sequencing sites	SOLiD RNA-Seq library preparation and sequencing	B461	SEQC_LIF_NWU_B_1_L03_AGGGAGTGGT_FC2_NWU00001_20120220_F3.csfasta.gz	GEO	GSM1158982	http://www.ncbi.nlm.nih.gov/geo/query/acc.cgi?acc=GSE47774	Data processing and naming convention	GSE47774_SEQC_LIF_NWU.txt.gz	GEO	GSE47774	http://www.ncbi.nlm.nih.gov/geo/query/acc.cgi?acc=GSE47774	Microarray and primePCR record can be found at GSE56457	Data from the linked ABRF-NGS study are available at GSE46876	forward
B462	RNA-Seq sequencing sites	SOLiD RNA-Seq library preparation and sequencing	B462	SEQC_LIF_NWU_B_1_L04_AGGGAGTGGT_FC1_NWU00001_20120220_F3.csfasta.gz	GEO	GSM1158983	http://www.ncbi.nlm.nih.gov/geo/query/acc.cgi?acc=GSE47774	Data processing and naming convention	GSE47774_SEQC_LIF_NWU.txt.gz	GEO	GSE47774	http://www.ncbi.nlm.nih.gov/geo/query/acc.cgi?acc=GSE47774	Microarray and primePCR record can be found at GSE56457	Data from the linked ABRF-NGS study are available at GSE46876	forward
B463	RNA-Seq sequencing sites	SOLiD RNA-Seq library preparation and sequencing	B463	SEQC_LIF_NWU_B_1_L04_AGGGAGTGGT_FC2_NWU00001_20120220_F3.csfasta.gz	GEO	GSM1158984	http://www.ncbi.nlm.nih.gov/geo/query/acc.cgi?acc=GSE47774	Data processing and naming convention	GSE47774_SEQC_LIF_NWU.txt.gz	GEO	GSE47774	http://www.ncbi.nlm.nih.gov/geo/query/acc.cgi?acc=GSE47774	Microarray and primePCR record can be found at GSE56457	Data from the linked ABRF-NGS study are available at GSE46876	forward
B464	RNA-Seq sequencing sites	SOLiD RNA-Seq library preparation and sequencing	B464	SEQC_LIF_NWU_B_1_L05_AGGGAGTGGT_FC1_NWU00001_20120220_F3.csfasta.gz	GEO	GSM1158985	http://www.ncbi.nlm.nih.gov/geo/query/acc.cgi?acc=GSE47774	Data processing and naming convention	GSE47774_SEQC_LIF_NWU.txt.gz	GEO	GSE47774	http://www.ncbi.nlm.nih.gov/geo/query/acc.cgi?acc=GSE47774	Microarray and primePCR record can be found at GSE56457	Data from the linked ABRF-NGS study are available at GSE46876	forward
B465	RNA-Seq sequencing sites	SOLiD RNA-Seq library preparation and sequencing	B465	SEQC_LIF_NWU_B_1_L05_AGGGAGTGGT_FC2_NWU00001_20120220_F3.csfasta.gz	GEO	GSM1158986	http://www.ncbi.nlm.nih.gov/geo/query/acc.cgi?acc=GSE47774	Data processing and naming convention	GSE47774_SEQC_LIF_NWU.txt.gz	GEO	GSE47774	http://www.ncbi.nlm.nih.gov/geo/query/acc.cgi?acc=GSE47774	Microarray and primePCR record can be found at GSE56457	Data from the linked ABRF-NGS study are available at GSE46876	forward
B466	RNA-Seq sequencing sites	SOLiD RNA-Seq library preparation and sequencing	B466	SEQC_LIF_NWU_B_1_L06_AGGGAGTGGT_FC1_NWU00001_20120220_F3.csfasta.gz	GEO	GSM1158987	http://www.ncbi.nlm.nih.gov/geo/query/acc.cgi?acc=GSE47774	Data processing and naming convention	GSE47774_SEQC_LIF_NWU.txt.gz	GEO	GSE47774	http://www.ncbi.nlm.nih.gov/geo/query/acc.cgi?acc=GSE47774	Microarray and primePCR record can be found at GSE56457	Data from the linked ABRF-NGS study are available at GSE46876	forward
B467	RNA-Seq sequencing sites	SOLiD RNA-Seq library preparation and sequencing	B467	SEQC_LIF_NWU_B_1_L06_AGGGAGTGGT_FC2_NWU00001_20120220_F3.csfasta.gz	GEO	GSM1158988	http://www.ncbi.nlm.nih.gov/geo/query/acc.cgi?acc=GSE47774	Data processing and naming convention	GSE47774_SEQC_LIF_NWU.txt.gz	GEO	GSE47774	http://www.ncbi.nlm.nih.gov/geo/query/acc.cgi?acc=GSE47774	Microarray and primePCR record can be found at GSE56457	Data from the linked ABRF-NGS study are available at GSE46876	forward
B468	RNA-Seq sequencing sites	SOLiD RNA-Seq library preparation and sequencing	B468	SEQC_LIF_NWU_B_2_L01_GCGAGGGACA_FC1_NWU00001_20120220_F3.csfasta.gz	GEO	GSM1158989	http://www.ncbi.nlm.nih.gov/geo/query/acc.cgi?acc=GSE47774	Data processing and naming convention	GSE47774_SEQC_LIF_NWU.txt.gz	GEO	GSE47774	http://www.ncbi.nlm.nih.gov/geo/query/acc.cgi?acc=GSE47774	Microarray and primePCR record can be found at GSE56457	Data from the linked ABRF-NGS study are available at GSE46876	forward
B469	RNA-Seq sequencing sites	SOLiD RNA-Seq library preparation and sequencing	B469	SEQC_LIF_NWU_B_2_L01_GCGAGGGACA_FC2_NWU00001_20120220_F3.csfasta.gz	GEO	GSM1158990	http://www.ncbi.nlm.nih.gov/geo/query/acc.cgi?acc=GSE47774	Data processing and naming convention	GSE47774_SEQC_LIF_NWU.txt.gz	GEO	GSE47774	http://www.ncbi.nlm.nih.gov/geo/query/acc.cgi?acc=GSE47774	Microarray and primePCR record can be found at GSE56457	Data from the linked ABRF-NGS study are available at GSE46876	forward
B470	RNA-Seq sequencing sites	SOLiD RNA-Seq library preparation and sequencing	B470	SEQC_LIF_NWU_B_2_L02_GCGAGGGACA_FC1_NWU00001_20120220_F3.csfasta.gz	GEO	GSM1158991	http://www.ncbi.nlm.nih.gov/geo/query/acc.cgi?acc=GSE47774	Data processing and naming convention	GSE47774_SEQC_LIF_NWU.txt.gz	GEO	GSE47774	http://www.ncbi.nlm.nih.gov/geo/query/acc.cgi?acc=GSE47774	Microarray and primePCR record can be found at GSE56457	Data from the linked ABRF-NGS study are available at GSE46876	forward
B471	RNA-Seq sequencing sites	SOLiD RNA-Seq library preparation and sequencing	B471	SEQC_LIF_NWU_B_2_L02_GCGAGGGACA_FC2_NWU00001_20120220_F3.csfasta.gz	GEO	GSM1158992	http://www.ncbi.nlm.nih.gov/geo/query/acc.cgi?acc=GSE47774	Data processing and naming convention	GSE47774_SEQC_LIF_NWU.txt.gz	GEO	GSE47774	http://www.ncbi.nlm.nih.gov/geo/query/acc.cgi?acc=GSE47774	Microarray and primePCR record can be found at GSE56457	Data from the linked ABRF-NGS study are available at GSE46876	forward
B472	RNA-Seq sequencing sites	SOLiD RNA-Seq library preparation and sequencing	B472	SEQC_LIF_NWU_B_2_L03_GCGAGGGACA_FC1_NWU00001_20120220_F3.csfasta.gz	GEO	GSM1158993	http://www.ncbi.nlm.nih.gov/geo/query/acc.cgi?acc=GSE47774	Data processing and naming convention	GSE47774_SEQC_LIF_NWU.txt.gz	GEO	GSE47774	http://www.ncbi.nlm.nih.gov/geo/query/acc.cgi?acc=GSE47774	Microarray and primePCR record can be found at GSE56457	Data from the linked ABRF-NGS study are available at GSE46876	forward
B473	RNA-Seq sequencing sites	SOLiD RNA-Seq library preparation and sequencing	B473	SEQC_LIF_NWU_B_2_L03_GCGAGGGACA_FC2_NWU00001_20120220_F3.csfasta.gz	GEO	GSM1158994	http://www.ncbi.nlm.nih.gov/geo/query/acc.cgi?acc=GSE47774	Data processing and naming convention	GSE47774_SEQC_LIF_NWU.txt.gz	GEO	GSE47774	http://www.ncbi.nlm.nih.gov/geo/query/acc.cgi?acc=GSE47774	Microarray and primePCR record can be found at GSE56457	Data from the linked ABRF-NGS study are available at GSE46876	forward
B474	RNA-Seq sequencing sites	SOLiD RNA-Seq library preparation and sequencing	B474	SEQC_LIF_NWU_B_2_L04_GCGAGGGACA_FC1_NWU00001_20120220_F3.csfasta.gz	GEO	GSM1158995	http://www.ncbi.nlm.nih.gov/geo/query/acc.cgi?acc=GSE47774	Data processing and naming convention	GSE47774_SEQC_LIF_NWU.txt.gz	GEO	GSE47774	http://www.ncbi.nlm.nih.gov/geo/query/acc.cgi?acc=GSE47774	Microarray and primePCR record can be found at GSE56457	Data from the linked ABRF-NGS study are available at GSE46876	forward
B475	RNA-Seq sequencing sites	SOLiD RNA-Seq library preparation and sequencing	B475	SEQC_LIF_NWU_B_2_L04_GCGAGGGACA_FC2_NWU00001_20120220_F3.csfasta.gz	GEO	GSM1158996	http://www.ncbi.nlm.nih.gov/geo/query/acc.cgi?acc=GSE47774	Data processing and naming convention	GSE47774_SEQC_LIF_NWU.txt.gz	GEO	GSE47774	http://www.ncbi.nlm.nih.gov/geo/query/acc.cgi?acc=GSE47774	Microarray and primePCR record can be found at GSE56457	Data from the linked ABRF-NGS study are available at GSE46876	forward
B476	RNA-Seq sequencing sites	SOLiD RNA-Seq library preparation and sequencing	B476	SEQC_LIF_NWU_B_2_L05_GCGAGGGACA_FC1_NWU00001_20120220_F3.csfasta.gz	GEO	GSM1158997	http://www.ncbi.nlm.nih.gov/geo/query/acc.cgi?acc=GSE47774	Data processing and naming convention	GSE47774_SEQC_LIF_NWU.txt.gz	GEO	GSE47774	http://www.ncbi.nlm.nih.gov/geo/query/acc.cgi?acc=GSE47774	Microarray and primePCR record can be found at GSE56457	Data from the linked ABRF-NGS study are available at GSE46876	forward
B477	RNA-Seq sequencing sites	SOLiD RNA-Seq library preparation and sequencing	B477	SEQC_LIF_NWU_B_2_L05_GCGAGGGACA_FC2_NWU00001_20120220_F3.csfasta.gz	GEO	GSM1158998	http://www.ncbi.nlm.nih.gov/geo/query/acc.cgi?acc=GSE47774	Data processing and naming convention	GSE47774_SEQC_LIF_NWU.txt.gz	GEO	GSE47774	http://www.ncbi.nlm.nih.gov/geo/query/acc.cgi?acc=GSE47774	Microarray and primePCR record can be found at GSE56457	Data from the linked ABRF-NGS study are available at GSE46876	forward
B478	RNA-Seq sequencing sites	SOLiD RNA-Seq library preparation and sequencing	B478	SEQC_LIF_NWU_B_2_L06_GCGAGGGACA_FC1_NWU00001_20120220_F3.csfasta.gz	GEO	GSM1158999	http://www.ncbi.nlm.nih.gov/geo/query/acc.cgi?acc=GSE47774	Data processing and naming convention	GSE47774_SEQC_LIF_NWU.txt.gz	GEO	GSE47774	http://www.ncbi.nlm.nih.gov/geo/query/acc.cgi?acc=GSE47774	Microarray and primePCR record can be found at GSE56457	Data from the linked ABRF-NGS study are available at GSE46876	forward
B479	RNA-Seq sequencing sites	SOLiD RNA-Seq library preparation and sequencing	B479	SEQC_LIF_NWU_B_2_L06_GCGAGGGACA_FC2_NWU00001_20120220_F3.csfasta.gz	GEO	GSM1159000	http://www.ncbi.nlm.nih.gov/geo/query/acc.cgi?acc=GSE47774	Data processing and naming convention	GSE47774_SEQC_LIF_NWU.txt.gz	GEO	GSE47774	http://www.ncbi.nlm.nih.gov/geo/query/acc.cgi?acc=GSE47774	Microarray and primePCR record can be found at GSE56457	Data from the linked ABRF-NGS study are available at GSE46876	forward
B480	RNA-Seq sequencing sites	SOLiD RNA-Seq library preparation and sequencing	B480	SEQC_LIF_NWU_B_3_L01_GCGGTAAGCT_FC1_NWU00001_20120220_F3.csfasta.gz	GEO	GSM1159001	http://www.ncbi.nlm.nih.gov/geo/query/acc.cgi?acc=GSE47774	Data processing and naming convention	GSE47774_SEQC_LIF_NWU.txt.gz	GEO	GSE47774	http://www.ncbi.nlm.nih.gov/geo/query/acc.cgi?acc=GSE47774	Microarray and primePCR record can be found at GSE56457	Data from the linked ABRF-NGS study are available at GSE46876	forward
B481	RNA-Seq sequencing sites	SOLiD RNA-Seq library preparation and sequencing	B481	SEQC_LIF_NWU_B_3_L01_GCGGTAAGCT_FC2_NWU00001_20120220_F3.csfasta.gz	GEO	GSM1159002	http://www.ncbi.nlm.nih.gov/geo/query/acc.cgi?acc=GSE47774	Data processing and naming convention	GSE47774_SEQC_LIF_NWU.txt.gz	GEO	GSE47774	http://www.ncbi.nlm.nih.gov/geo/query/acc.cgi?acc=GSE47774	Microarray and primePCR record can be found at GSE56457	Data from the linked ABRF-NGS study are available at GSE46876	forward
B482	RNA-Seq sequencing sites	SOLiD RNA-Seq library preparation and sequencing	B482	SEQC_LIF_NWU_B_3_L02_GCGGTAAGCT_FC1_NWU00001_20120220_F3.csfasta.gz	GEO	GSM1159003	http://www.ncbi.nlm.nih.gov/geo/query/acc.cgi?acc=GSE47774	Data processing and naming convention	GSE47774_SEQC_LIF_NWU.txt.gz	GEO	GSE47774	http://www.ncbi.nlm.nih.gov/geo/query/acc.cgi?acc=GSE47774	Microarray and primePCR record can be found at GSE56457	Data from the linked ABRF-NGS study are available at GSE46876	forward
B483	RNA-Seq sequencing sites	SOLiD RNA-Seq library preparation and sequencing	B483	SEQC_LIF_NWU_B_3_L02_GCGGTAAGCT_FC2_NWU00001_20120220_F3.csfasta.gz	GEO	GSM1159004	http://www.ncbi.nlm.nih.gov/geo/query/acc.cgi?acc=GSE47774	Data processing and naming convention	GSE47774_SEQC_LIF_NWU.txt.gz	GEO	GSE47774	http://www.ncbi.nlm.nih.gov/geo/query/acc.cgi?acc=GSE47774	Microarray and primePCR record can be found at GSE56457	Data from the linked ABRF-NGS study are available at GSE46876	forward
B484	RNA-Seq sequencing sites	SOLiD RNA-Seq library preparation and sequencing	B484	SEQC_LIF_NWU_B_3_L03_GCGGTAAGCT_FC1_NWU00001_20120220_F3.csfasta.gz	GEO	GSM1159005	http://www.ncbi.nlm.nih.gov/geo/query/acc.cgi?acc=GSE47774	Data processing and naming convention	GSE47774_SEQC_LIF_NWU.txt.gz	GEO	GSE47774	http://www.ncbi.nlm.nih.gov/geo/query/acc.cgi?acc=GSE47774	Microarray and primePCR record can be found at GSE56457	Data from the linked ABRF-NGS study are available at GSE46876	forward
B485	RNA-Seq sequencing sites	SOLiD RNA-Seq library preparation and sequencing	B485	SEQC_LIF_NWU_B_3_L03_GCGGTAAGCT_FC2_NWU00001_20120220_F3.csfasta.gz	GEO	GSM1159006	http://www.ncbi.nlm.nih.gov/geo/query/acc.cgi?acc=GSE47774	Data processing and naming convention	GSE47774_SEQC_LIF_NWU.txt.gz	GEO	GSE47774	http://www.ncbi.nlm.nih.gov/geo/query/acc.cgi?acc=GSE47774	Microarray and primePCR record can be found at GSE56457	Data from the linked ABRF-NGS study are available at GSE46876	forward
B486	RNA-Seq sequencing sites	SOLiD RNA-Seq library preparation and sequencing	B486	SEQC_LIF_NWU_B_3_L04_GCGGTAAGCT_FC1_NWU00001_20120220_F3.csfasta.gz	GEO	GSM1159007	http://www.ncbi.nlm.nih.gov/geo/query/acc.cgi?acc=GSE47774	Data processing and naming convention	GSE47774_SEQC_LIF_NWU.txt.gz	GEO	GSE47774	http://www.ncbi.nlm.nih.gov/geo/query/acc.cgi?acc=GSE47774	Microarray and primePCR record can be found at GSE56457	Data from the linked ABRF-NGS study are available at GSE46876	forward
B487	RNA-Seq sequencing sites	SOLiD RNA-Seq library preparation and sequencing	B487	SEQC_LIF_NWU_B_3_L04_GCGGTAAGCT_FC2_NWU00001_20120220_F3.csfasta.gz	GEO	GSM1159008	http://www.ncbi.nlm.nih.gov/geo/query/acc.cgi?acc=GSE47774	Data processing and naming convention	GSE47774_SEQC_LIF_NWU.txt.gz	GEO	GSE47774	http://www.ncbi.nlm.nih.gov/geo/query/acc.cgi?acc=GSE47774	Microarray and primePCR record can be found at GSE56457	Data from the linked ABRF-NGS study are available at GSE46876	forward
B488	RNA-Seq sequencing sites	SOLiD RNA-Seq library preparation and sequencing	B488	SEQC_LIF_NWU_B_3_L05_GCGGTAAGCT_FC1_NWU00001_20120220_F3.csfasta.gz	GEO	GSM1159009	http://www.ncbi.nlm.nih.gov/geo/query/acc.cgi?acc=GSE47774	Data processing and naming convention	GSE47774_SEQC_LIF_NWU.txt.gz	GEO	GSE47774	http://www.ncbi.nlm.nih.gov/geo/query/acc.cgi?acc=GSE47774	Microarray and primePCR record can be found at GSE56457	Data from the linked ABRF-NGS study are available at GSE46876	forward
B489	RNA-Seq sequencing sites	SOLiD RNA-Seq library preparation and sequencing	B489	SEQC_LIF_NWU_B_3_L05_GCGGTAAGCT_FC2_NWU00001_20120220_F3.csfasta.gz	GEO	GSM1159010	http://www.ncbi.nlm.nih.gov/geo/query/acc.cgi?acc=GSE47774	Data processing and naming convention	GSE47774_SEQC_LIF_NWU.txt.gz	GEO	GSE47774	http://www.ncbi.nlm.nih.gov/geo/query/acc.cgi?acc=GSE47774	Microarray and primePCR record can be found at GSE56457	Data from the linked ABRF-NGS study are available at GSE46876	forward
B490	RNA-Seq sequencing sites	SOLiD RNA-Seq library preparation and sequencing	B490	SEQC_LIF_NWU_B_3_L06_GCGGTAAGCT_FC1_NWU00001_20120220_F3.csfasta.gz	GEO	GSM1159011	http://www.ncbi.nlm.nih.gov/geo/query/acc.cgi?acc=GSE47774	Data processing and naming convention	GSE47774_SEQC_LIF_NWU.txt.gz	GEO	GSE47774	http://www.ncbi.nlm.nih.gov/geo/query/acc.cgi?acc=GSE47774	Microarray and primePCR record can be found at GSE56457	Data from the linked ABRF-NGS study are available at GSE46876	forward
B491	RNA-Seq sequencing sites	SOLiD RNA-Seq library preparation and sequencing	B491	SEQC_LIF_NWU_B_3_L06_GCGGTAAGCT_FC2_NWU00001_20120220_F3.csfasta.gz	GEO	GSM1159012	http://www.ncbi.nlm.nih.gov/geo/query/acc.cgi?acc=GSE47774	Data processing and naming convention	GSE47774_SEQC_LIF_NWU.txt.gz	GEO	GSE47774	http://www.ncbi.nlm.nih.gov/geo/query/acc.cgi?acc=GSE47774	Microarray and primePCR record can be found at GSE56457	Data from the linked ABRF-NGS study are available at GSE46876	forward
B492	RNA-Seq sequencing sites	SOLiD RNA-Seq library preparation and sequencing	B492	SEQC_LIF_NWU_B_4_L01_GTGCGGCAGA_FC1_NWU00001_20120220_F3.csfasta.gz	GEO	GSM1159013	http://www.ncbi.nlm.nih.gov/geo/query/acc.cgi?acc=GSE47774	Data processing and naming convention	GSE47774_SEQC_LIF_NWU.txt.gz	GEO	GSE47774	http://www.ncbi.nlm.nih.gov/geo/query/acc.cgi?acc=GSE47774	Microarray and primePCR record can be found at GSE56457	Data from the linked ABRF-NGS study are available at GSE46876	forward
B493	RNA-Seq sequencing sites	SOLiD RNA-Seq library preparation and sequencing	B493	SEQC_LIF_NWU_B_4_L01_GTGCGGCAGA_FC2_NWU00001_20120220_F3.csfasta.gz	GEO	GSM1159014	http://www.ncbi.nlm.nih.gov/geo/query/acc.cgi?acc=GSE47774	Data processing and naming convention	GSE47774_SEQC_LIF_NWU.txt.gz	GEO	GSE47774	http://www.ncbi.nlm.nih.gov/geo/query/acc.cgi?acc=GSE47774	Microarray and primePCR record can be found at GSE56457	Data from the linked ABRF-NGS study are available at GSE46876	forward
B494	RNA-Seq sequencing sites	SOLiD RNA-Seq library preparation and sequencing	B494	SEQC_LIF_NWU_B_4_L02_GTGCGGCAGA_FC1_NWU00001_20120220_F3.csfasta.gz	GEO	GSM1159015	http://www.ncbi.nlm.nih.gov/geo/query/acc.cgi?acc=GSE47774	Data processing and naming convention	GSE47774_SEQC_LIF_NWU.txt.gz	GEO	GSE47774	http://www.ncbi.nlm.nih.gov/geo/query/acc.cgi?acc=GSE47774	Microarray and primePCR record can be found at GSE56457	Data from the linked ABRF-NGS study are available at GSE46876	forward
B495	RNA-Seq sequencing sites	SOLiD RNA-Seq library preparation and sequencing	B495	SEQC_LIF_NWU_B_4_L02_GTGCGGCAGA_FC2_NWU00001_20120220_F3.csfasta.gz	GEO	GSM1159016	http://www.ncbi.nlm.nih.gov/geo/query/acc.cgi?acc=GSE47774	Data processing and naming convention	GSE47774_SEQC_LIF_NWU.txt.gz	GEO	GSE47774	http://www.ncbi.nlm.nih.gov/geo/query/acc.cgi?acc=GSE47774	Microarray and primePCR record can be found at GSE56457	Data from the linked ABRF-NGS study are available at GSE46876	forward
B496	RNA-Seq sequencing sites	SOLiD RNA-Seq library preparation and sequencing	B496	SEQC_LIF_NWU_B_4_L03_GTGCGGCAGA_FC1_NWU00001_20120220_F3.csfasta.gz	GEO	GSM1159017	http://www.ncbi.nlm.nih.gov/geo/query/acc.cgi?acc=GSE47774	Data processing and naming convention	GSE47774_SEQC_LIF_NWU.txt.gz	GEO	GSE47774	http://www.ncbi.nlm.nih.gov/geo/query/acc.cgi?acc=GSE47774	Microarray and primePCR record can be found at GSE56457	Data from the linked ABRF-NGS study are available at GSE46876	forward
B497	RNA-Seq sequencing sites	SOLiD RNA-Seq library preparation and sequencing	B497	SEQC_LIF_NWU_B_4_L03_GTGCGGCAGA_FC2_NWU00001_20120220_F3.csfasta.gz	GEO	GSM1159018	http://www.ncbi.nlm.nih.gov/geo/query/acc.cgi?acc=GSE47774	Data processing and naming convention	GSE47774_SEQC_LIF_NWU.txt.gz	GEO	GSE47774	http://www.ncbi.nlm.nih.gov/geo/query/acc.cgi?acc=GSE47774	Microarray and primePCR record can be found at GSE56457	Data from the linked ABRF-NGS study are available at GSE46876	forward
B498	RNA-Seq sequencing sites	SOLiD RNA-Seq library preparation and sequencing	B498	SEQC_LIF_NWU_B_4_L04_GTGCGGCAGA_FC1_NWU00001_20120220_F3.csfasta.gz	GEO	GSM1159019	http://www.ncbi.nlm.nih.gov/geo/query/acc.cgi?acc=GSE47774	Data processing and naming convention	GSE47774_SEQC_LIF_NWU.txt.gz	GEO	GSE47774	http://www.ncbi.nlm.nih.gov/geo/query/acc.cgi?acc=GSE47774	Microarray and primePCR record can be found at GSE56457	Data from the linked ABRF-NGS study are available at GSE46876	forward
B499	RNA-Seq sequencing sites	SOLiD RNA-Seq library preparation and sequencing	B499	SEQC_LIF_NWU_B_4_L04_GTGCGGCAGA_FC2_NWU00001_20120220_F3.csfasta.gz	GEO	GSM1159020	http://www.ncbi.nlm.nih.gov/geo/query/acc.cgi?acc=GSE47774	Data processing and naming convention	GSE47774_SEQC_LIF_NWU.txt.gz	GEO	GSE47774	http://www.ncbi.nlm.nih.gov/geo/query/acc.cgi?acc=GSE47774	Microarray and primePCR record can be found at GSE56457	Data from the linked ABRF-NGS study are available at GSE46876	forward
B500	RNA-Seq sequencing sites	SOLiD RNA-Seq library preparation and sequencing	B500	SEQC_LIF_NWU_B_4_L05_GTGCGGCAGA_FC1_NWU00001_20120220_F3.csfasta.gz	GEO	GSM1159021	http://www.ncbi.nlm.nih.gov/geo/query/acc.cgi?acc=GSE47774	Data processing and naming convention	GSE47774_SEQC_LIF_NWU.txt.gz	GEO	GSE47774	http://www.ncbi.nlm.nih.gov/geo/query/acc.cgi?acc=GSE47774	Microarray and primePCR record can be found at GSE56457	Data from the linked ABRF-NGS study are available at GSE46876	forward
B501	RNA-Seq sequencing sites	SOLiD RNA-Seq library preparation and sequencing	B501	SEQC_LIF_NWU_B_4_L05_GTGCGGCAGA_FC2_NWU00001_20120220_F3.csfasta.gz	GEO	GSM1159022	http://www.ncbi.nlm.nih.gov/geo/query/acc.cgi?acc=GSE47774	Data processing and naming convention	GSE47774_SEQC_LIF_NWU.txt.gz	GEO	GSE47774	http://www.ncbi.nlm.nih.gov/geo/query/acc.cgi?acc=GSE47774	Microarray and primePCR record can be found at GSE56457	Data from the linked ABRF-NGS study are available at GSE46876	forward
B502	RNA-Seq sequencing sites	SOLiD RNA-Seq library preparation and sequencing	B502	SEQC_LIF_NWU_B_4_L06_GTGCGGCAGA_FC1_NWU00001_20120220_F3.csfasta.gz	GEO	GSM1159023	http://www.ncbi.nlm.nih.gov/geo/query/acc.cgi?acc=GSE47774	Data processing and naming convention	GSE47774_SEQC_LIF_NWU.txt.gz	GEO	GSE47774	http://www.ncbi.nlm.nih.gov/geo/query/acc.cgi?acc=GSE47774	Microarray and primePCR record can be found at GSE56457	Data from the linked ABRF-NGS study are available at GSE46876	forward
B503	RNA-Seq sequencing sites	SOLiD RNA-Seq library preparation and sequencing	B503	SEQC_LIF_NWU_B_4_L06_GTGCGGCAGA_FC2_NWU00001_20120220_F3.csfasta.gz	GEO	GSM1159024	http://www.ncbi.nlm.nih.gov/geo/query/acc.cgi?acc=GSE47774	Data processing and naming convention	GSE47774_SEQC_LIF_NWU.txt.gz	GEO	GSE47774	http://www.ncbi.nlm.nih.gov/geo/query/acc.cgi?acc=GSE47774	Microarray and primePCR record can be found at GSE56457	Data from the linked ABRF-NGS study are available at GSE46876	forward
B504	RNA-Seq sequencing sites	SOLiD RNA-Seq library preparation and sequencing	B504	SEQC_LIF_NWU_B_5_L01_GAGAAGATGA_FC1_NWU00001_20120220_F3.csfasta.gz	GEO	GSM1159025	http://www.ncbi.nlm.nih.gov/geo/query/acc.cgi?acc=GSE47774	Data processing and naming convention	GSE47774_SEQC_LIF_NWU.txt.gz	GEO	GSE47774	http://www.ncbi.nlm.nih.gov/geo/query/acc.cgi?acc=GSE47774	Microarray and primePCR record can be found at GSE56457	Data from the linked ABRF-NGS study are available at GSE46876	forward
B505	RNA-Seq sequencing sites	SOLiD RNA-Seq library preparation and sequencing	B505	SEQC_LIF_NWU_B_5_L01_GAGAAGATGA_FC2_NWU00001_20120220_F3.csfasta.gz	GEO	GSM1159026	http://www.ncbi.nlm.nih.gov/geo/query/acc.cgi?acc=GSE47774	Data processing and naming convention	GSE47774_SEQC_LIF_NWU.txt.gz	GEO	GSE47774	http://www.ncbi.nlm.nih.gov/geo/query/acc.cgi?acc=GSE47774	Microarray and primePCR record can be found at GSE56457	Data from the linked ABRF-NGS study are available at GSE46876	forward
B506	RNA-Seq sequencing sites	SOLiD RNA-Seq library preparation and sequencing	B506	SEQC_LIF_NWU_B_5_L02_GAGAAGATGA_FC1_NWU00001_20120220_F3.csfasta.gz	GEO	GSM1159027	http://www.ncbi.nlm.nih.gov/geo/query/acc.cgi?acc=GSE47774	Data processing and naming convention	GSE47774_SEQC_LIF_NWU.txt.gz	GEO	GSE47774	http://www.ncbi.nlm.nih.gov/geo/query/acc.cgi?acc=GSE47774	Microarray and primePCR record can be found at GSE56457	Data from the linked ABRF-NGS study are available at GSE46876	forward
B507	RNA-Seq sequencing sites	SOLiD RNA-Seq library preparation and sequencing	B507	SEQC_LIF_NWU_B_5_L02_GAGAAGATGA_FC2_NWU00001_20120220_F3.csfasta.gz	GEO	GSM1159028	http://www.ncbi.nlm.nih.gov/geo/query/acc.cgi?acc=GSE47774	Data processing and naming convention	GSE47774_SEQC_LIF_NWU.txt.gz	GEO	GSE47774	http://www.ncbi.nlm.nih.gov/geo/query/acc.cgi?acc=GSE47774	Microarray and primePCR record can be found at GSE56457	Data from the linked ABRF-NGS study are available at GSE46876	forward
B508	RNA-Seq sequencing sites	SOLiD RNA-Seq library preparation and sequencing	B508	SEQC_LIF_NWU_B_5_L03_GAGAAGATGA_FC1_NWU00001_20120220_F3.csfasta.gz	GEO	GSM1159029	http://www.ncbi.nlm.nih.gov/geo/query/acc.cgi?acc=GSE47774	Data processing and naming convention	GSE47774_SEQC_LIF_NWU.txt.gz	GEO	GSE47774	http://www.ncbi.nlm.nih.gov/geo/query/acc.cgi?acc=GSE47774	Microarray and primePCR record can be found at GSE56457	Data from the linked ABRF-NGS study are available at GSE46876	forward
B509	RNA-Seq sequencing sites	SOLiD RNA-Seq library preparation and sequencing	B509	SEQC_LIF_NWU_B_5_L03_GAGAAGATGA_FC2_NWU00001_20120220_F3.csfasta.gz	GEO	GSM1159030	http://www.ncbi.nlm.nih.gov/geo/query/acc.cgi?acc=GSE47774	Data processing and naming convention	GSE47774_SEQC_LIF_NWU.txt.gz	GEO	GSE47774	http://www.ncbi.nlm.nih.gov/geo/query/acc.cgi?acc=GSE47774	Microarray and primePCR record can be found at GSE56457	Data from the linked ABRF-NGS study are available at GSE46876	forward
B510	RNA-Seq sequencing sites	SOLiD RNA-Seq library preparation and sequencing	B510	SEQC_LIF_NWU_B_5_L04_GAGAAGATGA_FC1_NWU00001_20120220_F3.csfasta.gz	GEO	GSM1159031	http://www.ncbi.nlm.nih.gov/geo/query/acc.cgi?acc=GSE47774	Data processing and naming convention	GSE47774_SEQC_LIF_NWU.txt.gz	GEO	GSE47774	http://www.ncbi.nlm.nih.gov/geo/query/acc.cgi?acc=GSE47774	Microarray and primePCR record can be found at GSE56457	Data from the linked ABRF-NGS study are available at GSE46876	forward
B511	RNA-Seq sequencing sites	SOLiD RNA-Seq library preparation and sequencing	B511	SEQC_LIF_NWU_B_5_L04_GAGAAGATGA_FC2_NWU00001_20120220_F3.csfasta.gz	GEO	GSM1159032	http://www.ncbi.nlm.nih.gov/geo/query/acc.cgi?acc=GSE47774	Data processing and naming convention	GSE47774_SEQC_LIF_NWU.txt.gz	GEO	GSE47774	http://www.ncbi.nlm.nih.gov/geo/query/acc.cgi?acc=GSE47774	Microarray and primePCR record can be found at GSE56457	Data from the linked ABRF-NGS study are available at GSE46876	forward
B512	RNA-Seq sequencing sites	SOLiD RNA-Seq library preparation and sequencing	B512	SEQC_LIF_NWU_B_5_L05_GAGAAGATGA_FC1_NWU00001_20120220_F3.csfasta.gz	GEO	GSM1159033	http://www.ncbi.nlm.nih.gov/geo/query/acc.cgi?acc=GSE47774	Data processing and naming convention	GSE47774_SEQC_LIF_NWU.txt.gz	GEO	GSE47774	http://www.ncbi.nlm.nih.gov/geo/query/acc.cgi?acc=GSE47774	Microarray and primePCR record can be found at GSE56457	Data from the linked ABRF-NGS study are available at GSE46876	forward
B513	RNA-Seq sequencing sites	SOLiD RNA-Seq library preparation and sequencing	B513	SEQC_LIF_NWU_B_5_L05_GAGAAGATGA_FC2_NWU00001_20120220_F3.csfasta.gz	GEO	GSM1159034	http://www.ncbi.nlm.nih.gov/geo/query/acc.cgi?acc=GSE47774	Data processing and naming convention	GSE47774_SEQC_LIF_NWU.txt.gz	GEO	GSE47774	http://www.ncbi.nlm.nih.gov/geo/query/acc.cgi?acc=GSE47774	Microarray and primePCR record can be found at GSE56457	Data from the linked ABRF-NGS study are available at GSE46876	forward
B514	RNA-Seq sequencing sites	SOLiD RNA-Seq library preparation and sequencing	B514	SEQC_LIF_NWU_B_5_L06_GAGAAGATGA_FC1_NWU00001_20120220_F3.csfasta.gz	GEO	GSM1159035	http://www.ncbi.nlm.nih.gov/geo/query/acc.cgi?acc=GSE47774	Data processing and naming convention	GSE47774_SEQC_LIF_NWU.txt.gz	GEO	GSE47774	http://www.ncbi.nlm.nih.gov/geo/query/acc.cgi?acc=GSE47774	Microarray and primePCR record can be found at GSE56457	Data from the linked ABRF-NGS study are available at GSE46876	forward
B515	RNA-Seq sequencing sites	SOLiD RNA-Seq library preparation and sequencing	B515	SEQC_LIF_NWU_B_5_L06_GAGAAGATGA_FC2_NWU00001_20120220_F3.csfasta.gz	GEO	GSM1159036	http://www.ncbi.nlm.nih.gov/geo/query/acc.cgi?acc=GSE47774	Data processing and naming convention	GSE47774_SEQC_LIF_NWU.txt.gz	GEO	GSE47774	http://www.ncbi.nlm.nih.gov/geo/query/acc.cgi?acc=GSE47774	Microarray and primePCR record can be found at GSE56457	Data from the linked ABRF-NGS study are available at GSE46876	forward
C456	RNA-Seq sequencing sites	SOLiD RNA-Seq library preparation and sequencing	C456	SEQC_LIF_NWU_C_1_L01_ATAGGTTATA_FC1_NWU00001_20120220_F3.csfasta.gz	GEO	GSM1159037	http://www.ncbi.nlm.nih.gov/geo/query/acc.cgi?acc=GSE47774	Data processing and naming convention	GSE47774_SEQC_LIF_NWU.txt.gz	GEO	GSE47774	http://www.ncbi.nlm.nih.gov/geo/query/acc.cgi?acc=GSE47774	Microarray and primePCR record can be found at GSE56457	Data from the linked ABRF-NGS study are available at GSE46876	forward
C457	RNA-Seq sequencing sites	SOLiD RNA-Seq library preparation and sequencing	C457	SEQC_LIF_NWU_C_1_L01_ATAGGTTATA_FC2_NWU00001_20120220_F3.csfasta.gz	GEO	GSM1159038	http://www.ncbi.nlm.nih.gov/geo/query/acc.cgi?acc=GSE47774	Data processing and naming convention	GSE47774_SEQC_LIF_NWU.txt.gz	GEO	GSE47774	http://www.ncbi.nlm.nih.gov/geo/query/acc.cgi?acc=GSE47774	Microarray and primePCR record can be found at GSE56457	Data from the linked ABRF-NGS study are available at GSE46876	forward
C458	RNA-Seq sequencing sites	SOLiD RNA-Seq library preparation and sequencing	C458	SEQC_LIF_NWU_C_1_L02_ATAGGTTATA_FC1_NWU00001_20120220_F3.csfasta.gz	GEO	GSM1159039	http://www.ncbi.nlm.nih.gov/geo/query/acc.cgi?acc=GSE47774	Data processing and naming convention	GSE47774_SEQC_LIF_NWU.txt.gz	GEO	GSE47774	http://www.ncbi.nlm.nih.gov/geo/query/acc.cgi?acc=GSE47774	Microarray and primePCR record can be found at GSE56457	Data from the linked ABRF-NGS study are available at GSE46876	forward
C459	RNA-Seq sequencing sites	SOLiD RNA-Seq library preparation and sequencing	C459	SEQC_LIF_NWU_C_1_L02_ATAGGTTATA_FC2_NWU00001_20120220_F3.csfasta.gz	GEO	GSM1159040	http://www.ncbi.nlm.nih.gov/geo/query/acc.cgi?acc=GSE47774	Data processing and naming convention	GSE47774_SEQC_LIF_NWU.txt.gz	GEO	GSE47774	http://www.ncbi.nlm.nih.gov/geo/query/acc.cgi?acc=GSE47774	Microarray and primePCR record can be found at GSE56457	Data from the linked ABRF-NGS study are available at GSE46876	forward
C460	RNA-Seq sequencing sites	SOLiD RNA-Seq library preparation and sequencing	C460	SEQC_LIF_NWU_C_1_L03_ATAGGTTATA_FC1_NWU00001_20120220_F3.csfasta.gz	GEO	GSM1159041	http://www.ncbi.nlm.nih.gov/geo/query/acc.cgi?acc=GSE47774	Data processing and naming convention	GSE47774_SEQC_LIF_NWU.txt.gz	GEO	GSE47774	http://www.ncbi.nlm.nih.gov/geo/query/acc.cgi?acc=GSE47774	Microarray and primePCR record can be found at GSE56457	Data from the linked ABRF-NGS study are available at GSE46876	forward
C461	RNA-Seq sequencing sites	SOLiD RNA-Seq library preparation and sequencing	C461	SEQC_LIF_NWU_C_1_L03_ATAGGTTATA_FC2_NWU00001_20120220_F3.csfasta.gz	GEO	GSM1159042	http://www.ncbi.nlm.nih.gov/geo/query/acc.cgi?acc=GSE47774	Data processing and naming convention	GSE47774_SEQC_LIF_NWU.txt.gz	GEO	GSE47774	http://www.ncbi.nlm.nih.gov/geo/query/acc.cgi?acc=GSE47774	Microarray and primePCR record can be found at GSE56457	Data from the linked ABRF-NGS study are available at GSE46876	forward
C462	RNA-Seq sequencing sites	SOLiD RNA-Seq library preparation and sequencing	C462	SEQC_LIF_NWU_C_1_L04_ATAGGTTATA_FC1_NWU00001_20120220_F3.csfasta.gz	GEO	GSM1159043	http://www.ncbi.nlm.nih.gov/geo/query/acc.cgi?acc=GSE47774	Data processing and naming convention	GSE47774_SEQC_LIF_NWU.txt.gz	GEO	GSE47774	http://www.ncbi.nlm.nih.gov/geo/query/acc.cgi?acc=GSE47774	Microarray and primePCR record can be found at GSE56457	Data from the linked ABRF-NGS study are available at GSE46876	forward
C463	RNA-Seq sequencing sites	SOLiD RNA-Seq library preparation and sequencing	C463	SEQC_LIF_NWU_C_1_L04_ATAGGTTATA_FC2_NWU00001_20120220_F3.csfasta.gz	GEO	GSM1159044	http://www.ncbi.nlm.nih.gov/geo/query/acc.cgi?acc=GSE47774	Data processing and naming convention	GSE47774_SEQC_LIF_NWU.txt.gz	GEO	GSE47774	http://www.ncbi.nlm.nih.gov/geo/query/acc.cgi?acc=GSE47774	Microarray and primePCR record can be found at GSE56457	Data from the linked ABRF-NGS study are available at GSE46876	forward
C464	RNA-Seq sequencing sites	SOLiD RNA-Seq library preparation and sequencing	C464	SEQC_LIF_NWU_C_1_L05_ATAGGTTATA_FC1_NWU00001_20120220_F3.csfasta.gz	GEO	GSM1159045	http://www.ncbi.nlm.nih.gov/geo/query/acc.cgi?acc=GSE47774	Data processing and naming convention	GSE47774_SEQC_LIF_NWU.txt.gz	GEO	GSE47774	http://www.ncbi.nlm.nih.gov/geo/query/acc.cgi?acc=GSE47774	Microarray and primePCR record can be found at GSE56457	Data from the linked ABRF-NGS study are available at GSE46876	forward
C465	RNA-Seq sequencing sites	SOLiD RNA-Seq library preparation and sequencing	C465	SEQC_LIF_NWU_C_1_L05_ATAGGTTATA_FC2_NWU00001_20120220_F3.csfasta.gz	GEO	GSM1159046	http://www.ncbi.nlm.nih.gov/geo/query/acc.cgi?acc=GSE47774	Data processing and naming convention	GSE47774_SEQC_LIF_NWU.txt.gz	GEO	GSE47774	http://www.ncbi.nlm.nih.gov/geo/query/acc.cgi?acc=GSE47774	Microarray and primePCR record can be found at GSE56457	Data from the linked ABRF-NGS study are available at GSE46876	forward
C466	RNA-Seq sequencing sites	SOLiD RNA-Seq library preparation and sequencing	C466	SEQC_LIF_NWU_C_1_L06_ATAGGTTATA_FC1_NWU00001_20120220_F3.csfasta.gz	GEO	GSM1159047	http://www.ncbi.nlm.nih.gov/geo/query/acc.cgi?acc=GSE47774	Data processing and naming convention	GSE47774_SEQC_LIF_NWU.txt.gz	GEO	GSE47774	http://www.ncbi.nlm.nih.gov/geo/query/acc.cgi?acc=GSE47774	Microarray and primePCR record can be found at GSE56457	Data from the linked ABRF-NGS study are available at GSE46876	forward
C467	RNA-Seq sequencing sites	SOLiD RNA-Seq library preparation and sequencing	C467	SEQC_LIF_NWU_C_1_L06_ATAGGTTATA_FC2_NWU00001_20120220_F3.csfasta.gz	GEO	GSM1159048	http://www.ncbi.nlm.nih.gov/geo/query/acc.cgi?acc=GSE47774	Data processing and naming convention	GSE47774_SEQC_LIF_NWU.txt.gz	GEO	GSE47774	http://www.ncbi.nlm.nih.gov/geo/query/acc.cgi?acc=GSE47774	Microarray and primePCR record can be found at GSE56457	Data from the linked ABRF-NGS study are available at GSE46876	forward
C468	RNA-Seq sequencing sites	SOLiD RNA-Seq library preparation and sequencing	C468	SEQC_LIF_NWU_C_2_L01_GGGTTATGCC_FC1_NWU00001_20120220_F3.csfasta.gz	GEO	GSM1159049	http://www.ncbi.nlm.nih.gov/geo/query/acc.cgi?acc=GSE47774	Data processing and naming convention	GSE47774_SEQC_LIF_NWU.txt.gz	GEO	GSE47774	http://www.ncbi.nlm.nih.gov/geo/query/acc.cgi?acc=GSE47774	Microarray and primePCR record can be found at GSE56457	Data from the linked ABRF-NGS study are available at GSE46876	forward
C469	RNA-Seq sequencing sites	SOLiD RNA-Seq library preparation and sequencing	C469	SEQC_LIF_NWU_C_2_L01_GGGTTATGCC_FC2_NWU00001_20120220_F3.csfasta.gz	GEO	GSM1159050	http://www.ncbi.nlm.nih.gov/geo/query/acc.cgi?acc=GSE47774	Data processing and naming convention	GSE47774_SEQC_LIF_NWU.txt.gz	GEO	GSE47774	http://www.ncbi.nlm.nih.gov/geo/query/acc.cgi?acc=GSE47774	Microarray and primePCR record can be found at GSE56457	Data from the linked ABRF-NGS study are available at GSE46876	forward
C470	RNA-Seq sequencing sites	SOLiD RNA-Seq library preparation and sequencing	C470	SEQC_LIF_NWU_C_2_L02_GGGTTATGCC_FC1_NWU00001_20120220_F3.csfasta.gz	GEO	GSM1159051	http://www.ncbi.nlm.nih.gov/geo/query/acc.cgi?acc=GSE47774	Data processing and naming convention	GSE47774_SEQC_LIF_NWU.txt.gz	GEO	GSE47774	http://www.ncbi.nlm.nih.gov/geo/query/acc.cgi?acc=GSE47774	Microarray and primePCR record can be found at GSE56457	Data from the linked ABRF-NGS study are available at GSE46876	forward
C471	RNA-Seq sequencing sites	SOLiD RNA-Seq library preparation and sequencing	C471	SEQC_LIF_NWU_C_2_L02_GGGTTATGCC_FC2_NWU00001_20120220_F3.csfasta.gz	GEO	GSM1159052	http://www.ncbi.nlm.nih.gov/geo/query/acc.cgi?acc=GSE47774	Data processing and naming convention	GSE47774_SEQC_LIF_NWU.txt.gz	GEO	GSE47774	http://www.ncbi.nlm.nih.gov/geo/query/acc.cgi?acc=GSE47774	Microarray and primePCR record can be found at GSE56457	Data from the linked ABRF-NGS study are available at GSE46876	forward
C472	RNA-Seq sequencing sites	SOLiD RNA-Seq library preparation and sequencing	C472	SEQC_LIF_NWU_C_2_L03_GGGTTATGCC_FC1_NWU00001_20120220_F3.csfasta.gz	GEO	GSM1159053	http://www.ncbi.nlm.nih.gov/geo/query/acc.cgi?acc=GSE47774	Data processing and naming convention	GSE47774_SEQC_LIF_NWU.txt.gz	GEO	GSE47774	http://www.ncbi.nlm.nih.gov/geo/query/acc.cgi?acc=GSE47774	Microarray and primePCR record can be found at GSE56457	Data from the linked ABRF-NGS study are available at GSE46876	forward
C473	RNA-Seq sequencing sites	SOLiD RNA-Seq library preparation and sequencing	C473	SEQC_LIF_NWU_C_2_L03_GGGTTATGCC_FC2_NWU00001_20120220_F3.csfasta.gz	GEO	GSM1159054	http://www.ncbi.nlm.nih.gov/geo/query/acc.cgi?acc=GSE47774	Data processing and naming convention	GSE47774_SEQC_LIF_NWU.txt.gz	GEO	GSE47774	http://www.ncbi.nlm.nih.gov/geo/query/acc.cgi?acc=GSE47774	Microarray and primePCR record can be found at GSE56457	Data from the linked ABRF-NGS study are available at GSE46876	forward
C474	RNA-Seq sequencing sites	SOLiD RNA-Seq library preparation and sequencing	C474	SEQC_LIF_NWU_C_2_L04_GGGTTATGCC_FC1_NWU00001_20120220_F3.csfasta.gz	GEO	GSM1159055	http://www.ncbi.nlm.nih.gov/geo/query/acc.cgi?acc=GSE47774	Data processing and naming convention	GSE47774_SEQC_LIF_NWU.txt.gz	GEO	GSE47774	http://www.ncbi.nlm.nih.gov/geo/query/acc.cgi?acc=GSE47774	Microarray and primePCR record can be found at GSE56457	Data from the linked ABRF-NGS study are available at GSE46876	forward
C475	RNA-Seq sequencing sites	SOLiD RNA-Seq library preparation and sequencing	C475	SEQC_LIF_NWU_C_2_L04_GGGTTATGCC_FC2_NWU00001_20120220_F3.csfasta.gz	GEO	GSM1159056	http://www.ncbi.nlm.nih.gov/geo/query/acc.cgi?acc=GSE47774	Data processing and naming convention	GSE47774_SEQC_LIF_NWU.txt.gz	GEO	GSE47774	http://www.ncbi.nlm.nih.gov/geo/query/acc.cgi?acc=GSE47774	Microarray and primePCR record can be found at GSE56457	Data from the linked ABRF-NGS study are available at GSE46876	forward
C476	RNA-Seq sequencing sites	SOLiD RNA-Seq library preparation and sequencing	C476	SEQC_LIF_NWU_C_2_L05_GGGTTATGCC_FC1_NWU00001_20120220_F3.csfasta.gz	GEO	GSM1159057	http://www.ncbi.nlm.nih.gov/geo/query/acc.cgi?acc=GSE47774	Data processing and naming convention	GSE47774_SEQC_LIF_NWU.txt.gz	GEO	GSE47774	http://www.ncbi.nlm.nih.gov/geo/query/acc.cgi?acc=GSE47774	Microarray and primePCR record can be found at GSE56457	Data from the linked ABRF-NGS study are available at GSE46876	forward
C477	RNA-Seq sequencing sites	SOLiD RNA-Seq library preparation and sequencing	C477	SEQC_LIF_NWU_C_2_L05_GGGTTATGCC_FC2_NWU00001_20120220_F3.csfasta.gz	GEO	GSM1159058	http://www.ncbi.nlm.nih.gov/geo/query/acc.cgi?acc=GSE47774	Data processing and naming convention	GSE47774_SEQC_LIF_NWU.txt.gz	GEO	GSE47774	http://www.ncbi.nlm.nih.gov/geo/query/acc.cgi?acc=GSE47774	Microarray and primePCR record can be found at GSE56457	Data from the linked ABRF-NGS study are available at GSE46876	forward
C478	RNA-Seq sequencing sites	SOLiD RNA-Seq library preparation and sequencing	C478	SEQC_LIF_NWU_C_2_L06_GGGTTATGCC_FC1_NWU00001_20120220_F3.csfasta.gz	GEO	GSM1159059	http://www.ncbi.nlm.nih.gov/geo/query/acc.cgi?acc=GSE47774	Data processing and naming convention	GSE47774_SEQC_LIF_NWU.txt.gz	GEO	GSE47774	http://www.ncbi.nlm.nih.gov/geo/query/acc.cgi?acc=GSE47774	Microarray and primePCR record can be found at GSE56457	Data from the linked ABRF-NGS study are available at GSE46876	forward
C479	RNA-Seq sequencing sites	SOLiD RNA-Seq library preparation and sequencing	C479	SEQC_LIF_NWU_C_2_L06_GGGTTATGCC_FC2_NWU00001_20120220_F3.csfasta.gz	GEO	GSM1159060	http://www.ncbi.nlm.nih.gov/geo/query/acc.cgi?acc=GSE47774	Data processing and naming convention	GSE47774_SEQC_LIF_NWU.txt.gz	GEO	GSE47774	http://www.ncbi.nlm.nih.gov/geo/query/acc.cgi?acc=GSE47774	Microarray and primePCR record can be found at GSE56457	Data from the linked ABRF-NGS study are available at GSE46876	forward
C480	RNA-Seq sequencing sites	SOLiD RNA-Seq library preparation and sequencing	C480	SEQC_LIF_NWU_C_3_L01_GTGCGACACG_FC1_NWU00001_20120220_F3.csfasta.gz	GEO	GSM1159061	http://www.ncbi.nlm.nih.gov/geo/query/acc.cgi?acc=GSE47774	Data processing and naming convention	GSE47774_SEQC_LIF_NWU.txt.gz	GEO	GSE47774	http://www.ncbi.nlm.nih.gov/geo/query/acc.cgi?acc=GSE47774	Microarray and primePCR record can be found at GSE56457	Data from the linked ABRF-NGS study are available at GSE46876	forward
C481	RNA-Seq sequencing sites	SOLiD RNA-Seq library preparation and sequencing	C481	SEQC_LIF_NWU_C_3_L01_GTGCGACACG_FC2_NWU00001_20120220_F3.csfasta.gz	GEO	GSM1159062	http://www.ncbi.nlm.nih.gov/geo/query/acc.cgi?acc=GSE47774	Data processing and naming convention	GSE47774_SEQC_LIF_NWU.txt.gz	GEO	GSE47774	http://www.ncbi.nlm.nih.gov/geo/query/acc.cgi?acc=GSE47774	Microarray and primePCR record can be found at GSE56457	Data from the linked ABRF-NGS study are available at GSE46876	forward
C482	RNA-Seq sequencing sites	SOLiD RNA-Seq library preparation and sequencing	C482	SEQC_LIF_NWU_C_3_L02_GTGCGACACG_FC1_NWU00001_20120220_F3.csfasta.gz	GEO	GSM1159063	http://www.ncbi.nlm.nih.gov/geo/query/acc.cgi?acc=GSE47774	Data processing and naming convention	GSE47774_SEQC_LIF_NWU.txt.gz	GEO	GSE47774	http://www.ncbi.nlm.nih.gov/geo/query/acc.cgi?acc=GSE47774	Microarray and primePCR record can be found at GSE56457	Data from the linked ABRF-NGS study are available at GSE46876	forward
C483	RNA-Seq sequencing sites	SOLiD RNA-Seq library preparation and sequencing	C483	SEQC_LIF_NWU_C_3_L02_GTGCGACACG_FC2_NWU00001_20120220_F3.csfasta.gz	GEO	GSM1159064	http://www.ncbi.nlm.nih.gov/geo/query/acc.cgi?acc=GSE47774	Data processing and naming convention	GSE47774_SEQC_LIF_NWU.txt.gz	GEO	GSE47774	http://www.ncbi.nlm.nih.gov/geo/query/acc.cgi?acc=GSE47774	Microarray and primePCR record can be found at GSE56457	Data from the linked ABRF-NGS study are available at GSE46876	forward
C484	RNA-Seq sequencing sites	SOLiD RNA-Seq library preparation and sequencing	C484	SEQC_LIF_NWU_C_3_L03_GTGCGACACG_FC1_NWU00001_20120220_F3.csfasta.gz	GEO	GSM1159065	http://www.ncbi.nlm.nih.gov/geo/query/acc.cgi?acc=GSE47774	Data processing and naming convention	GSE47774_SEQC_LIF_NWU.txt.gz	GEO	GSE47774	http://www.ncbi.nlm.nih.gov/geo/query/acc.cgi?acc=GSE47774	Microarray and primePCR record can be found at GSE56457	Data from the linked ABRF-NGS study are available at GSE46876	forward
C485	RNA-Seq sequencing sites	SOLiD RNA-Seq library preparation and sequencing	C485	SEQC_LIF_NWU_C_3_L03_GTGCGACACG_FC2_NWU00001_20120220_F3.csfasta.gz	GEO	GSM1159066	http://www.ncbi.nlm.nih.gov/geo/query/acc.cgi?acc=GSE47774	Data processing and naming convention	GSE47774_SEQC_LIF_NWU.txt.gz	GEO	GSE47774	http://www.ncbi.nlm.nih.gov/geo/query/acc.cgi?acc=GSE47774	Microarray and primePCR record can be found at GSE56457	Data from the linked ABRF-NGS study are available at GSE46876	forward
C486	RNA-Seq sequencing sites	SOLiD RNA-Seq library preparation and sequencing	C486	SEQC_LIF_NWU_C_3_L04_GTGCGACACG_FC1_NWU00001_20120220_F3.csfasta.gz	GEO	GSM1159067	http://www.ncbi.nlm.nih.gov/geo/query/acc.cgi?acc=GSE47774	Data processing and naming convention	GSE47774_SEQC_LIF_NWU.txt.gz	GEO	GSE47774	http://www.ncbi.nlm.nih.gov/geo/query/acc.cgi?acc=GSE47774	Microarray and primePCR record can be found at GSE56457	Data from the linked ABRF-NGS study are available at GSE46876	forward
C487	RNA-Seq sequencing sites	SOLiD RNA-Seq library preparation and sequencing	C487	SEQC_LIF_NWU_C_3_L04_GTGCGACACG_FC2_NWU00001_20120220_F3.csfasta.gz	GEO	GSM1159068	http://www.ncbi.nlm.nih.gov/geo/query/acc.cgi?acc=GSE47774	Data processing and naming convention	GSE47774_SEQC_LIF_NWU.txt.gz	GEO	GSE47774	http://www.ncbi.nlm.nih.gov/geo/query/acc.cgi?acc=GSE47774	Microarray and primePCR record can be found at GSE56457	Data from the linked ABRF-NGS study are available at GSE46876	forward
C488	RNA-Seq sequencing sites	SOLiD RNA-Seq library preparation and sequencing	C488	SEQC_LIF_NWU_C_3_L05_GTGCGACACG_FC1_NWU00001_20120220_F3.csfasta.gz	GEO	GSM1159069	http://www.ncbi.nlm.nih.gov/geo/query/acc.cgi?acc=GSE47774	Data processing and naming convention	GSE47774_SEQC_LIF_NWU.txt.gz	GEO	GSE47774	http://www.ncbi.nlm.nih.gov/geo/query/acc.cgi?acc=GSE47774	Microarray and primePCR record can be found at GSE56457	Data from the linked ABRF-NGS study are available at GSE46876	forward
C489	RNA-Seq sequencing sites	SOLiD RNA-Seq library preparation and sequencing	C489	SEQC_LIF_NWU_C_3_L05_GTGCGACACG_FC2_NWU00001_20120220_F3.csfasta.gz	GEO	GSM1159070	http://www.ncbi.nlm.nih.gov/geo/query/acc.cgi?acc=GSE47774	Data processing and naming convention	GSE47774_SEQC_LIF_NWU.txt.gz	GEO	GSE47774	http://www.ncbi.nlm.nih.gov/geo/query/acc.cgi?acc=GSE47774	Microarray and primePCR record can be found at GSE56457	Data from the linked ABRF-NGS study are available at GSE46876	forward
C490	RNA-Seq sequencing sites	SOLiD RNA-Seq library preparation and sequencing	C490	SEQC_LIF_NWU_C_3_L06_GTGCGACACG_FC1_NWU00001_20120220_F3.csfasta.gz	GEO	GSM1159071	http://www.ncbi.nlm.nih.gov/geo/query/acc.cgi?acc=GSE47774	Data processing and naming convention	GSE47774_SEQC_LIF_NWU.txt.gz	GEO	GSE47774	http://www.ncbi.nlm.nih.gov/geo/query/acc.cgi?acc=GSE47774	Microarray and primePCR record can be found at GSE56457	Data from the linked ABRF-NGS study are available at GSE46876	forward
C491	RNA-Seq sequencing sites	SOLiD RNA-Seq library preparation and sequencing	C491	SEQC_LIF_NWU_C_3_L06_GTGCGACACG_FC2_NWU00001_20120220_F3.csfasta.gz	GEO	GSM1159072	http://www.ncbi.nlm.nih.gov/geo/query/acc.cgi?acc=GSE47774	Data processing and naming convention	GSE47774_SEQC_LIF_NWU.txt.gz	GEO	GSE47774	http://www.ncbi.nlm.nih.gov/geo/query/acc.cgi?acc=GSE47774	Microarray and primePCR record can be found at GSE56457	Data from the linked ABRF-NGS study are available at GSE46876	forward
C492	RNA-Seq sequencing sites	SOLiD RNA-Seq library preparation and sequencing	C492	SEQC_LIF_NWU_C_4_L01_GAGTTGAATG_FC1_NWU00001_20120220_F3.csfasta.gz	GEO	GSM1159073	http://www.ncbi.nlm.nih.gov/geo/query/acc.cgi?acc=GSE47774	Data processing and naming convention	GSE47774_SEQC_LIF_NWU.txt.gz	GEO	GSE47774	http://www.ncbi.nlm.nih.gov/geo/query/acc.cgi?acc=GSE47774	Microarray and primePCR record can be found at GSE56457	Data from the linked ABRF-NGS study are available at GSE46876	forward
C493	RNA-Seq sequencing sites	SOLiD RNA-Seq library preparation and sequencing	C493	SEQC_LIF_NWU_C_4_L01_GAGTTGAATG_FC2_NWU00001_20120220_F3.csfasta.gz	GEO	GSM1159074	http://www.ncbi.nlm.nih.gov/geo/query/acc.cgi?acc=GSE47774	Data processing and naming convention	GSE47774_SEQC_LIF_NWU.txt.gz	GEO	GSE47774	http://www.ncbi.nlm.nih.gov/geo/query/acc.cgi?acc=GSE47774	Microarray and primePCR record can be found at GSE56457	Data from the linked ABRF-NGS study are available at GSE46876	forward
C494	RNA-Seq sequencing sites	SOLiD RNA-Seq library preparation and sequencing	C494	SEQC_LIF_NWU_C_4_L02_GAGTTGAATG_FC1_NWU00001_20120220_F3.csfasta.gz	GEO	GSM1159075	http://www.ncbi.nlm.nih.gov/geo/query/acc.cgi?acc=GSE47774	Data processing and naming convention	GSE47774_SEQC_LIF_NWU.txt.gz	GEO	GSE47774	http://www.ncbi.nlm.nih.gov/geo/query/acc.cgi?acc=GSE47774	Microarray and primePCR record can be found at GSE56457	Data from the linked ABRF-NGS study are available at GSE46876	forward
C495	RNA-Seq sequencing sites	SOLiD RNA-Seq library preparation and sequencing	C495	SEQC_LIF_NWU_C_4_L02_GAGTTGAATG_FC2_NWU00001_20120220_F3.csfasta.gz	GEO	GSM1159076	http://www.ncbi.nlm.nih.gov/geo/query/acc.cgi?acc=GSE47774	Data processing and naming convention	GSE47774_SEQC_LIF_NWU.txt.gz	GEO	GSE47774	http://www.ncbi.nlm.nih.gov/geo/query/acc.cgi?acc=GSE47774	Microarray and primePCR record can be found at GSE56457	Data from the linked ABRF-NGS study are available at GSE46876	forward
C496	RNA-Seq sequencing sites	SOLiD RNA-Seq library preparation and sequencing	C496	SEQC_LIF_NWU_C_4_L03_GAGTTGAATG_FC1_NWU00001_20120220_F3.csfasta.gz	GEO	GSM1159077	http://www.ncbi.nlm.nih.gov/geo/query/acc.cgi?acc=GSE47774	Data processing and naming convention	GSE47774_SEQC_LIF_NWU.txt.gz	GEO	GSE47774	http://www.ncbi.nlm.nih.gov/geo/query/acc.cgi?acc=GSE47774	Microarray and primePCR record can be found at GSE56457	Data from the linked ABRF-NGS study are available at GSE46876	forward
C497	RNA-Seq sequencing sites	SOLiD RNA-Seq library preparation and sequencing	C497	SEQC_LIF_NWU_C_4_L03_GAGTTGAATG_FC2_NWU00001_20120220_F3.csfasta.gz	GEO	GSM1159078	http://www.ncbi.nlm.nih.gov/geo/query/acc.cgi?acc=GSE47774	Data processing and naming convention	GSE47774_SEQC_LIF_NWU.txt.gz	GEO	GSE47774	http://www.ncbi.nlm.nih.gov/geo/query/acc.cgi?acc=GSE47774	Microarray and primePCR record can be found at GSE56457	Data from the linked ABRF-NGS study are available at GSE46876	forward
C498	RNA-Seq sequencing sites	SOLiD RNA-Seq library preparation and sequencing	C498	SEQC_LIF_NWU_C_4_L04_GAGTTGAATG_FC1_NWU00001_20120220_F3.csfasta.gz	GEO	GSM1159079	http://www.ncbi.nlm.nih.gov/geo/query/acc.cgi?acc=GSE47774	Data processing and naming convention	GSE47774_SEQC_LIF_NWU.txt.gz	GEO	GSE47774	http://www.ncbi.nlm.nih.gov/geo/query/acc.cgi?acc=GSE47774	Microarray and primePCR record can be found at GSE56457	Data from the linked ABRF-NGS study are available at GSE46876	forward
C499	RNA-Seq sequencing sites	SOLiD RNA-Seq library preparation and sequencing	C499	SEQC_LIF_NWU_C_4_L04_GAGTTGAATG_FC2_NWU00001_20120220_F3.csfasta.gz	GEO	GSM1159080	http://www.ncbi.nlm.nih.gov/geo/query/acc.cgi?acc=GSE47774	Data processing and naming convention	GSE47774_SEQC_LIF_NWU.txt.gz	GEO	GSE47774	http://www.ncbi.nlm.nih.gov/geo/query/acc.cgi?acc=GSE47774	Microarray and primePCR record can be found at GSE56457	Data from the linked ABRF-NGS study are available at GSE46876	forward
C500	RNA-Seq sequencing sites	SOLiD RNA-Seq library preparation and sequencing	C500	SEQC_LIF_NWU_C_4_L05_GAGTTGAATG_FC1_NWU00001_20120220_F3.csfasta.gz	GEO	GSM1159081	http://www.ncbi.nlm.nih.gov/geo/query/acc.cgi?acc=GSE47774	Data processing and naming convention	GSE47774_SEQC_LIF_NWU.txt.gz	GEO	GSE47774	http://www.ncbi.nlm.nih.gov/geo/query/acc.cgi?acc=GSE47774	Microarray and primePCR record can be found at GSE56457	Data from the linked ABRF-NGS study are available at GSE46876	forward
C501	RNA-Seq sequencing sites	SOLiD RNA-Seq library preparation and sequencing	C501	SEQC_LIF_NWU_C_4_L05_GAGTTGAATG_FC2_NWU00001_20120220_F3.csfasta.gz	GEO	GSM1159082	http://www.ncbi.nlm.nih.gov/geo/query/acc.cgi?acc=GSE47774	Data processing and naming convention	GSE47774_SEQC_LIF_NWU.txt.gz	GEO	GSE47774	http://www.ncbi.nlm.nih.gov/geo/query/acc.cgi?acc=GSE47774	Microarray and primePCR record can be found at GSE56457	Data from the linked ABRF-NGS study are available at GSE46876	forward
C502	RNA-Seq sequencing sites	SOLiD RNA-Seq library preparation and sequencing	C502	SEQC_LIF_NWU_C_4_L06_GAGTTGAATG_FC1_NWU00001_20120220_F3.csfasta.gz	GEO	GSM1159083	http://www.ncbi.nlm.nih.gov/geo/query/acc.cgi?acc=GSE47774	Data processing and naming convention	GSE47774_SEQC_LIF_NWU.txt.gz	GEO	GSE47774	http://www.ncbi.nlm.nih.gov/geo/query/acc.cgi?acc=GSE47774	Microarray and primePCR record can be found at GSE56457	Data from the linked ABRF-NGS study are available at GSE46876	forward
C503	RNA-Seq sequencing sites	SOLiD RNA-Seq library preparation and sequencing	C503	SEQC_LIF_NWU_C_4_L06_GAGTTGAATG_FC2_NWU00001_20120220_F3.csfasta.gz	GEO	GSM1159084	http://www.ncbi.nlm.nih.gov/geo/query/acc.cgi?acc=GSE47774	Data processing and naming convention	GSE47774_SEQC_LIF_NWU.txt.gz	GEO	GSE47774	http://www.ncbi.nlm.nih.gov/geo/query/acc.cgi?acc=GSE47774	Microarray and primePCR record can be found at GSE56457	Data from the linked ABRF-NGS study are available at GSE46876	forward
C504	RNA-Seq sequencing sites	SOLiD RNA-Seq library preparation and sequencing	C504	SEQC_LIF_NWU_C_5_L01_GCGGTGCTTG_FC1_NWU00001_20120220_F3.csfasta.gz	GEO	GSM1159085	http://www.ncbi.nlm.nih.gov/geo/query/acc.cgi?acc=GSE47774	Data processing and naming convention	GSE47774_SEQC_LIF_NWU.txt.gz	GEO	GSE47774	http://www.ncbi.nlm.nih.gov/geo/query/acc.cgi?acc=GSE47774	Microarray and primePCR record can be found at GSE56457	Data from the linked ABRF-NGS study are available at GSE46876	forward
C505	RNA-Seq sequencing sites	SOLiD RNA-Seq library preparation and sequencing	C505	SEQC_LIF_NWU_C_5_L01_GCGGTGCTTG_FC2_NWU00001_20120220_F3.csfasta.gz	GEO	GSM1159086	http://www.ncbi.nlm.nih.gov/geo/query/acc.cgi?acc=GSE47774	Data processing and naming convention	GSE47774_SEQC_LIF_NWU.txt.gz	GEO	GSE47774	http://www.ncbi.nlm.nih.gov/geo/query/acc.cgi?acc=GSE47774	Microarray and primePCR record can be found at GSE56457	Data from the linked ABRF-NGS study are available at GSE46876	forward
C506	RNA-Seq sequencing sites	SOLiD RNA-Seq library preparation and sequencing	C506	SEQC_LIF_NWU_C_5_L02_GCGGTGCTTG_FC1_NWU00001_20120220_F3.csfasta.gz	GEO	GSM1159087	http://www.ncbi.nlm.nih.gov/geo/query/acc.cgi?acc=GSE47774	Data processing and naming convention	GSE47774_SEQC_LIF_NWU.txt.gz	GEO	GSE47774	http://www.ncbi.nlm.nih.gov/geo/query/acc.cgi?acc=GSE47774	Microarray and primePCR record can be found at GSE56457	Data from the linked ABRF-NGS study are available at GSE46876	forward
C507	RNA-Seq sequencing sites	SOLiD RNA-Seq library preparation and sequencing	C507	SEQC_LIF_NWU_C_5_L02_GCGGTGCTTG_FC2_NWU00001_20120220_F3.csfasta.gz	GEO	GSM1159088	http://www.ncbi.nlm.nih.gov/geo/query/acc.cgi?acc=GSE47774	Data processing and naming convention	GSE47774_SEQC_LIF_NWU.txt.gz	GEO	GSE47774	http://www.ncbi.nlm.nih.gov/geo/query/acc.cgi?acc=GSE47774	Microarray and primePCR record can be found at GSE56457	Data from the linked ABRF-NGS study are available at GSE46876	forward
C508	RNA-Seq sequencing sites	SOLiD RNA-Seq library preparation and sequencing	C508	SEQC_LIF_NWU_C_5_L03_GCGGTGCTTG_FC1_NWU00001_20120220_F3.csfasta.gz	GEO	GSM1159089	http://www.ncbi.nlm.nih.gov/geo/query/acc.cgi?acc=GSE47774	Data processing and naming convention	GSE47774_SEQC_LIF_NWU.txt.gz	GEO	GSE47774	http://www.ncbi.nlm.nih.gov/geo/query/acc.cgi?acc=GSE47774	Microarray and primePCR record can be found at GSE56457	Data from the linked ABRF-NGS study are available at GSE46876	forward
C509	RNA-Seq sequencing sites	SOLiD RNA-Seq library preparation and sequencing	C509	SEQC_LIF_NWU_C_5_L03_GCGGTGCTTG_FC2_NWU00001_20120220_F3.csfasta.gz	GEO	GSM1159090	http://www.ncbi.nlm.nih.gov/geo/query/acc.cgi?acc=GSE47774	Data processing and naming convention	GSE47774_SEQC_LIF_NWU.txt.gz	GEO	GSE47774	http://www.ncbi.nlm.nih.gov/geo/query/acc.cgi?acc=GSE47774	Microarray and primePCR record can be found at GSE56457	Data from the linked ABRF-NGS study are available at GSE46876	forward
C510	RNA-Seq sequencing sites	SOLiD RNA-Seq library preparation and sequencing	C510	SEQC_LIF_NWU_C_5_L04_GCGGTGCTTG_FC1_NWU00001_20120220_F3.csfasta.gz	GEO	GSM1159091	http://www.ncbi.nlm.nih.gov/geo/query/acc.cgi?acc=GSE47774	Data processing and naming convention	GSE47774_SEQC_LIF_NWU.txt.gz	GEO	GSE47774	http://www.ncbi.nlm.nih.gov/geo/query/acc.cgi?acc=GSE47774	Microarray and primePCR record can be found at GSE56457	Data from the linked ABRF-NGS study are available at GSE46876	forward
C511	RNA-Seq sequencing sites	SOLiD RNA-Seq library preparation and sequencing	C511	SEQC_LIF_NWU_C_5_L04_GCGGTGCTTG_FC2_NWU00001_20120220_F3.csfasta.gz	GEO	GSM1159092	http://www.ncbi.nlm.nih.gov/geo/query/acc.cgi?acc=GSE47774	Data processing and naming convention	GSE47774_SEQC_LIF_NWU.txt.gz	GEO	GSE47774	http://www.ncbi.nlm.nih.gov/geo/query/acc.cgi?acc=GSE47774	Microarray and primePCR record can be found at GSE56457	Data from the linked ABRF-NGS study are available at GSE46876	forward
C512	RNA-Seq sequencing sites	SOLiD RNA-Seq library preparation and sequencing	C512	SEQC_LIF_NWU_C_5_L05_GCGGTGCTTG_FC1_NWU00001_20120220_F3.csfasta.gz	GEO	GSM1159093	http://www.ncbi.nlm.nih.gov/geo/query/acc.cgi?acc=GSE47774	Data processing and naming convention	GSE47774_SEQC_LIF_NWU.txt.gz	GEO	GSE47774	http://www.ncbi.nlm.nih.gov/geo/query/acc.cgi?acc=GSE47774	Microarray and primePCR record can be found at GSE56457	Data from the linked ABRF-NGS study are available at GSE46876	forward
C513	RNA-Seq sequencing sites	SOLiD RNA-Seq library preparation and sequencing	C513	SEQC_LIF_NWU_C_5_L05_GCGGTGCTTG_FC2_NWU00001_20120220_F3.csfasta.gz	GEO	GSM1159094	http://www.ncbi.nlm.nih.gov/geo/query/acc.cgi?acc=GSE47774	Data processing and naming convention	GSE47774_SEQC_LIF_NWU.txt.gz	GEO	GSE47774	http://www.ncbi.nlm.nih.gov/geo/query/acc.cgi?acc=GSE47774	Microarray and primePCR record can be found at GSE56457	Data from the linked ABRF-NGS study are available at GSE46876	forward
C514	RNA-Seq sequencing sites	SOLiD RNA-Seq library preparation and sequencing	C514	SEQC_LIF_NWU_C_5_L06_GCGGTGCTTG_FC1_NWU00001_20120220_F3.csfasta.gz	GEO	GSM1159095	http://www.ncbi.nlm.nih.gov/geo/query/acc.cgi?acc=GSE47774	Data processing and naming convention	GSE47774_SEQC_LIF_NWU.txt.gz	GEO	GSE47774	http://www.ncbi.nlm.nih.gov/geo/query/acc.cgi?acc=GSE47774	Microarray and primePCR record can be found at GSE56457	Data from the linked ABRF-NGS study are available at GSE46876	forward
C515	RNA-Seq sequencing sites	SOLiD RNA-Seq library preparation and sequencing	C515	SEQC_LIF_NWU_C_5_L06_GCGGTGCTTG_FC2_NWU00001_20120220_F3.csfasta.gz	GEO	GSM1159096	http://www.ncbi.nlm.nih.gov/geo/query/acc.cgi?acc=GSE47774	Data processing and naming convention	GSE47774_SEQC_LIF_NWU.txt.gz	GEO	GSE47774	http://www.ncbi.nlm.nih.gov/geo/query/acc.cgi?acc=GSE47774	Microarray and primePCR record can be found at GSE56457	Data from the linked ABRF-NGS study are available at GSE46876	forward
D456	RNA-Seq sequencing sites	SOLiD RNA-Seq library preparation and sequencing	D456	SEQC_LIF_NWU_D_1_L01_GGATGCGGTC_FC1_NWU00001_20120220_F3.csfasta.gz	GEO	GSM1159097	http://www.ncbi.nlm.nih.gov/geo/query/acc.cgi?acc=GSE47774	Data processing and naming convention	GSE47774_SEQC_LIF_NWU.txt.gz	GEO	GSE47774	http://www.ncbi.nlm.nih.gov/geo/query/acc.cgi?acc=GSE47774	Microarray and primePCR record can be found at GSE56457	Data from the linked ABRF-NGS study are available at GSE46876	forward
D457	RNA-Seq sequencing sites	SOLiD RNA-Seq library preparation and sequencing	D457	SEQC_LIF_NWU_D_1_L01_GGATGCGGTC_FC2_NWU00001_20120220_F3.csfasta.gz	GEO	GSM1159098	http://www.ncbi.nlm.nih.gov/geo/query/acc.cgi?acc=GSE47774	Data processing and naming convention	GSE47774_SEQC_LIF_NWU.txt.gz	GEO	GSE47774	http://www.ncbi.nlm.nih.gov/geo/query/acc.cgi?acc=GSE47774	Microarray and primePCR record can be found at GSE56457	Data from the linked ABRF-NGS study are available at GSE46876	forward
D458	RNA-Seq sequencing sites	SOLiD RNA-Seq library preparation and sequencing	D458	SEQC_LIF_NWU_D_1_L02_GGATGCGGTC_FC1_NWU00001_20120220_F3.csfasta.gz	GEO	GSM1159099	http://www.ncbi.nlm.nih.gov/geo/query/acc.cgi?acc=GSE47774	Data processing and naming convention	GSE47774_SEQC_LIF_NWU.txt.gz	GEO	GSE47774	http://www.ncbi.nlm.nih.gov/geo/query/acc.cgi?acc=GSE47774	Microarray and primePCR record can be found at GSE56457	Data from the linked ABRF-NGS study are available at GSE46876	forward
D459	RNA-Seq sequencing sites	SOLiD RNA-Seq library preparation and sequencing	D459	SEQC_LIF_NWU_D_1_L02_GGATGCGGTC_FC2_NWU00001_20120220_F3.csfasta.gz	GEO	GSM1159100	http://www.ncbi.nlm.nih.gov/geo/query/acc.cgi?acc=GSE47774	Data processing and naming convention	GSE47774_SEQC_LIF_NWU.txt.gz	GEO	GSE47774	http://www.ncbi.nlm.nih.gov/geo/query/acc.cgi?acc=GSE47774	Microarray and primePCR record can be found at GSE56457	Data from the linked ABRF-NGS study are available at GSE46876	forward
D460	RNA-Seq sequencing sites	SOLiD RNA-Seq library preparation and sequencing	D460	SEQC_LIF_NWU_D_1_L03_GGATGCGGTC_FC1_NWU00001_20120220_F3.csfasta.gz	GEO	GSM1159101	http://www.ncbi.nlm.nih.gov/geo/query/acc.cgi?acc=GSE47774	Data processing and naming convention	GSE47774_SEQC_LIF_NWU.txt.gz	GEO	GSE47774	http://www.ncbi.nlm.nih.gov/geo/query/acc.cgi?acc=GSE47774	Microarray and primePCR record can be found at GSE56457	Data from the linked ABRF-NGS study are available at GSE46876	forward
D461	RNA-Seq sequencing sites	SOLiD RNA-Seq library preparation and sequencing	D461	SEQC_LIF_NWU_D_1_L03_GGATGCGGTC_FC2_NWU00001_20120220_F3.csfasta.gz	GEO	GSM1159102	http://www.ncbi.nlm.nih.gov/geo/query/acc.cgi?acc=GSE47774	Data processing and naming convention	GSE47774_SEQC_LIF_NWU.txt.gz	GEO	GSE47774	http://www.ncbi.nlm.nih.gov/geo/query/acc.cgi?acc=GSE47774	Microarray and primePCR record can be found at GSE56457	Data from the linked ABRF-NGS study are available at GSE46876	forward
D462	RNA-Seq sequencing sites	SOLiD RNA-Seq library preparation and sequencing	D462	SEQC_LIF_NWU_D_1_L04_GGATGCGGTC_FC1_NWU00001_20120220_F3.csfasta.gz	GEO	GSM1159103	http://www.ncbi.nlm.nih.gov/geo/query/acc.cgi?acc=GSE47774	Data processing and naming convention	GSE47774_SEQC_LIF_NWU.txt.gz	GEO	GSE47774	http://www.ncbi.nlm.nih.gov/geo/query/acc.cgi?acc=GSE47774	Microarray and primePCR record can be found at GSE56457	Data from the linked ABRF-NGS study are available at GSE46876	forward
D463	RNA-Seq sequencing sites	SOLiD RNA-Seq library preparation and sequencing	D463	SEQC_LIF_NWU_D_1_L04_GGATGCGGTC_FC2_NWU00001_20120220_F3.csfasta.gz	GEO	GSM1159104	http://www.ncbi.nlm.nih.gov/geo/query/acc.cgi?acc=GSE47774	Data processing and naming convention	GSE47774_SEQC_LIF_NWU.txt.gz	GEO	GSE47774	http://www.ncbi.nlm.nih.gov/geo/query/acc.cgi?acc=GSE47774	Microarray and primePCR record can be found at GSE56457	Data from the linked ABRF-NGS study are available at GSE46876	forward
D464	RNA-Seq sequencing sites	SOLiD RNA-Seq library preparation and sequencing	D464	SEQC_LIF_NWU_D_1_L05_GGATGCGGTC_FC1_NWU00001_20120220_F3.csfasta.gz	GEO	GSM1159105	http://www.ncbi.nlm.nih.gov/geo/query/acc.cgi?acc=GSE47774	Data processing and naming convention	GSE47774_SEQC_LIF_NWU.txt.gz	GEO	GSE47774	http://www.ncbi.nlm.nih.gov/geo/query/acc.cgi?acc=GSE47774	Microarray and primePCR record can be found at GSE56457	Data from the linked ABRF-NGS study are available at GSE46876	forward
D465	RNA-Seq sequencing sites	SOLiD RNA-Seq library preparation and sequencing	D465	SEQC_LIF_NWU_D_1_L05_GGATGCGGTC_FC2_NWU00001_20120220_F3.csfasta.gz	GEO	GSM1159106	http://www.ncbi.nlm.nih.gov/geo/query/acc.cgi?acc=GSE47774	Data processing and naming convention	GSE47774_SEQC_LIF_NWU.txt.gz	GEO	GSE47774	http://www.ncbi.nlm.nih.gov/geo/query/acc.cgi?acc=GSE47774	Microarray and primePCR record can be found at GSE56457	Data from the linked ABRF-NGS study are available at GSE46876	forward
D466	RNA-Seq sequencing sites	SOLiD RNA-Seq library preparation and sequencing	D466	SEQC_LIF_NWU_D_1_L06_GGATGCGGTC_FC1_NWU00001_20120220_F3.csfasta.gz	GEO	GSM1159107	http://www.ncbi.nlm.nih.gov/geo/query/acc.cgi?acc=GSE47774	Data processing and naming convention	GSE47774_SEQC_LIF_NWU.txt.gz	GEO	GSE47774	http://www.ncbi.nlm.nih.gov/geo/query/acc.cgi?acc=GSE47774	Microarray and primePCR record can be found at GSE56457	Data from the linked ABRF-NGS study are available at GSE46876	forward
D467	RNA-Seq sequencing sites	SOLiD RNA-Seq library preparation and sequencing	D467	SEQC_LIF_NWU_D_1_L06_GGATGCGGTC_FC2_NWU00001_20120220_F3.csfasta.gz	GEO	GSM1159108	http://www.ncbi.nlm.nih.gov/geo/query/acc.cgi?acc=GSE47774	Data processing and naming convention	GSE47774_SEQC_LIF_NWU.txt.gz	GEO	GSE47774	http://www.ncbi.nlm.nih.gov/geo/query/acc.cgi?acc=GSE47774	Microarray and primePCR record can be found at GSE56457	Data from the linked ABRF-NGS study are available at GSE46876	forward
D468	RNA-Seq sequencing sites	SOLiD RNA-Seq library preparation and sequencing	D468	SEQC_LIF_NWU_D_2_L01_GAGCGAGGAT_FC1_NWU00001_20120220_F3.csfasta.gz	GEO	GSM1159109	http://www.ncbi.nlm.nih.gov/geo/query/acc.cgi?acc=GSE47774	Data processing and naming convention	GSE47774_SEQC_LIF_NWU.txt.gz	GEO	GSE47774	http://www.ncbi.nlm.nih.gov/geo/query/acc.cgi?acc=GSE47774	Microarray and primePCR record can be found at GSE56457	Data from the linked ABRF-NGS study are available at GSE46876	forward
D469	RNA-Seq sequencing sites	SOLiD RNA-Seq library preparation and sequencing	D469	SEQC_LIF_NWU_D_2_L01_GAGCGAGGAT_FC2_NWU00001_20120220_F3.csfasta.gz	GEO	GSM1159110	http://www.ncbi.nlm.nih.gov/geo/query/acc.cgi?acc=GSE47774	Data processing and naming convention	GSE47774_SEQC_LIF_NWU.txt.gz	GEO	GSE47774	http://www.ncbi.nlm.nih.gov/geo/query/acc.cgi?acc=GSE47774	Microarray and primePCR record can be found at GSE56457	Data from the linked ABRF-NGS study are available at GSE46876	forward
D470	RNA-Seq sequencing sites	SOLiD RNA-Seq library preparation and sequencing	D470	SEQC_LIF_NWU_D_2_L02_GAGCGAGGAT_FC1_NWU00001_20120220_F3.csfasta.gz	GEO	GSM1159111	http://www.ncbi.nlm.nih.gov/geo/query/acc.cgi?acc=GSE47774	Data processing and naming convention	GSE47774_SEQC_LIF_NWU.txt.gz	GEO	GSE47774	http://www.ncbi.nlm.nih.gov/geo/query/acc.cgi?acc=GSE47774	Microarray and primePCR record can be found at GSE56457	Data from the linked ABRF-NGS study are available at GSE46876	forward
D471	RNA-Seq sequencing sites	SOLiD RNA-Seq library preparation and sequencing	D471	SEQC_LIF_NWU_D_2_L02_GAGCGAGGAT_FC2_NWU00001_20120220_F3.csfasta.gz	GEO	GSM1159112	http://www.ncbi.nlm.nih.gov/geo/query/acc.cgi?acc=GSE47774	Data processing and naming convention	GSE47774_SEQC_LIF_NWU.txt.gz	GEO	GSE47774	http://www.ncbi.nlm.nih.gov/geo/query/acc.cgi?acc=GSE47774	Microarray and primePCR record can be found at GSE56457	Data from the linked ABRF-NGS study are available at GSE46876	forward
D472	RNA-Seq sequencing sites	SOLiD RNA-Seq library preparation and sequencing	D472	SEQC_LIF_NWU_D_2_L03_GAGCGAGGAT_FC1_NWU00001_20120220_F3.csfasta.gz	GEO	GSM1159113	http://www.ncbi.nlm.nih.gov/geo/query/acc.cgi?acc=GSE47774	Data processing and naming convention	GSE47774_SEQC_LIF_NWU.txt.gz	GEO	GSE47774	http://www.ncbi.nlm.nih.gov/geo/query/acc.cgi?acc=GSE47774	Microarray and primePCR record can be found at GSE56457	Data from the linked ABRF-NGS study are available at GSE46876	forward
D473	RNA-Seq sequencing sites	SOLiD RNA-Seq library preparation and sequencing	D473	SEQC_LIF_NWU_D_2_L03_GAGCGAGGAT_FC2_NWU00001_20120220_F3.csfasta.gz	GEO	GSM1159114	http://www.ncbi.nlm.nih.gov/geo/query/acc.cgi?acc=GSE47774	Data processing and naming convention	GSE47774_SEQC_LIF_NWU.txt.gz	GEO	GSE47774	http://www.ncbi.nlm.nih.gov/geo/query/acc.cgi?acc=GSE47774	Microarray and primePCR record can be found at GSE56457	Data from the linked ABRF-NGS study are available at GSE46876	forward
D474	RNA-Seq sequencing sites	SOLiD RNA-Seq library preparation and sequencing	D474	SEQC_LIF_NWU_D_2_L04_GAGCGAGGAT_FC1_NWU00001_20120220_F3.csfasta.gz	GEO	GSM1159115	http://www.ncbi.nlm.nih.gov/geo/query/acc.cgi?acc=GSE47774	Data processing and naming convention	GSE47774_SEQC_LIF_NWU.txt.gz	GEO	GSE47774	http://www.ncbi.nlm.nih.gov/geo/query/acc.cgi?acc=GSE47774	Microarray and primePCR record can be found at GSE56457	Data from the linked ABRF-NGS study are available at GSE46876	forward
D475	RNA-Seq sequencing sites	SOLiD RNA-Seq library preparation and sequencing	D475	SEQC_LIF_NWU_D_2_L04_GAGCGAGGAT_FC2_NWU00001_20120220_F3.csfasta.gz	GEO	GSM1159116	http://www.ncbi.nlm.nih.gov/geo/query/acc.cgi?acc=GSE47774	Data processing and naming convention	GSE47774_SEQC_LIF_NWU.txt.gz	GEO	GSE47774	http://www.ncbi.nlm.nih.gov/geo/query/acc.cgi?acc=GSE47774	Microarray and primePCR record can be found at GSE56457	Data from the linked ABRF-NGS study are available at GSE46876	forward
D476	RNA-Seq sequencing sites	SOLiD RNA-Seq library preparation and sequencing	D476	SEQC_LIF_NWU_D_2_L05_GAGCGAGGAT_FC1_NWU00001_20120220_F3.csfasta.gz	GEO	GSM1159117	http://www.ncbi.nlm.nih.gov/geo/query/acc.cgi?acc=GSE47774	Data processing and naming convention	GSE47774_SEQC_LIF_NWU.txt.gz	GEO	GSE47774	http://www.ncbi.nlm.nih.gov/geo/query/acc.cgi?acc=GSE47774	Microarray and primePCR record can be found at GSE56457	Data from the linked ABRF-NGS study are available at GSE46876	forward
D477	RNA-Seq sequencing sites	SOLiD RNA-Seq library preparation and sequencing	D477	SEQC_LIF_NWU_D_2_L05_GAGCGAGGAT_FC2_NWU00001_20120220_F3.csfasta.gz	GEO	GSM1159118	http://www.ncbi.nlm.nih.gov/geo/query/acc.cgi?acc=GSE47774	Data processing and naming convention	GSE47774_SEQC_LIF_NWU.txt.gz	GEO	GSE47774	http://www.ncbi.nlm.nih.gov/geo/query/acc.cgi?acc=GSE47774	Microarray and primePCR record can be found at GSE56457	Data from the linked ABRF-NGS study are available at GSE46876	forward
D478	RNA-Seq sequencing sites	SOLiD RNA-Seq library preparation and sequencing	D478	SEQC_LIF_NWU_D_2_L06_GAGCGAGGAT_FC1_NWU00001_20120220_F3.csfasta.gz	GEO	GSM1159119	http://www.ncbi.nlm.nih.gov/geo/query/acc.cgi?acc=GSE47774	Data processing and naming convention	GSE47774_SEQC_LIF_NWU.txt.gz	GEO	GSE47774	http://www.ncbi.nlm.nih.gov/geo/query/acc.cgi?acc=GSE47774	Microarray and primePCR record can be found at GSE56457	Data from the linked ABRF-NGS study are available at GSE46876	forward
D479	RNA-Seq sequencing sites	SOLiD RNA-Seq library preparation and sequencing	D479	SEQC_LIF_NWU_D_2_L06_GAGCGAGGAT_FC2_NWU00001_20120220_F3.csfasta.gz	GEO	GSM1159120	http://www.ncbi.nlm.nih.gov/geo/query/acc.cgi?acc=GSE47774	Data processing and naming convention	GSE47774_SEQC_LIF_NWU.txt.gz	GEO	GSE47774	http://www.ncbi.nlm.nih.gov/geo/query/acc.cgi?acc=GSE47774	Microarray and primePCR record can be found at GSE56457	Data from the linked ABRF-NGS study are available at GSE46876	forward
D480	RNA-Seq sequencing sites	SOLiD RNA-Seq library preparation and sequencing	D480	SEQC_LIF_NWU_D_3_L01_AAGAGGAAAA_FC1_NWU00001_20120220_F3.csfasta.gz	GEO	GSM1159121	http://www.ncbi.nlm.nih.gov/geo/query/acc.cgi?acc=GSE47774	Data processing and naming convention	GSE47774_SEQC_LIF_NWU.txt.gz	GEO	GSE47774	http://www.ncbi.nlm.nih.gov/geo/query/acc.cgi?acc=GSE47774	Microarray and primePCR record can be found at GSE56457	Data from the linked ABRF-NGS study are available at GSE46876	forward
D481	RNA-Seq sequencing sites	SOLiD RNA-Seq library preparation and sequencing	D481	SEQC_LIF_NWU_D_3_L01_AAGAGGAAAA_FC2_NWU00001_20120220_F3.csfasta.gz	GEO	GSM1159122	http://www.ncbi.nlm.nih.gov/geo/query/acc.cgi?acc=GSE47774	Data processing and naming convention	GSE47774_SEQC_LIF_NWU.txt.gz	GEO	GSE47774	http://www.ncbi.nlm.nih.gov/geo/query/acc.cgi?acc=GSE47774	Microarray and primePCR record can be found at GSE56457	Data from the linked ABRF-NGS study are available at GSE46876	forward
D482	RNA-Seq sequencing sites	SOLiD RNA-Seq library preparation and sequencing	D482	SEQC_LIF_NWU_D_3_L02_AAGAGGAAAA_FC1_NWU00001_20120220_F3.csfasta.gz	GEO	GSM1159123	http://www.ncbi.nlm.nih.gov/geo/query/acc.cgi?acc=GSE47774	Data processing and naming convention	GSE47774_SEQC_LIF_NWU.txt.gz	GEO	GSE47774	http://www.ncbi.nlm.nih.gov/geo/query/acc.cgi?acc=GSE47774	Microarray and primePCR record can be found at GSE56457	Data from the linked ABRF-NGS study are available at GSE46876	forward
D483	RNA-Seq sequencing sites	SOLiD RNA-Seq library preparation and sequencing	D483	SEQC_LIF_NWU_D_3_L02_AAGAGGAAAA_FC2_NWU00001_20120220_F3.csfasta.gz	GEO	GSM1159124	http://www.ncbi.nlm.nih.gov/geo/query/acc.cgi?acc=GSE47774	Data processing and naming convention	GSE47774_SEQC_LIF_NWU.txt.gz	GEO	GSE47774	http://www.ncbi.nlm.nih.gov/geo/query/acc.cgi?acc=GSE47774	Microarray and primePCR record can be found at GSE56457	Data from the linked ABRF-NGS study are available at GSE46876	forward
D484	RNA-Seq sequencing sites	SOLiD RNA-Seq library preparation and sequencing	D484	SEQC_LIF_NWU_D_3_L03_AAGAGGAAAA_FC1_NWU00001_20120220_F3.csfasta.gz	GEO	GSM1159125	http://www.ncbi.nlm.nih.gov/geo/query/acc.cgi?acc=GSE47774	Data processing and naming convention	GSE47774_SEQC_LIF_NWU.txt.gz	GEO	GSE47774	http://www.ncbi.nlm.nih.gov/geo/query/acc.cgi?acc=GSE47774	Microarray and primePCR record can be found at GSE56457	Data from the linked ABRF-NGS study are available at GSE46876	forward
D485	RNA-Seq sequencing sites	SOLiD RNA-Seq library preparation and sequencing	D485	SEQC_LIF_NWU_D_3_L03_AAGAGGAAAA_FC2_NWU00001_20120220_F3.csfasta.gz	GEO	GSM1159126	http://www.ncbi.nlm.nih.gov/geo/query/acc.cgi?acc=GSE47774	Data processing and naming convention	GSE47774_SEQC_LIF_NWU.txt.gz	GEO	GSE47774	http://www.ncbi.nlm.nih.gov/geo/query/acc.cgi?acc=GSE47774	Microarray and primePCR record can be found at GSE56457	Data from the linked ABRF-NGS study are available at GSE46876	forward
D486	RNA-Seq sequencing sites	SOLiD RNA-Seq library preparation and sequencing	D486	SEQC_LIF_NWU_D_3_L04_AAGAGGAAAA_FC1_NWU00001_20120220_F3.csfasta.gz	GEO	GSM1159127	http://www.ncbi.nlm.nih.gov/geo/query/acc.cgi?acc=GSE47774	Data processing and naming convention	GSE47774_SEQC_LIF_NWU.txt.gz	GEO	GSE47774	http://www.ncbi.nlm.nih.gov/geo/query/acc.cgi?acc=GSE47774	Microarray and primePCR record can be found at GSE56457	Data from the linked ABRF-NGS study are available at GSE46876	forward
D487	RNA-Seq sequencing sites	SOLiD RNA-Seq library preparation and sequencing	D487	SEQC_LIF_NWU_D_3_L04_AAGAGGAAAA_FC2_NWU00001_20120220_F3.csfasta.gz	GEO	GSM1159128	http://www.ncbi.nlm.nih.gov/geo/query/acc.cgi?acc=GSE47774	Data processing and naming convention	GSE47774_SEQC_LIF_NWU.txt.gz	GEO	GSE47774	http://www.ncbi.nlm.nih.gov/geo/query/acc.cgi?acc=GSE47774	Microarray and primePCR record can be found at GSE56457	Data from the linked ABRF-NGS study are available at GSE46876	forward
D488	RNA-Seq sequencing sites	SOLiD RNA-Seq library preparation and sequencing	D488	SEQC_LIF_NWU_D_3_L05_AAGAGGAAAA_FC1_NWU00001_20120220_F3.csfasta.gz	GEO	GSM1159129	http://www.ncbi.nlm.nih.gov/geo/query/acc.cgi?acc=GSE47774	Data processing and naming convention	GSE47774_SEQC_LIF_NWU.txt.gz	GEO	GSE47774	http://www.ncbi.nlm.nih.gov/geo/query/acc.cgi?acc=GSE47774	Microarray and primePCR record can be found at GSE56457	Data from the linked ABRF-NGS study are available at GSE46876	forward
D489	RNA-Seq sequencing sites	SOLiD RNA-Seq library preparation and sequencing	D489	SEQC_LIF_NWU_D_3_L05_AAGAGGAAAA_FC2_NWU00001_20120220_F3.csfasta.gz	GEO	GSM1159130	http://www.ncbi.nlm.nih.gov/geo/query/acc.cgi?acc=GSE47774	Data processing and naming convention	GSE47774_SEQC_LIF_NWU.txt.gz	GEO	GSE47774	http://www.ncbi.nlm.nih.gov/geo/query/acc.cgi?acc=GSE47774	Microarray and primePCR record can be found at GSE56457	Data from the linked ABRF-NGS study are available at GSE46876	forward
D490	RNA-Seq sequencing sites	SOLiD RNA-Seq library preparation and sequencing	D490	SEQC_LIF_NWU_D_3_L06_AAGAGGAAAA_FC1_NWU00001_20120220_F3.csfasta.gz	GEO	GSM1159131	http://www.ncbi.nlm.nih.gov/geo/query/acc.cgi?acc=GSE47774	Data processing and naming convention	GSE47774_SEQC_LIF_NWU.txt.gz	GEO	GSE47774	http://www.ncbi.nlm.nih.gov/geo/query/acc.cgi?acc=GSE47774	Microarray and primePCR record can be found at GSE56457	Data from the linked ABRF-NGS study are available at GSE46876	forward
D491	RNA-Seq sequencing sites	SOLiD RNA-Seq library preparation and sequencing	D491	SEQC_LIF_NWU_D_3_L06_AAGAGGAAAA_FC2_NWU00001_20120220_F3.csfasta.gz	GEO	GSM1159132	http://www.ncbi.nlm.nih.gov/geo/query/acc.cgi?acc=GSE47774	Data processing and naming convention	GSE47774_SEQC_LIF_NWU.txt.gz	GEO	GSE47774	http://www.ncbi.nlm.nih.gov/geo/query/acc.cgi?acc=GSE47774	Microarray and primePCR record can be found at GSE56457	Data from the linked ABRF-NGS study are available at GSE46876	forward
D492	RNA-Seq sequencing sites	SOLiD RNA-Seq library preparation and sequencing	D492	SEQC_LIF_NWU_D_4_L01_GGGAGACGTT_FC1_NWU00001_20120220_F3.csfasta.gz	GEO	GSM1159133	http://www.ncbi.nlm.nih.gov/geo/query/acc.cgi?acc=GSE47774	Data processing and naming convention	GSE47774_SEQC_LIF_NWU.txt.gz	GEO	GSE47774	http://www.ncbi.nlm.nih.gov/geo/query/acc.cgi?acc=GSE47774	Microarray and primePCR record can be found at GSE56457	Data from the linked ABRF-NGS study are available at GSE46876	forward
D493	RNA-Seq sequencing sites	SOLiD RNA-Seq library preparation and sequencing	D493	SEQC_LIF_NWU_D_4_L01_GGGAGACGTT_FC2_NWU00001_20120220_F3.csfasta.gz	GEO	GSM1159134	http://www.ncbi.nlm.nih.gov/geo/query/acc.cgi?acc=GSE47774	Data processing and naming convention	GSE47774_SEQC_LIF_NWU.txt.gz	GEO	GSE47774	http://www.ncbi.nlm.nih.gov/geo/query/acc.cgi?acc=GSE47774	Microarray and primePCR record can be found at GSE56457	Data from the linked ABRF-NGS study are available at GSE46876	forward
D494	RNA-Seq sequencing sites	SOLiD RNA-Seq library preparation and sequencing	D494	SEQC_LIF_NWU_D_4_L02_GGGAGACGTT_FC1_NWU00001_20120220_F3.csfasta.gz	GEO	GSM1159135	http://www.ncbi.nlm.nih.gov/geo/query/acc.cgi?acc=GSE47774	Data processing and naming convention	GSE47774_SEQC_LIF_NWU.txt.gz	GEO	GSE47774	http://www.ncbi.nlm.nih.gov/geo/query/acc.cgi?acc=GSE47774	Microarray and primePCR record can be found at GSE56457	Data from the linked ABRF-NGS study are available at GSE46876	forward
D495	RNA-Seq sequencing sites	SOLiD RNA-Seq library preparation and sequencing	D495	SEQC_LIF_NWU_D_4_L02_GGGAGACGTT_FC2_NWU00001_20120220_F3.csfasta.gz	GEO	GSM1159136	http://www.ncbi.nlm.nih.gov/geo/query/acc.cgi?acc=GSE47774	Data processing and naming convention	GSE47774_SEQC_LIF_NWU.txt.gz	GEO	GSE47774	http://www.ncbi.nlm.nih.gov/geo/query/acc.cgi?acc=GSE47774	Microarray and primePCR record can be found at GSE56457	Data from the linked ABRF-NGS study are available at GSE46876	forward
D496	RNA-Seq sequencing sites	SOLiD RNA-Seq library preparation and sequencing	D496	SEQC_LIF_NWU_D_4_L03_GGGAGACGTT_FC1_NWU00001_20120220_F3.csfasta.gz	GEO	GSM1159137	http://www.ncbi.nlm.nih.gov/geo/query/acc.cgi?acc=GSE47774	Data processing and naming convention	GSE47774_SEQC_LIF_NWU.txt.gz	GEO	GSE47774	http://www.ncbi.nlm.nih.gov/geo/query/acc.cgi?acc=GSE47774	Microarray and primePCR record can be found at GSE56457	Data from the linked ABRF-NGS study are available at GSE46876	forward
D497	RNA-Seq sequencing sites	SOLiD RNA-Seq library preparation and sequencing	D497	SEQC_LIF_NWU_D_4_L03_GGGAGACGTT_FC2_NWU00001_20120220_F3.csfasta.gz	GEO	GSM1159138	http://www.ncbi.nlm.nih.gov/geo/query/acc.cgi?acc=GSE47774	Data processing and naming convention	GSE47774_SEQC_LIF_NWU.txt.gz	GEO	GSE47774	http://www.ncbi.nlm.nih.gov/geo/query/acc.cgi?acc=GSE47774	Microarray and primePCR record can be found at GSE56457	Data from the linked ABRF-NGS study are available at GSE46876	forward
D498	RNA-Seq sequencing sites	SOLiD RNA-Seq library preparation and sequencing	D498	SEQC_LIF_NWU_D_4_L04_GGGAGACGTT_FC1_NWU00001_20120220_F3.csfasta.gz	GEO	GSM1159139	http://www.ncbi.nlm.nih.gov/geo/query/acc.cgi?acc=GSE47774	Data processing and naming convention	GSE47774_SEQC_LIF_NWU.txt.gz	GEO	GSE47774	http://www.ncbi.nlm.nih.gov/geo/query/acc.cgi?acc=GSE47774	Microarray and primePCR record can be found at GSE56457	Data from the linked ABRF-NGS study are available at GSE46876	forward
D499	RNA-Seq sequencing sites	SOLiD RNA-Seq library preparation and sequencing	D499	SEQC_LIF_NWU_D_4_L04_GGGAGACGTT_FC2_NWU00001_20120220_F3.csfasta.gz	GEO	GSM1159140	http://www.ncbi.nlm.nih.gov/geo/query/acc.cgi?acc=GSE47774	Data processing and naming convention	GSE47774_SEQC_LIF_NWU.txt.gz	GEO	GSE47774	http://www.ncbi.nlm.nih.gov/geo/query/acc.cgi?acc=GSE47774	Microarray and primePCR record can be found at GSE56457	Data from the linked ABRF-NGS study are available at GSE46876	forward
D500	RNA-Seq sequencing sites	SOLiD RNA-Seq library preparation and sequencing	D500	SEQC_LIF_NWU_D_4_L05_GGGAGACGTT_FC1_NWU00001_20120220_F3.csfasta.gz	GEO	GSM1159141	http://www.ncbi.nlm.nih.gov/geo/query/acc.cgi?acc=GSE47774	Data processing and naming convention	GSE47774_SEQC_LIF_NWU.txt.gz	GEO	GSE47774	http://www.ncbi.nlm.nih.gov/geo/query/acc.cgi?acc=GSE47774	Microarray and primePCR record can be found at GSE56457	Data from the linked ABRF-NGS study are available at GSE46876	forward
D501	RNA-Seq sequencing sites	SOLiD RNA-Seq library preparation and sequencing	D501	SEQC_LIF_NWU_D_4_L05_GGGAGACGTT_FC2_NWU00001_20120220_F3.csfasta.gz	GEO	GSM1159142	http://www.ncbi.nlm.nih.gov/geo/query/acc.cgi?acc=GSE47774	Data processing and naming convention	GSE47774_SEQC_LIF_NWU.txt.gz	GEO	GSE47774	http://www.ncbi.nlm.nih.gov/geo/query/acc.cgi?acc=GSE47774	Microarray and primePCR record can be found at GSE56457	Data from the linked ABRF-NGS study are available at GSE46876	forward
D502	RNA-Seq sequencing sites	SOLiD RNA-Seq library preparation and sequencing	D502	SEQC_LIF_NWU_D_4_L06_GGGAGACGTT_FC1_NWU00001_20120220_F3.csfasta.gz	GEO	GSM1159143	http://www.ncbi.nlm.nih.gov/geo/query/acc.cgi?acc=GSE47774	Data processing and naming convention	GSE47774_SEQC_LIF_NWU.txt.gz	GEO	GSE47774	http://www.ncbi.nlm.nih.gov/geo/query/acc.cgi?acc=GSE47774	Microarray and primePCR record can be found at GSE56457	Data from the linked ABRF-NGS study are available at GSE46876	forward
D503	RNA-Seq sequencing sites	SOLiD RNA-Seq library preparation and sequencing	D503	SEQC_LIF_NWU_D_4_L06_GGGAGACGTT_FC2_NWU00001_20120220_F3.csfasta.gz	GEO	GSM1159144	http://www.ncbi.nlm.nih.gov/geo/query/acc.cgi?acc=GSE47774	Data processing and naming convention	GSE47774_SEQC_LIF_NWU.txt.gz	GEO	GSE47774	http://www.ncbi.nlm.nih.gov/geo/query/acc.cgi?acc=GSE47774	Microarray and primePCR record can be found at GSE56457	Data from the linked ABRF-NGS study are available at GSE46876	forward
D504	RNA-Seq sequencing sites	SOLiD RNA-Seq library preparation and sequencing	D504	SEQC_LIF_NWU_D_5_L01_GGGTCGGTAT_FC1_NWU00001_20120220_F3.csfasta.gz	GEO	GSM1159145	http://www.ncbi.nlm.nih.gov/geo/query/acc.cgi?acc=GSE47774	Data processing and naming convention	GSE47774_SEQC_LIF_NWU.txt.gz	GEO	GSE47774	http://www.ncbi.nlm.nih.gov/geo/query/acc.cgi?acc=GSE47774	Microarray and primePCR record can be found at GSE56457	Data from the linked ABRF-NGS study are available at GSE46876	forward
D505	RNA-Seq sequencing sites	SOLiD RNA-Seq library preparation and sequencing	D505	SEQC_LIF_NWU_D_5_L01_GGGTCGGTAT_FC2_NWU00001_20120220_F3.csfasta.gz	GEO	GSM1159146	http://www.ncbi.nlm.nih.gov/geo/query/acc.cgi?acc=GSE47774	Data processing and naming convention	GSE47774_SEQC_LIF_NWU.txt.gz	GEO	GSE47774	http://www.ncbi.nlm.nih.gov/geo/query/acc.cgi?acc=GSE47774	Microarray and primePCR record can be found at GSE56457	Data from the linked ABRF-NGS study are available at GSE46876	forward
D506	RNA-Seq sequencing sites	SOLiD RNA-Seq library preparation and sequencing	D506	SEQC_LIF_NWU_D_5_L02_GGGTCGGTAT_FC1_NWU00001_20120220_F3.csfasta.gz	GEO	GSM1159147	http://www.ncbi.nlm.nih.gov/geo/query/acc.cgi?acc=GSE47774	Data processing and naming convention	GSE47774_SEQC_LIF_NWU.txt.gz	GEO	GSE47774	http://www.ncbi.nlm.nih.gov/geo/query/acc.cgi?acc=GSE47774	Microarray and primePCR record can be found at GSE56457	Data from the linked ABRF-NGS study are available at GSE46876	forward
D507	RNA-Seq sequencing sites	SOLiD RNA-Seq library preparation and sequencing	D507	SEQC_LIF_NWU_D_5_L02_GGGTCGGTAT_FC2_NWU00001_20120220_F3.csfasta.gz	GEO	GSM1159148	http://www.ncbi.nlm.nih.gov/geo/query/acc.cgi?acc=GSE47774	Data processing and naming convention	GSE47774_SEQC_LIF_NWU.txt.gz	GEO	GSE47774	http://www.ncbi.nlm.nih.gov/geo/query/acc.cgi?acc=GSE47774	Microarray and primePCR record can be found at GSE56457	Data from the linked ABRF-NGS study are available at GSE46876	forward
D508	RNA-Seq sequencing sites	SOLiD RNA-Seq library preparation and sequencing	D508	SEQC_LIF_NWU_D_5_L03_GGGTCGGTAT_FC1_NWU00001_20120220_F3.csfasta.gz	GEO	GSM1159149	http://www.ncbi.nlm.nih.gov/geo/query/acc.cgi?acc=GSE47774	Data processing and naming convention	GSE47774_SEQC_LIF_NWU.txt.gz	GEO	GSE47774	http://www.ncbi.nlm.nih.gov/geo/query/acc.cgi?acc=GSE47774	Microarray and primePCR record can be found at GSE56457	Data from the linked ABRF-NGS study are available at GSE46876	forward
D509	RNA-Seq sequencing sites	SOLiD RNA-Seq library preparation and sequencing	D509	SEQC_LIF_NWU_D_5_L03_GGGTCGGTAT_FC2_NWU00001_20120220_F3.csfasta.gz	GEO	GSM1159150	http://www.ncbi.nlm.nih.gov/geo/query/acc.cgi?acc=GSE47774	Data processing and naming convention	GSE47774_SEQC_LIF_NWU.txt.gz	GEO	GSE47774	http://www.ncbi.nlm.nih.gov/geo/query/acc.cgi?acc=GSE47774	Microarray and primePCR record can be found at GSE56457	Data from the linked ABRF-NGS study are available at GSE46876	forward
D510	RNA-Seq sequencing sites	SOLiD RNA-Seq library preparation and sequencing	D510	SEQC_LIF_NWU_D_5_L04_GGGTCGGTAT_FC1_NWU00001_20120220_F3.csfasta.gz	GEO	GSM1159151	http://www.ncbi.nlm.nih.gov/geo/query/acc.cgi?acc=GSE47774	Data processing and naming convention	GSE47774_SEQC_LIF_NWU.txt.gz	GEO	GSE47774	http://www.ncbi.nlm.nih.gov/geo/query/acc.cgi?acc=GSE47774	Microarray and primePCR record can be found at GSE56457	Data from the linked ABRF-NGS study are available at GSE46876	forward
D511	RNA-Seq sequencing sites	SOLiD RNA-Seq library preparation and sequencing	D511	SEQC_LIF_NWU_D_5_L04_GGGTCGGTAT_FC2_NWU00001_20120220_F3.csfasta.gz	GEO	GSM1159152	http://www.ncbi.nlm.nih.gov/geo/query/acc.cgi?acc=GSE47774	Data processing and naming convention	GSE47774_SEQC_LIF_NWU.txt.gz	GEO	GSE47774	http://www.ncbi.nlm.nih.gov/geo/query/acc.cgi?acc=GSE47774	Microarray and primePCR record can be found at GSE56457	Data from the linked ABRF-NGS study are available at GSE46876	forward
D512	RNA-Seq sequencing sites	SOLiD RNA-Seq library preparation and sequencing	D512	SEQC_LIF_NWU_D_5_L05_GGGTCGGTAT_FC1_NWU00001_20120220_F3.csfasta.gz	GEO	GSM1159153	http://www.ncbi.nlm.nih.gov/geo/query/acc.cgi?acc=GSE47774	Data processing and naming convention	GSE47774_SEQC_LIF_NWU.txt.gz	GEO	GSE47774	http://www.ncbi.nlm.nih.gov/geo/query/acc.cgi?acc=GSE47774	Microarray and primePCR record can be found at GSE56457	Data from the linked ABRF-NGS study are available at GSE46876	forward
D513	RNA-Seq sequencing sites	SOLiD RNA-Seq library preparation and sequencing	D513	SEQC_LIF_NWU_D_5_L05_GGGTCGGTAT_FC2_NWU00001_20120220_F3.csfasta.gz	GEO	GSM1159154	http://www.ncbi.nlm.nih.gov/geo/query/acc.cgi?acc=GSE47774	Data processing and naming convention	GSE47774_SEQC_LIF_NWU.txt.gz	GEO	GSE47774	http://www.ncbi.nlm.nih.gov/geo/query/acc.cgi?acc=GSE47774	Microarray and primePCR record can be found at GSE56457	Data from the linked ABRF-NGS study are available at GSE46876	forward
D514	RNA-Seq sequencing sites	SOLiD RNA-Seq library preparation and sequencing	D514	SEQC_LIF_NWU_D_5_L06_GGGTCGGTAT_FC1_NWU00001_20120220_F3.csfasta.gz	GEO	GSM1159155	http://www.ncbi.nlm.nih.gov/geo/query/acc.cgi?acc=GSE47774	Data processing and naming convention	GSE47774_SEQC_LIF_NWU.txt.gz	GEO	GSE47774	http://www.ncbi.nlm.nih.gov/geo/query/acc.cgi?acc=GSE47774	Microarray and primePCR record can be found at GSE56457	Data from the linked ABRF-NGS study are available at GSE46876	forward
D515	RNA-Seq sequencing sites	SOLiD RNA-Seq library preparation and sequencing	D515	SEQC_LIF_NWU_D_5_L06_GGGTCGGTAT_FC2_NWU00001_20120220_F3.csfasta.gz	GEO	GSM1159156	http://www.ncbi.nlm.nih.gov/geo/query/acc.cgi?acc=GSE47774	Data processing and naming convention	GSE47774_SEQC_LIF_NWU.txt.gz	GEO	GSE47774	http://www.ncbi.nlm.nih.gov/geo/query/acc.cgi?acc=GSE47774	Microarray and primePCR record can be found at GSE56457	Data from the linked ABRF-NGS study are available at GSE46876	forward
E151	RNA-Seq sequencing sites	SOLiD RNA-Seq library preparation and sequencing	E151	SEQC_LIF_NWU_E_1_L01_GGCTCACCGC_FC1_NWU00001_20120220_F3.csfasta.gz	GEO	GSM1159157	http://www.ncbi.nlm.nih.gov/geo/query/acc.cgi?acc=GSE47774	Data processing and naming convention	GSE47774_SEQC_LIF_NWU.txt.gz	GEO	GSE47774	http://www.ncbi.nlm.nih.gov/geo/query/acc.cgi?acc=GSE47774	Microarray and primePCR record can be found at GSE56457	Data from the linked ABRF-NGS study are available at GSE46876	forward
E152	RNA-Seq sequencing sites	SOLiD RNA-Seq library preparation and sequencing	E152	SEQC_LIF_NWU_E_1_L01_GGCTCACCGC_FC2_NWU00001_20120220_F3.csfasta.gz	GEO	GSM1159158	http://www.ncbi.nlm.nih.gov/geo/query/acc.cgi?acc=GSE47774	Data processing and naming convention	GSE47774_SEQC_LIF_NWU.txt.gz	GEO	GSE47774	http://www.ncbi.nlm.nih.gov/geo/query/acc.cgi?acc=GSE47774	Microarray and primePCR record can be found at GSE56457	Data from the linked ABRF-NGS study are available at GSE46876	forward
E153	RNA-Seq sequencing sites	SOLiD RNA-Seq library preparation and sequencing	E153	SEQC_LIF_NWU_E_1_L02_GGCTCACCGC_FC1_NWU00001_20120220_F3.csfasta.gz	GEO	GSM1159159	http://www.ncbi.nlm.nih.gov/geo/query/acc.cgi?acc=GSE47774	Data processing and naming convention	GSE47774_SEQC_LIF_NWU.txt.gz	GEO	GSE47774	http://www.ncbi.nlm.nih.gov/geo/query/acc.cgi?acc=GSE47774	Microarray and primePCR record can be found at GSE56457	Data from the linked ABRF-NGS study are available at GSE46876	forward
E154	RNA-Seq sequencing sites	SOLiD RNA-Seq library preparation and sequencing	E154	SEQC_LIF_NWU_E_1_L02_GGCTCACCGC_FC2_NWU00001_20120220_F3.csfasta.gz	GEO	GSM1159160	http://www.ncbi.nlm.nih.gov/geo/query/acc.cgi?acc=GSE47774	Data processing and naming convention	GSE47774_SEQC_LIF_NWU.txt.gz	GEO	GSE47774	http://www.ncbi.nlm.nih.gov/geo/query/acc.cgi?acc=GSE47774	Microarray and primePCR record can be found at GSE56457	Data from the linked ABRF-NGS study are available at GSE46876	forward
E155	RNA-Seq sequencing sites	SOLiD RNA-Seq library preparation and sequencing	E155	SEQC_LIF_NWU_E_1_L03_GGCTCACCGC_FC1_NWU00001_20120220_F3.csfasta.gz	GEO	GSM1159161	http://www.ncbi.nlm.nih.gov/geo/query/acc.cgi?acc=GSE47774	Data processing and naming convention	GSE47774_SEQC_LIF_NWU.txt.gz	GEO	GSE47774	http://www.ncbi.nlm.nih.gov/geo/query/acc.cgi?acc=GSE47774	Microarray and primePCR record can be found at GSE56457	Data from the linked ABRF-NGS study are available at GSE46876	forward
E156	RNA-Seq sequencing sites	SOLiD RNA-Seq library preparation and sequencing	E156	SEQC_LIF_NWU_E_1_L03_GGCTCACCGC_FC2_NWU00001_20120220_F3.csfasta.gz	GEO	GSM1159162	http://www.ncbi.nlm.nih.gov/geo/query/acc.cgi?acc=GSE47774	Data processing and naming convention	GSE47774_SEQC_LIF_NWU.txt.gz	GEO	GSE47774	http://www.ncbi.nlm.nih.gov/geo/query/acc.cgi?acc=GSE47774	Microarray and primePCR record can be found at GSE56457	Data from the linked ABRF-NGS study are available at GSE46876	forward
E157	RNA-Seq sequencing sites	SOLiD RNA-Seq library preparation and sequencing	E157	SEQC_LIF_NWU_E_1_L04_GGCTCACCGC_FC1_NWU00001_20120220_F3.csfasta.gz	GEO	GSM1159163	http://www.ncbi.nlm.nih.gov/geo/query/acc.cgi?acc=GSE47774	Data processing and naming convention	GSE47774_SEQC_LIF_NWU.txt.gz	GEO	GSE47774	http://www.ncbi.nlm.nih.gov/geo/query/acc.cgi?acc=GSE47774	Microarray and primePCR record can be found at GSE56457	Data from the linked ABRF-NGS study are available at GSE46876	forward
E158	RNA-Seq sequencing sites	SOLiD RNA-Seq library preparation and sequencing	E158	SEQC_LIF_NWU_E_1_L04_GGCTCACCGC_FC2_NWU00001_20120220_F3.csfasta.gz	GEO	GSM1159164	http://www.ncbi.nlm.nih.gov/geo/query/acc.cgi?acc=GSE47774	Data processing and naming convention	GSE47774_SEQC_LIF_NWU.txt.gz	GEO	GSE47774	http://www.ncbi.nlm.nih.gov/geo/query/acc.cgi?acc=GSE47774	Microarray and primePCR record can be found at GSE56457	Data from the linked ABRF-NGS study are available at GSE46876	forward
E159	RNA-Seq sequencing sites	SOLiD RNA-Seq library preparation and sequencing	E159	SEQC_LIF_NWU_E_1_L05_GGCTCACCGC_FC1_NWU00001_20120220_F3.csfasta.gz	GEO	GSM1159165	http://www.ncbi.nlm.nih.gov/geo/query/acc.cgi?acc=GSE47774	Data processing and naming convention	GSE47774_SEQC_LIF_NWU.txt.gz	GEO	GSE47774	http://www.ncbi.nlm.nih.gov/geo/query/acc.cgi?acc=GSE47774	Microarray and primePCR record can be found at GSE56457	Data from the linked ABRF-NGS study are available at GSE46876	forward
E160	RNA-Seq sequencing sites	SOLiD RNA-Seq library preparation and sequencing	E160	SEQC_LIF_NWU_E_1_L05_GGCTCACCGC_FC2_NWU00001_20120220_F3.csfasta.gz	GEO	GSM1159166	http://www.ncbi.nlm.nih.gov/geo/query/acc.cgi?acc=GSE47774	Data processing and naming convention	GSE47774_SEQC_LIF_NWU.txt.gz	GEO	GSE47774	http://www.ncbi.nlm.nih.gov/geo/query/acc.cgi?acc=GSE47774	Microarray and primePCR record can be found at GSE56457	Data from the linked ABRF-NGS study are available at GSE46876	forward
E161	RNA-Seq sequencing sites	SOLiD RNA-Seq library preparation and sequencing	E161	SEQC_LIF_NWU_E_1_L06_GGCTCACCGC_FC1_NWU00001_20120220_F3.csfasta.gz	GEO	GSM1159167	http://www.ncbi.nlm.nih.gov/geo/query/acc.cgi?acc=GSE47774	Data processing and naming convention	GSE47774_SEQC_LIF_NWU.txt.gz	GEO	GSE47774	http://www.ncbi.nlm.nih.gov/geo/query/acc.cgi?acc=GSE47774	Microarray and primePCR record can be found at GSE56457	Data from the linked ABRF-NGS study are available at GSE46876	forward
E162	RNA-Seq sequencing sites	SOLiD RNA-Seq library preparation and sequencing	E162	SEQC_LIF_NWU_E_1_L06_GGCTCACCGC_FC2_NWU00001_20120220_F3.csfasta.gz	GEO	GSM1159168	http://www.ncbi.nlm.nih.gov/geo/query/acc.cgi?acc=GSE47774	Data processing and naming convention	GSE47774_SEQC_LIF_NWU.txt.gz	GEO	GSE47774	http://www.ncbi.nlm.nih.gov/geo/query/acc.cgi?acc=GSE47774	Microarray and primePCR record can be found at GSE56457	Data from the linked ABRF-NGS study are available at GSE46876	forward
E163	RNA-Seq sequencing sites	SOLiD RNA-Seq library preparation and sequencing	E163	SEQC_LIF_NWU_E_2_L01_AGGCGGATGA_FC1_NWU00001_20120220_F3.csfasta.gz	GEO	GSM1159169	http://www.ncbi.nlm.nih.gov/geo/query/acc.cgi?acc=GSE47774	Data processing and naming convention	GSE47774_SEQC_LIF_NWU.txt.gz	GEO	GSE47774	http://www.ncbi.nlm.nih.gov/geo/query/acc.cgi?acc=GSE47774	Microarray and primePCR record can be found at GSE56457	Data from the linked ABRF-NGS study are available at GSE46876	forward
E164	RNA-Seq sequencing sites	SOLiD RNA-Seq library preparation and sequencing	E164	SEQC_LIF_NWU_E_2_L01_AGGCGGATGA_FC2_NWU00001_20120220_F3.csfasta.gz	GEO	GSM1159170	http://www.ncbi.nlm.nih.gov/geo/query/acc.cgi?acc=GSE47774	Data processing and naming convention	GSE47774_SEQC_LIF_NWU.txt.gz	GEO	GSE47774	http://www.ncbi.nlm.nih.gov/geo/query/acc.cgi?acc=GSE47774	Microarray and primePCR record can be found at GSE56457	Data from the linked ABRF-NGS study are available at GSE46876	forward
E165	RNA-Seq sequencing sites	SOLiD RNA-Seq library preparation and sequencing	E165	SEQC_LIF_NWU_E_2_L02_AGGCGGATGA_FC1_NWU00001_20120220_F3.csfasta.gz	GEO	GSM1159171	http://www.ncbi.nlm.nih.gov/geo/query/acc.cgi?acc=GSE47774	Data processing and naming convention	GSE47774_SEQC_LIF_NWU.txt.gz	GEO	GSE47774	http://www.ncbi.nlm.nih.gov/geo/query/acc.cgi?acc=GSE47774	Microarray and primePCR record can be found at GSE56457	Data from the linked ABRF-NGS study are available at GSE46876	forward
E166	RNA-Seq sequencing sites	SOLiD RNA-Seq library preparation and sequencing	E166	SEQC_LIF_NWU_E_2_L02_AGGCGGATGA_FC2_NWU00001_20120220_F3.csfasta.gz	GEO	GSM1159172	http://www.ncbi.nlm.nih.gov/geo/query/acc.cgi?acc=GSE47774	Data processing and naming convention	GSE47774_SEQC_LIF_NWU.txt.gz	GEO	GSE47774	http://www.ncbi.nlm.nih.gov/geo/query/acc.cgi?acc=GSE47774	Microarray and primePCR record can be found at GSE56457	Data from the linked ABRF-NGS study are available at GSE46876	forward
E167	RNA-Seq sequencing sites	SOLiD RNA-Seq library preparation and sequencing	E167	SEQC_LIF_NWU_E_2_L03_AGGCGGATGA_FC1_NWU00001_20120220_F3.csfasta.gz	GEO	GSM1159173	http://www.ncbi.nlm.nih.gov/geo/query/acc.cgi?acc=GSE47774	Data processing and naming convention	GSE47774_SEQC_LIF_NWU.txt.gz	GEO	GSE47774	http://www.ncbi.nlm.nih.gov/geo/query/acc.cgi?acc=GSE47774	Microarray and primePCR record can be found at GSE56457	Data from the linked ABRF-NGS study are available at GSE46876	forward
E168	RNA-Seq sequencing sites	SOLiD RNA-Seq library preparation and sequencing	E168	SEQC_LIF_NWU_E_2_L03_AGGCGGATGA_FC2_NWU00001_20120220_F3.csfasta.gz	GEO	GSM1159174	http://www.ncbi.nlm.nih.gov/geo/query/acc.cgi?acc=GSE47774	Data processing and naming convention	GSE47774_SEQC_LIF_NWU.txt.gz	GEO	GSE47774	http://www.ncbi.nlm.nih.gov/geo/query/acc.cgi?acc=GSE47774	Microarray and primePCR record can be found at GSE56457	Data from the linked ABRF-NGS study are available at GSE46876	forward
E169	RNA-Seq sequencing sites	SOLiD RNA-Seq library preparation and sequencing	E169	SEQC_LIF_NWU_E_2_L04_AGGCGGATGA_FC1_NWU00001_20120220_F3.csfasta.gz	GEO	GSM1159175	http://www.ncbi.nlm.nih.gov/geo/query/acc.cgi?acc=GSE47774	Data processing and naming convention	GSE47774_SEQC_LIF_NWU.txt.gz	GEO	GSE47774	http://www.ncbi.nlm.nih.gov/geo/query/acc.cgi?acc=GSE47774	Microarray and primePCR record can be found at GSE56457	Data from the linked ABRF-NGS study are available at GSE46876	forward
E170	RNA-Seq sequencing sites	SOLiD RNA-Seq library preparation and sequencing	E170	SEQC_LIF_NWU_E_2_L04_AGGCGGATGA_FC2_NWU00001_20120220_F3.csfasta.gz	GEO	GSM1159176	http://www.ncbi.nlm.nih.gov/geo/query/acc.cgi?acc=GSE47774	Data processing and naming convention	GSE47774_SEQC_LIF_NWU.txt.gz	GEO	GSE47774	http://www.ncbi.nlm.nih.gov/geo/query/acc.cgi?acc=GSE47774	Microarray and primePCR record can be found at GSE56457	Data from the linked ABRF-NGS study are available at GSE46876	forward
E171	RNA-Seq sequencing sites	SOLiD RNA-Seq library preparation and sequencing	E171	SEQC_LIF_NWU_E_2_L05_AGGCGGATGA_FC1_NWU00001_20120220_F3.csfasta.gz	GEO	GSM1159177	http://www.ncbi.nlm.nih.gov/geo/query/acc.cgi?acc=GSE47774	Data processing and naming convention	GSE47774_SEQC_LIF_NWU.txt.gz	GEO	GSE47774	http://www.ncbi.nlm.nih.gov/geo/query/acc.cgi?acc=GSE47774	Microarray and primePCR record can be found at GSE56457	Data from the linked ABRF-NGS study are available at GSE46876	forward
E172	RNA-Seq sequencing sites	SOLiD RNA-Seq library preparation and sequencing	E172	SEQC_LIF_NWU_E_2_L05_AGGCGGATGA_FC2_NWU00001_20120220_F3.csfasta.gz	GEO	GSM1159178	http://www.ncbi.nlm.nih.gov/geo/query/acc.cgi?acc=GSE47774	Data processing and naming convention	GSE47774_SEQC_LIF_NWU.txt.gz	GEO	GSE47774	http://www.ncbi.nlm.nih.gov/geo/query/acc.cgi?acc=GSE47774	Microarray and primePCR record can be found at GSE56457	Data from the linked ABRF-NGS study are available at GSE46876	forward
E173	RNA-Seq sequencing sites	SOLiD RNA-Seq library preparation and sequencing	E173	SEQC_LIF_NWU_E_2_L06_AGGCGGATGA_FC1_NWU00001_20120220_F3.csfasta.gz	GEO	GSM1159179	http://www.ncbi.nlm.nih.gov/geo/query/acc.cgi?acc=GSE47774	Data processing and naming convention	GSE47774_SEQC_LIF_NWU.txt.gz	GEO	GSE47774	http://www.ncbi.nlm.nih.gov/geo/query/acc.cgi?acc=GSE47774	Microarray and primePCR record can be found at GSE56457	Data from the linked ABRF-NGS study are available at GSE46876	forward
E174	RNA-Seq sequencing sites	SOLiD RNA-Seq library preparation and sequencing	E174	SEQC_LIF_NWU_E_2_L06_AGGCGGATGA_FC2_NWU00001_20120220_F3.csfasta.gz	GEO	GSM1159180	http://www.ncbi.nlm.nih.gov/geo/query/acc.cgi?acc=GSE47774	Data processing and naming convention	GSE47774_SEQC_LIF_NWU.txt.gz	GEO	GSE47774	http://www.ncbi.nlm.nih.gov/geo/query/acc.cgi?acc=GSE47774	Microarray and primePCR record can be found at GSE56457	Data from the linked ABRF-NGS study are available at GSE46876	forward
F151	RNA-Seq sequencing sites	SOLiD RNA-Seq library preparation and sequencing	F151	SEQC_LIF_NWU_F_1_L01_ATGGTAACTG_FC1_NWU00001_20120220_F3.csfasta.gz	GEO	GSM1159181	http://www.ncbi.nlm.nih.gov/geo/query/acc.cgi?acc=GSE47774	Data processing and naming convention	GSE47774_SEQC_LIF_NWU.txt.gz	GEO	GSE47774	http://www.ncbi.nlm.nih.gov/geo/query/acc.cgi?acc=GSE47774	Microarray and primePCR record can be found at GSE56457	Data from the linked ABRF-NGS study are available at GSE46876	forward
F152	RNA-Seq sequencing sites	SOLiD RNA-Seq library preparation and sequencing	F152	SEQC_LIF_NWU_F_1_L01_ATGGTAACTG_FC2_NWU00001_20120220_F3.csfasta.gz	GEO	GSM1159182	http://www.ncbi.nlm.nih.gov/geo/query/acc.cgi?acc=GSE47774	Data processing and naming convention	GSE47774_SEQC_LIF_NWU.txt.gz	GEO	GSE47774	http://www.ncbi.nlm.nih.gov/geo/query/acc.cgi?acc=GSE47774	Microarray and primePCR record can be found at GSE56457	Data from the linked ABRF-NGS study are available at GSE46876	forward
F153	RNA-Seq sequencing sites	SOLiD RNA-Seq library preparation and sequencing	F153	SEQC_LIF_NWU_F_1_L02_ATGGTAACTG_FC1_NWU00001_20120220_F3.csfasta.gz	GEO	GSM1159183	http://www.ncbi.nlm.nih.gov/geo/query/acc.cgi?acc=GSE47774	Data processing and naming convention	GSE47774_SEQC_LIF_NWU.txt.gz	GEO	GSE47774	http://www.ncbi.nlm.nih.gov/geo/query/acc.cgi?acc=GSE47774	Microarray and primePCR record can be found at GSE56457	Data from the linked ABRF-NGS study are available at GSE46876	forward
F154	RNA-Seq sequencing sites	SOLiD RNA-Seq library preparation and sequencing	F154	SEQC_LIF_NWU_F_1_L02_ATGGTAACTG_FC2_NWU00001_20120220_F3.csfasta.gz	GEO	GSM1159184	http://www.ncbi.nlm.nih.gov/geo/query/acc.cgi?acc=GSE47774	Data processing and naming convention	GSE47774_SEQC_LIF_NWU.txt.gz	GEO	GSE47774	http://www.ncbi.nlm.nih.gov/geo/query/acc.cgi?acc=GSE47774	Microarray and primePCR record can be found at GSE56457	Data from the linked ABRF-NGS study are available at GSE46876	forward
F155	RNA-Seq sequencing sites	SOLiD RNA-Seq library preparation and sequencing	F155	SEQC_LIF_NWU_F_1_L03_ATGGTAACTG_FC1_NWU00001_20120220_F3.csfasta.gz	GEO	GSM1159185	http://www.ncbi.nlm.nih.gov/geo/query/acc.cgi?acc=GSE47774	Data processing and naming convention	GSE47774_SEQC_LIF_NWU.txt.gz	GEO	GSE47774	http://www.ncbi.nlm.nih.gov/geo/query/acc.cgi?acc=GSE47774	Microarray and primePCR record can be found at GSE56457	Data from the linked ABRF-NGS study are available at GSE46876	forward
F156	RNA-Seq sequencing sites	SOLiD RNA-Seq library preparation and sequencing	F156	SEQC_LIF_NWU_F_1_L03_ATGGTAACTG_FC2_NWU00001_20120220_F3.csfasta.gz	GEO	GSM1159186	http://www.ncbi.nlm.nih.gov/geo/query/acc.cgi?acc=GSE47774	Data processing and naming convention	GSE47774_SEQC_LIF_NWU.txt.gz	GEO	GSE47774	http://www.ncbi.nlm.nih.gov/geo/query/acc.cgi?acc=GSE47774	Microarray and primePCR record can be found at GSE56457	Data from the linked ABRF-NGS study are available at GSE46876	forward
F157	RNA-Seq sequencing sites	SOLiD RNA-Seq library preparation and sequencing	F157	SEQC_LIF_NWU_F_1_L04_ATGGTAACTG_FC1_NWU00001_20120220_F3.csfasta.gz	GEO	GSM1159187	http://www.ncbi.nlm.nih.gov/geo/query/acc.cgi?acc=GSE47774	Data processing and naming convention	GSE47774_SEQC_LIF_NWU.txt.gz	GEO	GSE47774	http://www.ncbi.nlm.nih.gov/geo/query/acc.cgi?acc=GSE47774	Microarray and primePCR record can be found at GSE56457	Data from the linked ABRF-NGS study are available at GSE46876	forward
F158	RNA-Seq sequencing sites	SOLiD RNA-Seq library preparation and sequencing	F158	SEQC_LIF_NWU_F_1_L04_ATGGTAACTG_FC2_NWU00001_20120220_F3.csfasta.gz	GEO	GSM1159188	http://www.ncbi.nlm.nih.gov/geo/query/acc.cgi?acc=GSE47774	Data processing and naming convention	GSE47774_SEQC_LIF_NWU.txt.gz	GEO	GSE47774	http://www.ncbi.nlm.nih.gov/geo/query/acc.cgi?acc=GSE47774	Microarray and primePCR record can be found at GSE56457	Data from the linked ABRF-NGS study are available at GSE46876	forward
F159	RNA-Seq sequencing sites	SOLiD RNA-Seq library preparation and sequencing	F159	SEQC_LIF_NWU_F_1_L05_ATGGTAACTG_FC1_NWU00001_20120220_F3.csfasta.gz	GEO	GSM1159189	http://www.ncbi.nlm.nih.gov/geo/query/acc.cgi?acc=GSE47774	Data processing and naming convention	GSE47774_SEQC_LIF_NWU.txt.gz	GEO	GSE47774	http://www.ncbi.nlm.nih.gov/geo/query/acc.cgi?acc=GSE47774	Microarray and primePCR record can be found at GSE56457	Data from the linked ABRF-NGS study are available at GSE46876	forward
F160	RNA-Seq sequencing sites	SOLiD RNA-Seq library preparation and sequencing	F160	SEQC_LIF_NWU_F_1_L05_ATGGTAACTG_FC2_NWU00001_20120220_F3.csfasta.gz	GEO	GSM1159190	http://www.ncbi.nlm.nih.gov/geo/query/acc.cgi?acc=GSE47774	Data processing and naming convention	GSE47774_SEQC_LIF_NWU.txt.gz	GEO	GSE47774	http://www.ncbi.nlm.nih.gov/geo/query/acc.cgi?acc=GSE47774	Microarray and primePCR record can be found at GSE56457	Data from the linked ABRF-NGS study are available at GSE46876	forward
F161	RNA-Seq sequencing sites	SOLiD RNA-Seq library preparation and sequencing	F161	SEQC_LIF_NWU_F_1_L06_ATGGTAACTG_FC1_NWU00001_20120220_F3.csfasta.gz	GEO	GSM1159191	http://www.ncbi.nlm.nih.gov/geo/query/acc.cgi?acc=GSE47774	Data processing and naming convention	GSE47774_SEQC_LIF_NWU.txt.gz	GEO	GSE47774	http://www.ncbi.nlm.nih.gov/geo/query/acc.cgi?acc=GSE47774	Microarray and primePCR record can be found at GSE56457	Data from the linked ABRF-NGS study are available at GSE46876	forward
F162	RNA-Seq sequencing sites	SOLiD RNA-Seq library preparation and sequencing	F162	SEQC_LIF_NWU_F_1_L06_ATGGTAACTG_FC2_NWU00001_20120220_F3.csfasta.gz	GEO	GSM1159192	http://www.ncbi.nlm.nih.gov/geo/query/acc.cgi?acc=GSE47774	Data processing and naming convention	GSE47774_SEQC_LIF_NWU.txt.gz	GEO	GSE47774	http://www.ncbi.nlm.nih.gov/geo/query/acc.cgi?acc=GSE47774	Microarray and primePCR record can be found at GSE56457	Data from the linked ABRF-NGS study are available at GSE46876	forward
F163	RNA-Seq sequencing sites	SOLiD RNA-Seq library preparation and sequencing	F163	SEQC_LIF_NWU_F_2_L01_GTCAAGCTTT_FC1_NWU00001_20120220_F3.csfasta.gz	GEO	GSM1159193	http://www.ncbi.nlm.nih.gov/geo/query/acc.cgi?acc=GSE47774	Data processing and naming convention	GSE47774_SEQC_LIF_NWU.txt.gz	GEO	GSE47774	http://www.ncbi.nlm.nih.gov/geo/query/acc.cgi?acc=GSE47774	Microarray and primePCR record can be found at GSE56457	Data from the linked ABRF-NGS study are available at GSE46876	forward
F164	RNA-Seq sequencing sites	SOLiD RNA-Seq library preparation and sequencing	F164	SEQC_LIF_NWU_F_2_L01_GTCAAGCTTT_FC2_NWU00001_20120220_F3.csfasta.gz	GEO	GSM1159194	http://www.ncbi.nlm.nih.gov/geo/query/acc.cgi?acc=GSE47774	Data processing and naming convention	GSE47774_SEQC_LIF_NWU.txt.gz	GEO	GSE47774	http://www.ncbi.nlm.nih.gov/geo/query/acc.cgi?acc=GSE47774	Microarray and primePCR record can be found at GSE56457	Data from the linked ABRF-NGS study are available at GSE46876	forward
F165	RNA-Seq sequencing sites	SOLiD RNA-Seq library preparation and sequencing	F165	SEQC_LIF_NWU_F_2_L02_GTCAAGCTTT_FC1_NWU00001_20120220_F3.csfasta.gz	GEO	GSM1159195	http://www.ncbi.nlm.nih.gov/geo/query/acc.cgi?acc=GSE47774	Data processing and naming convention	GSE47774_SEQC_LIF_NWU.txt.gz	GEO	GSE47774	http://www.ncbi.nlm.nih.gov/geo/query/acc.cgi?acc=GSE47774	Microarray and primePCR record can be found at GSE56457	Data from the linked ABRF-NGS study are available at GSE46876	forward
F166	RNA-Seq sequencing sites	SOLiD RNA-Seq library preparation and sequencing	F166	SEQC_LIF_NWU_F_2_L02_GTCAAGCTTT_FC2_NWU00001_20120220_F3.csfasta.gz	GEO	GSM1159196	http://www.ncbi.nlm.nih.gov/geo/query/acc.cgi?acc=GSE47774	Data processing and naming convention	GSE47774_SEQC_LIF_NWU.txt.gz	GEO	GSE47774	http://www.ncbi.nlm.nih.gov/geo/query/acc.cgi?acc=GSE47774	Microarray and primePCR record can be found at GSE56457	Data from the linked ABRF-NGS study are available at GSE46876	forward
F167	RNA-Seq sequencing sites	SOLiD RNA-Seq library preparation and sequencing	F167	SEQC_LIF_NWU_F_2_L03_GTCAAGCTTT_FC1_NWU00001_20120220_F3.csfasta.gz	GEO	GSM1159197	http://www.ncbi.nlm.nih.gov/geo/query/acc.cgi?acc=GSE47774	Data processing and naming convention	GSE47774_SEQC_LIF_NWU.txt.gz	GEO	GSE47774	http://www.ncbi.nlm.nih.gov/geo/query/acc.cgi?acc=GSE47774	Microarray and primePCR record can be found at GSE56457	Data from the linked ABRF-NGS study are available at GSE46876	forward
F168	RNA-Seq sequencing sites	SOLiD RNA-Seq library preparation and sequencing	F168	SEQC_LIF_NWU_F_2_L03_GTCAAGCTTT_FC2_NWU00001_20120220_F3.csfasta.gz	GEO	GSM1159198	http://www.ncbi.nlm.nih.gov/geo/query/acc.cgi?acc=GSE47774	Data processing and naming convention	GSE47774_SEQC_LIF_NWU.txt.gz	GEO	GSE47774	http://www.ncbi.nlm.nih.gov/geo/query/acc.cgi?acc=GSE47774	Microarray and primePCR record can be found at GSE56457	Data from the linked ABRF-NGS study are available at GSE46876	forward
F169	RNA-Seq sequencing sites	SOLiD RNA-Seq library preparation and sequencing	F169	SEQC_LIF_NWU_F_2_L04_GTCAAGCTTT_FC1_NWU00001_20120220_F3.csfasta.gz	GEO	GSM1159199	http://www.ncbi.nlm.nih.gov/geo/query/acc.cgi?acc=GSE47774	Data processing and naming convention	GSE47774_SEQC_LIF_NWU.txt.gz	GEO	GSE47774	http://www.ncbi.nlm.nih.gov/geo/query/acc.cgi?acc=GSE47774	Microarray and primePCR record can be found at GSE56457	Data from the linked ABRF-NGS study are available at GSE46876	forward
F170	RNA-Seq sequencing sites	SOLiD RNA-Seq library preparation and sequencing	F170	SEQC_LIF_NWU_F_2_L04_GTCAAGCTTT_FC2_NWU00001_20120220_F3.csfasta.gz	GEO	GSM1159200	http://www.ncbi.nlm.nih.gov/geo/query/acc.cgi?acc=GSE47774	Data processing and naming convention	GSE47774_SEQC_LIF_NWU.txt.gz	GEO	GSE47774	http://www.ncbi.nlm.nih.gov/geo/query/acc.cgi?acc=GSE47774	Microarray and primePCR record can be found at GSE56457	Data from the linked ABRF-NGS study are available at GSE46876	forward
F171	RNA-Seq sequencing sites	SOLiD RNA-Seq library preparation and sequencing	F171	SEQC_LIF_NWU_F_2_L05_GTCAAGCTTT_FC1_NWU00001_20120220_F3.csfasta.gz	GEO	GSM1159201	http://www.ncbi.nlm.nih.gov/geo/query/acc.cgi?acc=GSE47774	Data processing and naming convention	GSE47774_SEQC_LIF_NWU.txt.gz	GEO	GSE47774	http://www.ncbi.nlm.nih.gov/geo/query/acc.cgi?acc=GSE47774	Microarray and primePCR record can be found at GSE56457	Data from the linked ABRF-NGS study are available at GSE46876	forward
F172	RNA-Seq sequencing sites	SOLiD RNA-Seq library preparation and sequencing	F172	SEQC_LIF_NWU_F_2_L05_GTCAAGCTTT_FC2_NWU00001_20120220_F3.csfasta.gz	GEO	GSM1159202	http://www.ncbi.nlm.nih.gov/geo/query/acc.cgi?acc=GSE47774	Data processing and naming convention	GSE47774_SEQC_LIF_NWU.txt.gz	GEO	GSE47774	http://www.ncbi.nlm.nih.gov/geo/query/acc.cgi?acc=GSE47774	Microarray and primePCR record can be found at GSE56457	Data from the linked ABRF-NGS study are available at GSE46876	forward
F173	RNA-Seq sequencing sites	SOLiD RNA-Seq library preparation and sequencing	F173	SEQC_LIF_NWU_F_2_L06_GTCAAGCTTT_FC1_NWU00001_20120220_F3.csfasta.gz	GEO	GSM1159203	http://www.ncbi.nlm.nih.gov/geo/query/acc.cgi?acc=GSE47774	Data processing and naming convention	GSE47774_SEQC_LIF_NWU.txt.gz	GEO	GSE47774	http://www.ncbi.nlm.nih.gov/geo/query/acc.cgi?acc=GSE47774	Microarray and primePCR record can be found at GSE56457	Data from the linked ABRF-NGS study are available at GSE46876	forward
F174	RNA-Seq sequencing sites	SOLiD RNA-Seq library preparation and sequencing	F174	SEQC_LIF_NWU_F_2_L06_GTCAAGCTTT_FC2_NWU00001_20120220_F3.csfasta.gz	GEO	GSM1159204	http://www.ncbi.nlm.nih.gov/geo/query/acc.cgi?acc=GSE47774	Data processing and naming convention	GSE47774_SEQC_LIF_NWU.txt.gz	GEO	GSE47774	http://www.ncbi.nlm.nih.gov/geo/query/acc.cgi?acc=GSE47774	Microarray and primePCR record can be found at GSE56457	Data from the linked ABRF-NGS study are available at GSE46876	forward
A516	RNA-Seq sequencing sites	SOLiD RNA-Seq library preparation and sequencing	A516	SEQC_LIF_PSU_A_1_L01_GTGTAAGAGG_FC1_23302023_20120308_F3.csfasta.gz	GEO	GSM1159205	http://www.ncbi.nlm.nih.gov/geo/query/acc.cgi?acc=GSE47774	Data processing and naming convention	GSE47774_SEQC_LIF_PSU.txt.gz	GEO	GSE47774	http://www.ncbi.nlm.nih.gov/geo/query/acc.cgi?acc=GSE47774	Microarray and primePCR record can be found at GSE56457	Data from the linked ABRF-NGS study are available at GSE46876	forward
A517	RNA-Seq sequencing sites	SOLiD RNA-Seq library preparation and sequencing	A517	SEQC_LIF_PSU_A_1_L01_GTGTAAGAGG_FC2_23302023_20120308_F3.csfasta.gz	GEO	GSM1159206	http://www.ncbi.nlm.nih.gov/geo/query/acc.cgi?acc=GSE47774	Data processing and naming convention	GSE47774_SEQC_LIF_PSU.txt.gz	GEO	GSE47774	http://www.ncbi.nlm.nih.gov/geo/query/acc.cgi?acc=GSE47774	Microarray and primePCR record can be found at GSE56457	Data from the linked ABRF-NGS study are available at GSE46876	forward
A518	RNA-Seq sequencing sites	SOLiD RNA-Seq library preparation and sequencing	A518	SEQC_LIF_PSU_A_1_L02_GTGTAAGAGG_FC1_23302023_20120308_F3.csfasta.gz	GEO	GSM1159207	http://www.ncbi.nlm.nih.gov/geo/query/acc.cgi?acc=GSE47774	Data processing and naming convention	GSE47774_SEQC_LIF_PSU.txt.gz	GEO	GSE47774	http://www.ncbi.nlm.nih.gov/geo/query/acc.cgi?acc=GSE47774	Microarray and primePCR record can be found at GSE56457	Data from the linked ABRF-NGS study are available at GSE46876	forward
A519	RNA-Seq sequencing sites	SOLiD RNA-Seq library preparation and sequencing	A519	SEQC_LIF_PSU_A_1_L02_GTGTAAGAGG_FC2_23302023_20120308_F3.csfasta.gz	GEO	GSM1159208	http://www.ncbi.nlm.nih.gov/geo/query/acc.cgi?acc=GSE47774	Data processing and naming convention	GSE47774_SEQC_LIF_PSU.txt.gz	GEO	GSE47774	http://www.ncbi.nlm.nih.gov/geo/query/acc.cgi?acc=GSE47774	Microarray and primePCR record can be found at GSE56457	Data from the linked ABRF-NGS study are available at GSE46876	forward
A520	RNA-Seq sequencing sites	SOLiD RNA-Seq library preparation and sequencing	A520	SEQC_LIF_PSU_A_1_L03_GTGTAAGAGG_FC1_23302023_20120308_F3.csfasta.gz	GEO	GSM1159209	http://www.ncbi.nlm.nih.gov/geo/query/acc.cgi?acc=GSE47774	Data processing and naming convention	GSE47774_SEQC_LIF_PSU.txt.gz	GEO	GSE47774	http://www.ncbi.nlm.nih.gov/geo/query/acc.cgi?acc=GSE47774	Microarray and primePCR record can be found at GSE56457	Data from the linked ABRF-NGS study are available at GSE46876	forward
A521	RNA-Seq sequencing sites	SOLiD RNA-Seq library preparation and sequencing	A521	SEQC_LIF_PSU_A_1_L03_GTGTAAGAGG_FC2_23302023_20120308_F3.csfasta.gz	GEO	GSM1159210	http://www.ncbi.nlm.nih.gov/geo/query/acc.cgi?acc=GSE47774	Data processing and naming convention	GSE47774_SEQC_LIF_PSU.txt.gz	GEO	GSE47774	http://www.ncbi.nlm.nih.gov/geo/query/acc.cgi?acc=GSE47774	Microarray and primePCR record can be found at GSE56457	Data from the linked ABRF-NGS study are available at GSE46876	forward
A522	RNA-Seq sequencing sites	SOLiD RNA-Seq library preparation and sequencing	A522	SEQC_LIF_PSU_A_1_L04_GTGTAAGAGG_FC1_23302023_20120308_F3.csfasta.gz	GEO	GSM1159211	http://www.ncbi.nlm.nih.gov/geo/query/acc.cgi?acc=GSE47774	Data processing and naming convention	GSE47774_SEQC_LIF_PSU.txt.gz	GEO	GSE47774	http://www.ncbi.nlm.nih.gov/geo/query/acc.cgi?acc=GSE47774	Microarray and primePCR record can be found at GSE56457	Data from the linked ABRF-NGS study are available at GSE46876	forward
A523	RNA-Seq sequencing sites	SOLiD RNA-Seq library preparation and sequencing	A523	SEQC_LIF_PSU_A_1_L04_GTGTAAGAGG_FC2_23302023_20120308_F3.csfasta.gz	GEO	GSM1159212	http://www.ncbi.nlm.nih.gov/geo/query/acc.cgi?acc=GSE47774	Data processing and naming convention	GSE47774_SEQC_LIF_PSU.txt.gz	GEO	GSE47774	http://www.ncbi.nlm.nih.gov/geo/query/acc.cgi?acc=GSE47774	Microarray and primePCR record can be found at GSE56457	Data from the linked ABRF-NGS study are available at GSE46876	forward
A524	RNA-Seq sequencing sites	SOLiD RNA-Seq library preparation and sequencing	A524	SEQC_LIF_PSU_A_1_L05_GTGTAAGAGG_FC1_23302023_20120308_F3.csfasta.gz	GEO	GSM1159213	http://www.ncbi.nlm.nih.gov/geo/query/acc.cgi?acc=GSE47774	Data processing and naming convention	GSE47774_SEQC_LIF_PSU.txt.gz	GEO	GSE47774	http://www.ncbi.nlm.nih.gov/geo/query/acc.cgi?acc=GSE47774	Microarray and primePCR record can be found at GSE56457	Data from the linked ABRF-NGS study are available at GSE46876	forward
A525	RNA-Seq sequencing sites	SOLiD RNA-Seq library preparation and sequencing	A525	SEQC_LIF_PSU_A_1_L05_GTGTAAGAGG_FC2_23302023_20120308_F3.csfasta.gz	GEO	GSM1159214	http://www.ncbi.nlm.nih.gov/geo/query/acc.cgi?acc=GSE47774	Data processing and naming convention	GSE47774_SEQC_LIF_PSU.txt.gz	GEO	GSE47774	http://www.ncbi.nlm.nih.gov/geo/query/acc.cgi?acc=GSE47774	Microarray and primePCR record can be found at GSE56457	Data from the linked ABRF-NGS study are available at GSE46876	forward
A526	RNA-Seq sequencing sites	SOLiD RNA-Seq library preparation and sequencing	A526	SEQC_LIF_PSU_A_1_L06_GTGTAAGAGG_FC1_23302023_20120308_F3.csfasta.gz	GEO	GSM1159215	http://www.ncbi.nlm.nih.gov/geo/query/acc.cgi?acc=GSE47774	Data processing and naming convention	GSE47774_SEQC_LIF_PSU.txt.gz	GEO	GSE47774	http://www.ncbi.nlm.nih.gov/geo/query/acc.cgi?acc=GSE47774	Microarray and primePCR record can be found at GSE56457	Data from the linked ABRF-NGS study are available at GSE46876	forward
A527	RNA-Seq sequencing sites	SOLiD RNA-Seq library preparation and sequencing	A527	SEQC_LIF_PSU_A_1_L06_GTGTAAGAGG_FC2_23302023_20120308_F3.csfasta.gz	GEO	GSM1159216	http://www.ncbi.nlm.nih.gov/geo/query/acc.cgi?acc=GSE47774	Data processing and naming convention	GSE47774_SEQC_LIF_PSU.txt.gz	GEO	GSE47774	http://www.ncbi.nlm.nih.gov/geo/query/acc.cgi?acc=GSE47774	Microarray and primePCR record can be found at GSE56457	Data from the linked ABRF-NGS study are available at GSE46876	forward
A528	RNA-Seq sequencing sites	SOLiD RNA-Seq library preparation and sequencing	A528	SEQC_LIF_PSU_A_2_L01_GTGGTGTAAG_FC1_23302023_20120308_F3.csfasta.gz	GEO	GSM1159217	http://www.ncbi.nlm.nih.gov/geo/query/acc.cgi?acc=GSE47774	Data processing and naming convention	GSE47774_SEQC_LIF_PSU.txt.gz	GEO	GSE47774	http://www.ncbi.nlm.nih.gov/geo/query/acc.cgi?acc=GSE47774	Microarray and primePCR record can be found at GSE56457	Data from the linked ABRF-NGS study are available at GSE46876	forward
A529	RNA-Seq sequencing sites	SOLiD RNA-Seq library preparation and sequencing	A529	SEQC_LIF_PSU_A_2_L01_GTGGTGTAAG_FC2_23302023_20120308_F3.csfasta.gz	GEO	GSM1159218	http://www.ncbi.nlm.nih.gov/geo/query/acc.cgi?acc=GSE47774	Data processing and naming convention	GSE47774_SEQC_LIF_PSU.txt.gz	GEO	GSE47774	http://www.ncbi.nlm.nih.gov/geo/query/acc.cgi?acc=GSE47774	Microarray and primePCR record can be found at GSE56457	Data from the linked ABRF-NGS study are available at GSE46876	forward
A530	RNA-Seq sequencing sites	SOLiD RNA-Seq library preparation and sequencing	A530	SEQC_LIF_PSU_A_2_L02_GTGGTGTAAG_FC1_23302023_20120308_F3.csfasta.gz	GEO	GSM1159219	http://www.ncbi.nlm.nih.gov/geo/query/acc.cgi?acc=GSE47774	Data processing and naming convention	GSE47774_SEQC_LIF_PSU.txt.gz	GEO	GSE47774	http://www.ncbi.nlm.nih.gov/geo/query/acc.cgi?acc=GSE47774	Microarray and primePCR record can be found at GSE56457	Data from the linked ABRF-NGS study are available at GSE46876	forward
A531	RNA-Seq sequencing sites	SOLiD RNA-Seq library preparation and sequencing	A531	SEQC_LIF_PSU_A_2_L02_GTGGTGTAAG_FC2_23302023_20120308_F3.csfasta.gz	GEO	GSM1159220	http://www.ncbi.nlm.nih.gov/geo/query/acc.cgi?acc=GSE47774	Data processing and naming convention	GSE47774_SEQC_LIF_PSU.txt.gz	GEO	GSE47774	http://www.ncbi.nlm.nih.gov/geo/query/acc.cgi?acc=GSE47774	Microarray and primePCR record can be found at GSE56457	Data from the linked ABRF-NGS study are available at GSE46876	forward
A532	RNA-Seq sequencing sites	SOLiD RNA-Seq library preparation and sequencing	A532	SEQC_LIF_PSU_A_2_L03_GTGGTGTAAG_FC1_23302023_20120308_F3.csfasta.gz	GEO	GSM1159221	http://www.ncbi.nlm.nih.gov/geo/query/acc.cgi?acc=GSE47774	Data processing and naming convention	GSE47774_SEQC_LIF_PSU.txt.gz	GEO	GSE47774	http://www.ncbi.nlm.nih.gov/geo/query/acc.cgi?acc=GSE47774	Microarray and primePCR record can be found at GSE56457	Data from the linked ABRF-NGS study are available at GSE46876	forward
A533	RNA-Seq sequencing sites	SOLiD RNA-Seq library preparation and sequencing	A533	SEQC_LIF_PSU_A_2_L03_GTGGTGTAAG_FC2_23302023_20120308_F3.csfasta.gz	GEO	GSM1159222	http://www.ncbi.nlm.nih.gov/geo/query/acc.cgi?acc=GSE47774	Data processing and naming convention	GSE47774_SEQC_LIF_PSU.txt.gz	GEO	GSE47774	http://www.ncbi.nlm.nih.gov/geo/query/acc.cgi?acc=GSE47774	Microarray and primePCR record can be found at GSE56457	Data from the linked ABRF-NGS study are available at GSE46876	forward
A534	RNA-Seq sequencing sites	SOLiD RNA-Seq library preparation and sequencing	A534	SEQC_LIF_PSU_A_2_L04_GTGGTGTAAG_FC1_23302023_20120308_F3.csfasta.gz	GEO	GSM1159223	http://www.ncbi.nlm.nih.gov/geo/query/acc.cgi?acc=GSE47774	Data processing and naming convention	GSE47774_SEQC_LIF_PSU.txt.gz	GEO	GSE47774	http://www.ncbi.nlm.nih.gov/geo/query/acc.cgi?acc=GSE47774	Microarray and primePCR record can be found at GSE56457	Data from the linked ABRF-NGS study are available at GSE46876	forward
A535	RNA-Seq sequencing sites	SOLiD RNA-Seq library preparation and sequencing	A535	SEQC_LIF_PSU_A_2_L04_GTGGTGTAAG_FC2_23302023_20120308_F3.csfasta.gz	GEO	GSM1159224	http://www.ncbi.nlm.nih.gov/geo/query/acc.cgi?acc=GSE47774	Data processing and naming convention	GSE47774_SEQC_LIF_PSU.txt.gz	GEO	GSE47774	http://www.ncbi.nlm.nih.gov/geo/query/acc.cgi?acc=GSE47774	Microarray and primePCR record can be found at GSE56457	Data from the linked ABRF-NGS study are available at GSE46876	forward
A536	RNA-Seq sequencing sites	SOLiD RNA-Seq library preparation and sequencing	A536	SEQC_LIF_PSU_A_2_L05_GTGGTGTAAG_FC1_23302023_20120308_F3.csfasta.gz	GEO	GSM1159225	http://www.ncbi.nlm.nih.gov/geo/query/acc.cgi?acc=GSE47774	Data processing and naming convention	GSE47774_SEQC_LIF_PSU.txt.gz	GEO	GSE47774	http://www.ncbi.nlm.nih.gov/geo/query/acc.cgi?acc=GSE47774	Microarray and primePCR record can be found at GSE56457	Data from the linked ABRF-NGS study are available at GSE46876	forward
A537	RNA-Seq sequencing sites	SOLiD RNA-Seq library preparation and sequencing	A537	SEQC_LIF_PSU_A_2_L05_GTGGTGTAAG_FC2_23302023_20120308_F3.csfasta.gz	GEO	GSM1159226	http://www.ncbi.nlm.nih.gov/geo/query/acc.cgi?acc=GSE47774	Data processing and naming convention	GSE47774_SEQC_LIF_PSU.txt.gz	GEO	GSE47774	http://www.ncbi.nlm.nih.gov/geo/query/acc.cgi?acc=GSE47774	Microarray and primePCR record can be found at GSE56457	Data from the linked ABRF-NGS study are available at GSE46876	forward
A538	RNA-Seq sequencing sites	SOLiD RNA-Seq library preparation and sequencing	A538	SEQC_LIF_PSU_A_2_L06_GTGGTGTAAG_FC1_23302023_20120308_F3.csfasta.gz	GEO	GSM1159227	http://www.ncbi.nlm.nih.gov/geo/query/acc.cgi?acc=GSE47774	Data processing and naming convention	GSE47774_SEQC_LIF_PSU.txt.gz	GEO	GSE47774	http://www.ncbi.nlm.nih.gov/geo/query/acc.cgi?acc=GSE47774	Microarray and primePCR record can be found at GSE56457	Data from the linked ABRF-NGS study are available at GSE46876	forward
A539	RNA-Seq sequencing sites	SOLiD RNA-Seq library preparation and sequencing	A539	SEQC_LIF_PSU_A_2_L06_GTGGTGTAAG_FC2_23302023_20120308_F3.csfasta.gz	GEO	GSM1159228	http://www.ncbi.nlm.nih.gov/geo/query/acc.cgi?acc=GSE47774	Data processing and naming convention	GSE47774_SEQC_LIF_PSU.txt.gz	GEO	GSE47774	http://www.ncbi.nlm.nih.gov/geo/query/acc.cgi?acc=GSE47774	Microarray and primePCR record can be found at GSE56457	Data from the linked ABRF-NGS study are available at GSE46876	forward
A540	RNA-Seq sequencing sites	SOLiD RNA-Seq library preparation and sequencing	A540	SEQC_LIF_PSU_A_3_L01_AGGTTGCGAC_FC1_23302023_20120308_F3.csfasta.gz	GEO	GSM1159229	http://www.ncbi.nlm.nih.gov/geo/query/acc.cgi?acc=GSE47774	Data processing and naming convention	GSE47774_SEQC_LIF_PSU.txt.gz	GEO	GSE47774	http://www.ncbi.nlm.nih.gov/geo/query/acc.cgi?acc=GSE47774	Microarray and primePCR record can be found at GSE56457	Data from the linked ABRF-NGS study are available at GSE46876	forward
A541	RNA-Seq sequencing sites	SOLiD RNA-Seq library preparation and sequencing	A541	SEQC_LIF_PSU_A_3_L01_AGGTTGCGAC_FC2_23302023_20120308_F3.csfasta.gz	GEO	GSM1159230	http://www.ncbi.nlm.nih.gov/geo/query/acc.cgi?acc=GSE47774	Data processing and naming convention	GSE47774_SEQC_LIF_PSU.txt.gz	GEO	GSE47774	http://www.ncbi.nlm.nih.gov/geo/query/acc.cgi?acc=GSE47774	Microarray and primePCR record can be found at GSE56457	Data from the linked ABRF-NGS study are available at GSE46876	forward
A542	RNA-Seq sequencing sites	SOLiD RNA-Seq library preparation and sequencing	A542	SEQC_LIF_PSU_A_3_L02_AGGTTGCGAC_FC1_23302023_20120308_F3.csfasta.gz	GEO	GSM1159231	http://www.ncbi.nlm.nih.gov/geo/query/acc.cgi?acc=GSE47774	Data processing and naming convention	GSE47774_SEQC_LIF_PSU.txt.gz	GEO	GSE47774	http://www.ncbi.nlm.nih.gov/geo/query/acc.cgi?acc=GSE47774	Microarray and primePCR record can be found at GSE56457	Data from the linked ABRF-NGS study are available at GSE46876	forward
A543	RNA-Seq sequencing sites	SOLiD RNA-Seq library preparation and sequencing	A543	SEQC_LIF_PSU_A_3_L02_AGGTTGCGAC_FC2_23302023_20120308_F3.csfasta.gz	GEO	GSM1159232	http://www.ncbi.nlm.nih.gov/geo/query/acc.cgi?acc=GSE47774	Data processing and naming convention	GSE47774_SEQC_LIF_PSU.txt.gz	GEO	GSE47774	http://www.ncbi.nlm.nih.gov/geo/query/acc.cgi?acc=GSE47774	Microarray and primePCR record can be found at GSE56457	Data from the linked ABRF-NGS study are available at GSE46876	forward
A544	RNA-Seq sequencing sites	SOLiD RNA-Seq library preparation and sequencing	A544	SEQC_LIF_PSU_A_3_L03_AGGTTGCGAC_FC1_23302023_20120308_F3.csfasta.gz	GEO	GSM1159233	http://www.ncbi.nlm.nih.gov/geo/query/acc.cgi?acc=GSE47774	Data processing and naming convention	GSE47774_SEQC_LIF_PSU.txt.gz	GEO	GSE47774	http://www.ncbi.nlm.nih.gov/geo/query/acc.cgi?acc=GSE47774	Microarray and primePCR record can be found at GSE56457	Data from the linked ABRF-NGS study are available at GSE46876	forward
A545	RNA-Seq sequencing sites	SOLiD RNA-Seq library preparation and sequencing	A545	SEQC_LIF_PSU_A_3_L03_AGGTTGCGAC_FC2_23302023_20120308_F3.csfasta.gz	GEO	GSM1159234	http://www.ncbi.nlm.nih.gov/geo/query/acc.cgi?acc=GSE47774	Data processing and naming convention	GSE47774_SEQC_LIF_PSU.txt.gz	GEO	GSE47774	http://www.ncbi.nlm.nih.gov/geo/query/acc.cgi?acc=GSE47774	Microarray and primePCR record can be found at GSE56457	Data from the linked ABRF-NGS study are available at GSE46876	forward
A546	RNA-Seq sequencing sites	SOLiD RNA-Seq library preparation and sequencing	A546	SEQC_LIF_PSU_A_3_L04_AGGTTGCGAC_FC1_23302023_20120308_F3.csfasta.gz	GEO	GSM1159235	http://www.ncbi.nlm.nih.gov/geo/query/acc.cgi?acc=GSE47774	Data processing and naming convention	GSE47774_SEQC_LIF_PSU.txt.gz	GEO	GSE47774	http://www.ncbi.nlm.nih.gov/geo/query/acc.cgi?acc=GSE47774	Microarray and primePCR record can be found at GSE56457	Data from the linked ABRF-NGS study are available at GSE46876	forward
A547	RNA-Seq sequencing sites	SOLiD RNA-Seq library preparation and sequencing	A547	SEQC_LIF_PSU_A_3_L04_AGGTTGCGAC_FC2_23302023_20120308_F3.csfasta.gz	GEO	GSM1159236	http://www.ncbi.nlm.nih.gov/geo/query/acc.cgi?acc=GSE47774	Data processing and naming convention	GSE47774_SEQC_LIF_PSU.txt.gz	GEO	GSE47774	http://www.ncbi.nlm.nih.gov/geo/query/acc.cgi?acc=GSE47774	Microarray and primePCR record can be found at GSE56457	Data from the linked ABRF-NGS study are available at GSE46876	forward
A548	RNA-Seq sequencing sites	SOLiD RNA-Seq library preparation and sequencing	A548	SEQC_LIF_PSU_A_3_L05_AGGTTGCGAC_FC1_23302023_20120308_F3.csfasta.gz	GEO	GSM1159237	http://www.ncbi.nlm.nih.gov/geo/query/acc.cgi?acc=GSE47774	Data processing and naming convention	GSE47774_SEQC_LIF_PSU.txt.gz	GEO	GSE47774	http://www.ncbi.nlm.nih.gov/geo/query/acc.cgi?acc=GSE47774	Microarray and primePCR record can be found at GSE56457	Data from the linked ABRF-NGS study are available at GSE46876	forward
A549	RNA-Seq sequencing sites	SOLiD RNA-Seq library preparation and sequencing	A549	SEQC_LIF_PSU_A_3_L05_AGGTTGCGAC_FC2_23302023_20120308_F3.csfasta.gz	GEO	GSM1159238	http://www.ncbi.nlm.nih.gov/geo/query/acc.cgi?acc=GSE47774	Data processing and naming convention	GSE47774_SEQC_LIF_PSU.txt.gz	GEO	GSE47774	http://www.ncbi.nlm.nih.gov/geo/query/acc.cgi?acc=GSE47774	Microarray and primePCR record can be found at GSE56457	Data from the linked ABRF-NGS study are available at GSE46876	forward
A550	RNA-Seq sequencing sites	SOLiD RNA-Seq library preparation and sequencing	A550	SEQC_LIF_PSU_A_3_L06_AGGTTGCGAC_FC1_23302023_20120308_F3.csfasta.gz	GEO	GSM1159239	http://www.ncbi.nlm.nih.gov/geo/query/acc.cgi?acc=GSE47774	Data processing and naming convention	GSE47774_SEQC_LIF_PSU.txt.gz	GEO	GSE47774	http://www.ncbi.nlm.nih.gov/geo/query/acc.cgi?acc=GSE47774	Microarray and primePCR record can be found at GSE56457	Data from the linked ABRF-NGS study are available at GSE46876	forward
A551	RNA-Seq sequencing sites	SOLiD RNA-Seq library preparation and sequencing	A551	SEQC_LIF_PSU_A_3_L06_AGGTTGCGAC_FC2_23302023_20120308_F3.csfasta.gz	GEO	GSM1159240	http://www.ncbi.nlm.nih.gov/geo/query/acc.cgi?acc=GSE47774	Data processing and naming convention	GSE47774_SEQC_LIF_PSU.txt.gz	GEO	GSE47774	http://www.ncbi.nlm.nih.gov/geo/query/acc.cgi?acc=GSE47774	Microarray and primePCR record can be found at GSE56457	Data from the linked ABRF-NGS study are available at GSE46876	forward
A552	RNA-Seq sequencing sites	SOLiD RNA-Seq library preparation and sequencing	A552	SEQC_LIF_PSU_A_4_L01_GCGGTAAGGC_FC1_23302023_20120308_F3.csfasta.gz	GEO	GSM1159241	http://www.ncbi.nlm.nih.gov/geo/query/acc.cgi?acc=GSE47774	Data processing and naming convention	GSE47774_SEQC_LIF_PSU.txt.gz	GEO	GSE47774	http://www.ncbi.nlm.nih.gov/geo/query/acc.cgi?acc=GSE47774	Microarray and primePCR record can be found at GSE56457	Data from the linked ABRF-NGS study are available at GSE46876	forward
A553	RNA-Seq sequencing sites	SOLiD RNA-Seq library preparation and sequencing	A553	SEQC_LIF_PSU_A_4_L01_GCGGTAAGGC_FC2_23302023_20120308_F3.csfasta.gz	GEO	GSM1159242	http://www.ncbi.nlm.nih.gov/geo/query/acc.cgi?acc=GSE47774	Data processing and naming convention	GSE47774_SEQC_LIF_PSU.txt.gz	GEO	GSE47774	http://www.ncbi.nlm.nih.gov/geo/query/acc.cgi?acc=GSE47774	Microarray and primePCR record can be found at GSE56457	Data from the linked ABRF-NGS study are available at GSE46876	forward
A554	RNA-Seq sequencing sites	SOLiD RNA-Seq library preparation and sequencing	A554	SEQC_LIF_PSU_A_4_L02_GCGGTAAGGC_FC1_23302023_20120308_F3.csfasta.gz	GEO	GSM1159243	http://www.ncbi.nlm.nih.gov/geo/query/acc.cgi?acc=GSE47774	Data processing and naming convention	GSE47774_SEQC_LIF_PSU.txt.gz	GEO	GSE47774	http://www.ncbi.nlm.nih.gov/geo/query/acc.cgi?acc=GSE47774	Microarray and primePCR record can be found at GSE56457	Data from the linked ABRF-NGS study are available at GSE46876	forward
A555	RNA-Seq sequencing sites	SOLiD RNA-Seq library preparation and sequencing	A555	SEQC_LIF_PSU_A_4_L02_GCGGTAAGGC_FC2_23302023_20120308_F3.csfasta.gz	GEO	GSM1159244	http://www.ncbi.nlm.nih.gov/geo/query/acc.cgi?acc=GSE47774	Data processing and naming convention	GSE47774_SEQC_LIF_PSU.txt.gz	GEO	GSE47774	http://www.ncbi.nlm.nih.gov/geo/query/acc.cgi?acc=GSE47774	Microarray and primePCR record can be found at GSE56457	Data from the linked ABRF-NGS study are available at GSE46876	forward
A556	RNA-Seq sequencing sites	SOLiD RNA-Seq library preparation and sequencing	A556	SEQC_LIF_PSU_A_4_L03_GCGGTAAGGC_FC1_23302023_20120308_F3.csfasta.gz	GEO	GSM1159245	http://www.ncbi.nlm.nih.gov/geo/query/acc.cgi?acc=GSE47774	Data processing and naming convention	GSE47774_SEQC_LIF_PSU.txt.gz	GEO	GSE47774	http://www.ncbi.nlm.nih.gov/geo/query/acc.cgi?acc=GSE47774	Microarray and primePCR record can be found at GSE56457	Data from the linked ABRF-NGS study are available at GSE46876	forward
A557	RNA-Seq sequencing sites	SOLiD RNA-Seq library preparation and sequencing	A557	SEQC_LIF_PSU_A_4_L03_GCGGTAAGGC_FC2_23302023_20120308_F3.csfasta.gz	GEO	GSM1159246	http://www.ncbi.nlm.nih.gov/geo/query/acc.cgi?acc=GSE47774	Data processing and naming convention	GSE47774_SEQC_LIF_PSU.txt.gz	GEO	GSE47774	http://www.ncbi.nlm.nih.gov/geo/query/acc.cgi?acc=GSE47774	Microarray and primePCR record can be found at GSE56457	Data from the linked ABRF-NGS study are available at GSE46876	forward
A558	RNA-Seq sequencing sites	SOLiD RNA-Seq library preparation and sequencing	A558	SEQC_LIF_PSU_A_4_L04_GCGGTAAGGC_FC1_23302023_20120308_F3.csfasta.gz	GEO	GSM1159247	http://www.ncbi.nlm.nih.gov/geo/query/acc.cgi?acc=GSE47774	Data processing and naming convention	GSE47774_SEQC_LIF_PSU.txt.gz	GEO	GSE47774	http://www.ncbi.nlm.nih.gov/geo/query/acc.cgi?acc=GSE47774	Microarray and primePCR record can be found at GSE56457	Data from the linked ABRF-NGS study are available at GSE46876	forward
A559	RNA-Seq sequencing sites	SOLiD RNA-Seq library preparation and sequencing	A559	SEQC_LIF_PSU_A_4_L04_GCGGTAAGGC_FC2_23302023_20120308_F3.csfasta.gz	GEO	GSM1159248	http://www.ncbi.nlm.nih.gov/geo/query/acc.cgi?acc=GSE47774	Data processing and naming convention	GSE47774_SEQC_LIF_PSU.txt.gz	GEO	GSE47774	http://www.ncbi.nlm.nih.gov/geo/query/acc.cgi?acc=GSE47774	Microarray and primePCR record can be found at GSE56457	Data from the linked ABRF-NGS study are available at GSE46876	forward
A560	RNA-Seq sequencing sites	SOLiD RNA-Seq library preparation and sequencing	A560	SEQC_LIF_PSU_A_4_L05_GCGGTAAGGC_FC1_23302023_20120308_F3.csfasta.gz	GEO	GSM1159249	http://www.ncbi.nlm.nih.gov/geo/query/acc.cgi?acc=GSE47774	Data processing and naming convention	GSE47774_SEQC_LIF_PSU.txt.gz	GEO	GSE47774	http://www.ncbi.nlm.nih.gov/geo/query/acc.cgi?acc=GSE47774	Microarray and primePCR record can be found at GSE56457	Data from the linked ABRF-NGS study are available at GSE46876	forward
A561	RNA-Seq sequencing sites	SOLiD RNA-Seq library preparation and sequencing	A561	SEQC_LIF_PSU_A_4_L05_GCGGTAAGGC_FC2_23302023_20120308_F3.csfasta.gz	GEO	GSM1159250	http://www.ncbi.nlm.nih.gov/geo/query/acc.cgi?acc=GSE47774	Data processing and naming convention	GSE47774_SEQC_LIF_PSU.txt.gz	GEO	GSE47774	http://www.ncbi.nlm.nih.gov/geo/query/acc.cgi?acc=GSE47774	Microarray and primePCR record can be found at GSE56457	Data from the linked ABRF-NGS study are available at GSE46876	forward
A562	RNA-Seq sequencing sites	SOLiD RNA-Seq library preparation and sequencing	A562	SEQC_LIF_PSU_A_4_L06_GCGGTAAGGC_FC1_23302023_20120308_F3.csfasta.gz	GEO	GSM1159251	http://www.ncbi.nlm.nih.gov/geo/query/acc.cgi?acc=GSE47774	Data processing and naming convention	GSE47774_SEQC_LIF_PSU.txt.gz	GEO	GSE47774	http://www.ncbi.nlm.nih.gov/geo/query/acc.cgi?acc=GSE47774	Microarray and primePCR record can be found at GSE56457	Data from the linked ABRF-NGS study are available at GSE46876	forward
A563	RNA-Seq sequencing sites	SOLiD RNA-Seq library preparation and sequencing	A563	SEQC_LIF_PSU_A_4_L06_GCGGTAAGGC_FC2_23302023_20120308_F3.csfasta.gz	GEO	GSM1159252	http://www.ncbi.nlm.nih.gov/geo/query/acc.cgi?acc=GSE47774	Data processing and naming convention	GSE47774_SEQC_LIF_PSU.txt.gz	GEO	GSE47774	http://www.ncbi.nlm.nih.gov/geo/query/acc.cgi?acc=GSE47774	Microarray and primePCR record can be found at GSE56457	Data from the linked ABRF-NGS study are available at GSE46876	forward
A564	RNA-Seq sequencing sites	SOLiD RNA-Seq library preparation and sequencing	A564	SEQC_LIF_PSU_A_5_L01_GTGCGGTTCC_FC1_23302023_20120308_F3.csfasta.gz	GEO	GSM1159253	http://www.ncbi.nlm.nih.gov/geo/query/acc.cgi?acc=GSE47774	Data processing and naming convention	GSE47774_SEQC_LIF_PSU.txt.gz	GEO	GSE47774	http://www.ncbi.nlm.nih.gov/geo/query/acc.cgi?acc=GSE47774	Microarray and primePCR record can be found at GSE56457	Data from the linked ABRF-NGS study are available at GSE46876	forward
A565	RNA-Seq sequencing sites	SOLiD RNA-Seq library preparation and sequencing	A565	SEQC_LIF_PSU_A_5_L01_GTGCGGTTCC_FC2_23302023_20120308_F3.csfasta.gz	GEO	GSM1159254	http://www.ncbi.nlm.nih.gov/geo/query/acc.cgi?acc=GSE47774	Data processing and naming convention	GSE47774_SEQC_LIF_PSU.txt.gz	GEO	GSE47774	http://www.ncbi.nlm.nih.gov/geo/query/acc.cgi?acc=GSE47774	Microarray and primePCR record can be found at GSE56457	Data from the linked ABRF-NGS study are available at GSE46876	forward
A566	RNA-Seq sequencing sites	SOLiD RNA-Seq library preparation and sequencing	A566	SEQC_LIF_PSU_A_5_L02_GTGCGGTTCC_FC1_23302023_20120308_F3.csfasta.gz	GEO	GSM1159255	http://www.ncbi.nlm.nih.gov/geo/query/acc.cgi?acc=GSE47774	Data processing and naming convention	GSE47774_SEQC_LIF_PSU.txt.gz	GEO	GSE47774	http://www.ncbi.nlm.nih.gov/geo/query/acc.cgi?acc=GSE47774	Microarray and primePCR record can be found at GSE56457	Data from the linked ABRF-NGS study are available at GSE46876	forward
A567	RNA-Seq sequencing sites	SOLiD RNA-Seq library preparation and sequencing	A567	SEQC_LIF_PSU_A_5_L02_GTGCGGTTCC_FC2_23302023_20120308_F3.csfasta.gz	GEO	GSM1159256	http://www.ncbi.nlm.nih.gov/geo/query/acc.cgi?acc=GSE47774	Data processing and naming convention	GSE47774_SEQC_LIF_PSU.txt.gz	GEO	GSE47774	http://www.ncbi.nlm.nih.gov/geo/query/acc.cgi?acc=GSE47774	Microarray and primePCR record can be found at GSE56457	Data from the linked ABRF-NGS study are available at GSE46876	forward
A568	RNA-Seq sequencing sites	SOLiD RNA-Seq library preparation and sequencing	A568	SEQC_LIF_PSU_A_5_L03_GTGCGGTTCC_FC1_23302023_20120308_F3.csfasta.gz	GEO	GSM1159257	http://www.ncbi.nlm.nih.gov/geo/query/acc.cgi?acc=GSE47774	Data processing and naming convention	GSE47774_SEQC_LIF_PSU.txt.gz	GEO	GSE47774	http://www.ncbi.nlm.nih.gov/geo/query/acc.cgi?acc=GSE47774	Microarray and primePCR record can be found at GSE56457	Data from the linked ABRF-NGS study are available at GSE46876	forward
A569	RNA-Seq sequencing sites	SOLiD RNA-Seq library preparation and sequencing	A569	SEQC_LIF_PSU_A_5_L03_GTGCGGTTCC_FC2_23302023_20120308_F3.csfasta.gz	GEO	GSM1159258	http://www.ncbi.nlm.nih.gov/geo/query/acc.cgi?acc=GSE47774	Data processing and naming convention	GSE47774_SEQC_LIF_PSU.txt.gz	GEO	GSE47774	http://www.ncbi.nlm.nih.gov/geo/query/acc.cgi?acc=GSE47774	Microarray and primePCR record can be found at GSE56457	Data from the linked ABRF-NGS study are available at GSE46876	forward
A570	RNA-Seq sequencing sites	SOLiD RNA-Seq library preparation and sequencing	A570	SEQC_LIF_PSU_A_5_L04_GTGCGGTTCC_FC1_23302023_20120308_F3.csfasta.gz	GEO	GSM1159259	http://www.ncbi.nlm.nih.gov/geo/query/acc.cgi?acc=GSE47774	Data processing and naming convention	GSE47774_SEQC_LIF_PSU.txt.gz	GEO	GSE47774	http://www.ncbi.nlm.nih.gov/geo/query/acc.cgi?acc=GSE47774	Microarray and primePCR record can be found at GSE56457	Data from the linked ABRF-NGS study are available at GSE46876	forward
A571	RNA-Seq sequencing sites	SOLiD RNA-Seq library preparation and sequencing	A571	SEQC_LIF_PSU_A_5_L04_GTGCGGTTCC_FC2_23302023_20120308_F3.csfasta.gz	GEO	GSM1159260	http://www.ncbi.nlm.nih.gov/geo/query/acc.cgi?acc=GSE47774	Data processing and naming convention	GSE47774_SEQC_LIF_PSU.txt.gz	GEO	GSE47774	http://www.ncbi.nlm.nih.gov/geo/query/acc.cgi?acc=GSE47774	Microarray and primePCR record can be found at GSE56457	Data from the linked ABRF-NGS study are available at GSE46876	forward
A572	RNA-Seq sequencing sites	SOLiD RNA-Seq library preparation and sequencing	A572	SEQC_LIF_PSU_A_5_L05_GTGCGGTTCC_FC1_23302023_20120308_F3.csfasta.gz	GEO	GSM1159261	http://www.ncbi.nlm.nih.gov/geo/query/acc.cgi?acc=GSE47774	Data processing and naming convention	GSE47774_SEQC_LIF_PSU.txt.gz	GEO	GSE47774	http://www.ncbi.nlm.nih.gov/geo/query/acc.cgi?acc=GSE47774	Microarray and primePCR record can be found at GSE56457	Data from the linked ABRF-NGS study are available at GSE46876	forward
A573	RNA-Seq sequencing sites	SOLiD RNA-Seq library preparation and sequencing	A573	SEQC_LIF_PSU_A_5_L05_GTGCGGTTCC_FC2_23302023_20120308_F3.csfasta.gz	GEO	GSM1159262	http://www.ncbi.nlm.nih.gov/geo/query/acc.cgi?acc=GSE47774	Data processing and naming convention	GSE47774_SEQC_LIF_PSU.txt.gz	GEO	GSE47774	http://www.ncbi.nlm.nih.gov/geo/query/acc.cgi?acc=GSE47774	Microarray and primePCR record can be found at GSE56457	Data from the linked ABRF-NGS study are available at GSE46876	forward
A574	RNA-Seq sequencing sites	SOLiD RNA-Seq library preparation and sequencing	A574	SEQC_LIF_PSU_A_5_L06_GTGCGGTTCC_FC1_23302023_20120308_F3.csfasta.gz	GEO	GSM1159263	http://www.ncbi.nlm.nih.gov/geo/query/acc.cgi?acc=GSE47774	Data processing and naming convention	GSE47774_SEQC_LIF_PSU.txt.gz	GEO	GSE47774	http://www.ncbi.nlm.nih.gov/geo/query/acc.cgi?acc=GSE47774	Microarray and primePCR record can be found at GSE56457	Data from the linked ABRF-NGS study are available at GSE46876	forward
A575	RNA-Seq sequencing sites	SOLiD RNA-Seq library preparation and sequencing	A575	SEQC_LIF_PSU_A_5_L06_GTGCGGTTCC_FC2_23302023_20120308_F3.csfasta.gz	GEO	GSM1159264	http://www.ncbi.nlm.nih.gov/geo/query/acc.cgi?acc=GSE47774	Data processing and naming convention	GSE47774_SEQC_LIF_PSU.txt.gz	GEO	GSE47774	http://www.ncbi.nlm.nih.gov/geo/query/acc.cgi?acc=GSE47774	Microarray and primePCR record can be found at GSE56457	Data from the linked ABRF-NGS study are available at GSE46876	forward
B516	RNA-Seq sequencing sites	SOLiD RNA-Seq library preparation and sequencing	B516	SEQC_LIF_PSU_B_1_L01_AGGGAGTGGT_FC1_23302023_20120308_F3.csfasta.gz	GEO	GSM1159265	http://www.ncbi.nlm.nih.gov/geo/query/acc.cgi?acc=GSE47774	Data processing and naming convention	GSE47774_SEQC_LIF_PSU.txt.gz	GEO	GSE47774	http://www.ncbi.nlm.nih.gov/geo/query/acc.cgi?acc=GSE47774	Microarray and primePCR record can be found at GSE56457	Data from the linked ABRF-NGS study are available at GSE46876	forward
B517	RNA-Seq sequencing sites	SOLiD RNA-Seq library preparation and sequencing	B517	SEQC_LIF_PSU_B_1_L01_AGGGAGTGGT_FC2_23302023_20120308_F3.csfasta.gz	GEO	GSM1159266	http://www.ncbi.nlm.nih.gov/geo/query/acc.cgi?acc=GSE47774	Data processing and naming convention	GSE47774_SEQC_LIF_PSU.txt.gz	GEO	GSE47774	http://www.ncbi.nlm.nih.gov/geo/query/acc.cgi?acc=GSE47774	Microarray and primePCR record can be found at GSE56457	Data from the linked ABRF-NGS study are available at GSE46876	forward
B518	RNA-Seq sequencing sites	SOLiD RNA-Seq library preparation and sequencing	B518	SEQC_LIF_PSU_B_1_L02_AGGGAGTGGT_FC1_23302023_20120308_F3.csfasta.gz	GEO	GSM1159267	http://www.ncbi.nlm.nih.gov/geo/query/acc.cgi?acc=GSE47774	Data processing and naming convention	GSE47774_SEQC_LIF_PSU.txt.gz	GEO	GSE47774	http://www.ncbi.nlm.nih.gov/geo/query/acc.cgi?acc=GSE47774	Microarray and primePCR record can be found at GSE56457	Data from the linked ABRF-NGS study are available at GSE46876	forward
B519	RNA-Seq sequencing sites	SOLiD RNA-Seq library preparation and sequencing	B519	SEQC_LIF_PSU_B_1_L02_AGGGAGTGGT_FC2_23302023_20120308_F3.csfasta.gz	GEO	GSM1159268	http://www.ncbi.nlm.nih.gov/geo/query/acc.cgi?acc=GSE47774	Data processing and naming convention	GSE47774_SEQC_LIF_PSU.txt.gz	GEO	GSE47774	http://www.ncbi.nlm.nih.gov/geo/query/acc.cgi?acc=GSE47774	Microarray and primePCR record can be found at GSE56457	Data from the linked ABRF-NGS study are available at GSE46876	forward
B520	RNA-Seq sequencing sites	SOLiD RNA-Seq library preparation and sequencing	B520	SEQC_LIF_PSU_B_1_L03_AGGGAGTGGT_FC1_23302023_20120308_F3.csfasta.gz	GEO	GSM1159269	http://www.ncbi.nlm.nih.gov/geo/query/acc.cgi?acc=GSE47774	Data processing and naming convention	GSE47774_SEQC_LIF_PSU.txt.gz	GEO	GSE47774	http://www.ncbi.nlm.nih.gov/geo/query/acc.cgi?acc=GSE47774	Microarray and primePCR record can be found at GSE56457	Data from the linked ABRF-NGS study are available at GSE46876	forward
B521	RNA-Seq sequencing sites	SOLiD RNA-Seq library preparation and sequencing	B521	SEQC_LIF_PSU_B_1_L03_AGGGAGTGGT_FC2_23302023_20120308_F3.csfasta.gz	GEO	GSM1159270	http://www.ncbi.nlm.nih.gov/geo/query/acc.cgi?acc=GSE47774	Data processing and naming convention	GSE47774_SEQC_LIF_PSU.txt.gz	GEO	GSE47774	http://www.ncbi.nlm.nih.gov/geo/query/acc.cgi?acc=GSE47774	Microarray and primePCR record can be found at GSE56457	Data from the linked ABRF-NGS study are available at GSE46876	forward
B522	RNA-Seq sequencing sites	SOLiD RNA-Seq library preparation and sequencing	B522	SEQC_LIF_PSU_B_1_L04_AGGGAGTGGT_FC1_23302023_20120308_F3.csfasta.gz	GEO	GSM1159271	http://www.ncbi.nlm.nih.gov/geo/query/acc.cgi?acc=GSE47774	Data processing and naming convention	GSE47774_SEQC_LIF_PSU.txt.gz	GEO	GSE47774	http://www.ncbi.nlm.nih.gov/geo/query/acc.cgi?acc=GSE47774	Microarray and primePCR record can be found at GSE56457	Data from the linked ABRF-NGS study are available at GSE46876	forward
B523	RNA-Seq sequencing sites	SOLiD RNA-Seq library preparation and sequencing	B523	SEQC_LIF_PSU_B_1_L04_AGGGAGTGGT_FC2_23302023_20120308_F3.csfasta.gz	GEO	GSM1159272	http://www.ncbi.nlm.nih.gov/geo/query/acc.cgi?acc=GSE47774	Data processing and naming convention	GSE47774_SEQC_LIF_PSU.txt.gz	GEO	GSE47774	http://www.ncbi.nlm.nih.gov/geo/query/acc.cgi?acc=GSE47774	Microarray and primePCR record can be found at GSE56457	Data from the linked ABRF-NGS study are available at GSE46876	forward
B524	RNA-Seq sequencing sites	SOLiD RNA-Seq library preparation and sequencing	B524	SEQC_LIF_PSU_B_1_L05_AGGGAGTGGT_FC1_23302023_20120308_F3.csfasta.gz	GEO	GSM1159273	http://www.ncbi.nlm.nih.gov/geo/query/acc.cgi?acc=GSE47774	Data processing and naming convention	GSE47774_SEQC_LIF_PSU.txt.gz	GEO	GSE47774	http://www.ncbi.nlm.nih.gov/geo/query/acc.cgi?acc=GSE47774	Microarray and primePCR record can be found at GSE56457	Data from the linked ABRF-NGS study are available at GSE46876	forward
B525	RNA-Seq sequencing sites	SOLiD RNA-Seq library preparation and sequencing	B525	SEQC_LIF_PSU_B_1_L05_AGGGAGTGGT_FC2_23302023_20120308_F3.csfasta.gz	GEO	GSM1159274	http://www.ncbi.nlm.nih.gov/geo/query/acc.cgi?acc=GSE47774	Data processing and naming convention	GSE47774_SEQC_LIF_PSU.txt.gz	GEO	GSE47774	http://www.ncbi.nlm.nih.gov/geo/query/acc.cgi?acc=GSE47774	Microarray and primePCR record can be found at GSE56457	Data from the linked ABRF-NGS study are available at GSE46876	forward
B526	RNA-Seq sequencing sites	SOLiD RNA-Seq library preparation and sequencing	B526	SEQC_LIF_PSU_B_1_L06_AGGGAGTGGT_FC1_23302023_20120308_F3.csfasta.gz	GEO	GSM1159275	http://www.ncbi.nlm.nih.gov/geo/query/acc.cgi?acc=GSE47774	Data processing and naming convention	GSE47774_SEQC_LIF_PSU.txt.gz	GEO	GSE47774	http://www.ncbi.nlm.nih.gov/geo/query/acc.cgi?acc=GSE47774	Microarray and primePCR record can be found at GSE56457	Data from the linked ABRF-NGS study are available at GSE46876	forward
B527	RNA-Seq sequencing sites	SOLiD RNA-Seq library preparation and sequencing	B527	SEQC_LIF_PSU_B_1_L06_AGGGAGTGGT_FC2_23302023_20120308_F3.csfasta.gz	GEO	GSM1159276	http://www.ncbi.nlm.nih.gov/geo/query/acc.cgi?acc=GSE47774	Data processing and naming convention	GSE47774_SEQC_LIF_PSU.txt.gz	GEO	GSE47774	http://www.ncbi.nlm.nih.gov/geo/query/acc.cgi?acc=GSE47774	Microarray and primePCR record can be found at GSE56457	Data from the linked ABRF-NGS study are available at GSE46876	forward
B528	RNA-Seq sequencing sites	SOLiD RNA-Seq library preparation and sequencing	B528	SEQC_LIF_PSU_B_2_L01_GCGAGGGACA_FC1_23302023_20120308_F3.csfasta.gz	GEO	GSM1159277	http://www.ncbi.nlm.nih.gov/geo/query/acc.cgi?acc=GSE47774	Data processing and naming convention	GSE47774_SEQC_LIF_PSU.txt.gz	GEO	GSE47774	http://www.ncbi.nlm.nih.gov/geo/query/acc.cgi?acc=GSE47774	Microarray and primePCR record can be found at GSE56457	Data from the linked ABRF-NGS study are available at GSE46876	forward
B529	RNA-Seq sequencing sites	SOLiD RNA-Seq library preparation and sequencing	B529	SEQC_LIF_PSU_B_2_L01_GCGAGGGACA_FC2_23302023_20120308_F3.csfasta.gz	GEO	GSM1159278	http://www.ncbi.nlm.nih.gov/geo/query/acc.cgi?acc=GSE47774	Data processing and naming convention	GSE47774_SEQC_LIF_PSU.txt.gz	GEO	GSE47774	http://www.ncbi.nlm.nih.gov/geo/query/acc.cgi?acc=GSE47774	Microarray and primePCR record can be found at GSE56457	Data from the linked ABRF-NGS study are available at GSE46876	forward
B530	RNA-Seq sequencing sites	SOLiD RNA-Seq library preparation and sequencing	B530	SEQC_LIF_PSU_B_2_L02_GCGAGGGACA_FC1_23302023_20120308_F3.csfasta.gz	GEO	GSM1159279	http://www.ncbi.nlm.nih.gov/geo/query/acc.cgi?acc=GSE47774	Data processing and naming convention	GSE47774_SEQC_LIF_PSU.txt.gz	GEO	GSE47774	http://www.ncbi.nlm.nih.gov/geo/query/acc.cgi?acc=GSE47774	Microarray and primePCR record can be found at GSE56457	Data from the linked ABRF-NGS study are available at GSE46876	forward
B531	RNA-Seq sequencing sites	SOLiD RNA-Seq library preparation and sequencing	B531	SEQC_LIF_PSU_B_2_L02_GCGAGGGACA_FC2_23302023_20120308_F3.csfasta.gz	GEO	GSM1159280	http://www.ncbi.nlm.nih.gov/geo/query/acc.cgi?acc=GSE47774	Data processing and naming convention	GSE47774_SEQC_LIF_PSU.txt.gz	GEO	GSE47774	http://www.ncbi.nlm.nih.gov/geo/query/acc.cgi?acc=GSE47774	Microarray and primePCR record can be found at GSE56457	Data from the linked ABRF-NGS study are available at GSE46876	forward
B532	RNA-Seq sequencing sites	SOLiD RNA-Seq library preparation and sequencing	B532	SEQC_LIF_PSU_B_2_L03_GCGAGGGACA_FC1_23302023_20120308_F3.csfasta.gz	GEO	GSM1159281	http://www.ncbi.nlm.nih.gov/geo/query/acc.cgi?acc=GSE47774	Data processing and naming convention	GSE47774_SEQC_LIF_PSU.txt.gz	GEO	GSE47774	http://www.ncbi.nlm.nih.gov/geo/query/acc.cgi?acc=GSE47774	Microarray and primePCR record can be found at GSE56457	Data from the linked ABRF-NGS study are available at GSE46876	forward
B533	RNA-Seq sequencing sites	SOLiD RNA-Seq library preparation and sequencing	B533	SEQC_LIF_PSU_B_2_L03_GCGAGGGACA_FC2_23302023_20120308_F3.csfasta.gz	GEO	GSM1159282	http://www.ncbi.nlm.nih.gov/geo/query/acc.cgi?acc=GSE47774	Data processing and naming convention	GSE47774_SEQC_LIF_PSU.txt.gz	GEO	GSE47774	http://www.ncbi.nlm.nih.gov/geo/query/acc.cgi?acc=GSE47774	Microarray and primePCR record can be found at GSE56457	Data from the linked ABRF-NGS study are available at GSE46876	forward
B534	RNA-Seq sequencing sites	SOLiD RNA-Seq library preparation and sequencing	B534	SEQC_LIF_PSU_B_2_L04_GCGAGGGACA_FC1_23302023_20120308_F3.csfasta.gz	GEO	GSM1159283	http://www.ncbi.nlm.nih.gov/geo/query/acc.cgi?acc=GSE47774	Data processing and naming convention	GSE47774_SEQC_LIF_PSU.txt.gz	GEO	GSE47774	http://www.ncbi.nlm.nih.gov/geo/query/acc.cgi?acc=GSE47774	Microarray and primePCR record can be found at GSE56457	Data from the linked ABRF-NGS study are available at GSE46876	forward
B535	RNA-Seq sequencing sites	SOLiD RNA-Seq library preparation and sequencing	B535	SEQC_LIF_PSU_B_2_L04_GCGAGGGACA_FC2_23302023_20120308_F3.csfasta.gz	GEO	GSM1159284	http://www.ncbi.nlm.nih.gov/geo/query/acc.cgi?acc=GSE47774	Data processing and naming convention	GSE47774_SEQC_LIF_PSU.txt.gz	GEO	GSE47774	http://www.ncbi.nlm.nih.gov/geo/query/acc.cgi?acc=GSE47774	Microarray and primePCR record can be found at GSE56457	Data from the linked ABRF-NGS study are available at GSE46876	forward
B536	RNA-Seq sequencing sites	SOLiD RNA-Seq library preparation and sequencing	B536	SEQC_LIF_PSU_B_2_L05_GCGAGGGACA_FC1_23302023_20120308_F3.csfasta.gz	GEO	GSM1159285	http://www.ncbi.nlm.nih.gov/geo/query/acc.cgi?acc=GSE47774	Data processing and naming convention	GSE47774_SEQC_LIF_PSU.txt.gz	GEO	GSE47774	http://www.ncbi.nlm.nih.gov/geo/query/acc.cgi?acc=GSE47774	Microarray and primePCR record can be found at GSE56457	Data from the linked ABRF-NGS study are available at GSE46876	forward
B537	RNA-Seq sequencing sites	SOLiD RNA-Seq library preparation and sequencing	B537	SEQC_LIF_PSU_B_2_L05_GCGAGGGACA_FC2_23302023_20120308_F3.csfasta.gz	GEO	GSM1159286	http://www.ncbi.nlm.nih.gov/geo/query/acc.cgi?acc=GSE47774	Data processing and naming convention	GSE47774_SEQC_LIF_PSU.txt.gz	GEO	GSE47774	http://www.ncbi.nlm.nih.gov/geo/query/acc.cgi?acc=GSE47774	Microarray and primePCR record can be found at GSE56457	Data from the linked ABRF-NGS study are available at GSE46876	forward
B538	RNA-Seq sequencing sites	SOLiD RNA-Seq library preparation and sequencing	B538	SEQC_LIF_PSU_B_2_L06_GCGAGGGACA_FC1_23302023_20120308_F3.csfasta.gz	GEO	GSM1159287	http://www.ncbi.nlm.nih.gov/geo/query/acc.cgi?acc=GSE47774	Data processing and naming convention	GSE47774_SEQC_LIF_PSU.txt.gz	GEO	GSE47774	http://www.ncbi.nlm.nih.gov/geo/query/acc.cgi?acc=GSE47774	Microarray and primePCR record can be found at GSE56457	Data from the linked ABRF-NGS study are available at GSE46876	forward
B539	RNA-Seq sequencing sites	SOLiD RNA-Seq library preparation and sequencing	B539	SEQC_LIF_PSU_B_2_L06_GCGAGGGACA_FC2_23302023_20120308_F3.csfasta.gz	GEO	GSM1159288	http://www.ncbi.nlm.nih.gov/geo/query/acc.cgi?acc=GSE47774	Data processing and naming convention	GSE47774_SEQC_LIF_PSU.txt.gz	GEO	GSE47774	http://www.ncbi.nlm.nih.gov/geo/query/acc.cgi?acc=GSE47774	Microarray and primePCR record can be found at GSE56457	Data from the linked ABRF-NGS study are available at GSE46876	forward
B540	RNA-Seq sequencing sites	SOLiD RNA-Seq library preparation and sequencing	B540	SEQC_LIF_PSU_B_3_L01_GCGGTAAGCT_FC1_23302023_20120308_F3.csfasta.gz	GEO	GSM1159289	http://www.ncbi.nlm.nih.gov/geo/query/acc.cgi?acc=GSE47774	Data processing and naming convention	GSE47774_SEQC_LIF_PSU.txt.gz	GEO	GSE47774	http://www.ncbi.nlm.nih.gov/geo/query/acc.cgi?acc=GSE47774	Microarray and primePCR record can be found at GSE56457	Data from the linked ABRF-NGS study are available at GSE46876	forward
B541	RNA-Seq sequencing sites	SOLiD RNA-Seq library preparation and sequencing	B541	SEQC_LIF_PSU_B_3_L01_GCGGTAAGCT_FC2_23302023_20120308_F3.csfasta.gz	GEO	GSM1159290	http://www.ncbi.nlm.nih.gov/geo/query/acc.cgi?acc=GSE47774	Data processing and naming convention	GSE47774_SEQC_LIF_PSU.txt.gz	GEO	GSE47774	http://www.ncbi.nlm.nih.gov/geo/query/acc.cgi?acc=GSE47774	Microarray and primePCR record can be found at GSE56457	Data from the linked ABRF-NGS study are available at GSE46876	forward
B542	RNA-Seq sequencing sites	SOLiD RNA-Seq library preparation and sequencing	B542	SEQC_LIF_PSU_B_3_L02_GCGGTAAGCT_FC1_23302023_20120308_F3.csfasta.gz	GEO	GSM1159291	http://www.ncbi.nlm.nih.gov/geo/query/acc.cgi?acc=GSE47774	Data processing and naming convention	GSE47774_SEQC_LIF_PSU.txt.gz	GEO	GSE47774	http://www.ncbi.nlm.nih.gov/geo/query/acc.cgi?acc=GSE47774	Microarray and primePCR record can be found at GSE56457	Data from the linked ABRF-NGS study are available at GSE46876	forward
B543	RNA-Seq sequencing sites	SOLiD RNA-Seq library preparation and sequencing	B543	SEQC_LIF_PSU_B_3_L02_GCGGTAAGCT_FC2_23302023_20120308_F3.csfasta.gz	GEO	GSM1159292	http://www.ncbi.nlm.nih.gov/geo/query/acc.cgi?acc=GSE47774	Data processing and naming convention	GSE47774_SEQC_LIF_PSU.txt.gz	GEO	GSE47774	http://www.ncbi.nlm.nih.gov/geo/query/acc.cgi?acc=GSE47774	Microarray and primePCR record can be found at GSE56457	Data from the linked ABRF-NGS study are available at GSE46876	forward
B544	RNA-Seq sequencing sites	SOLiD RNA-Seq library preparation and sequencing	B544	SEQC_LIF_PSU_B_3_L03_GCGGTAAGCT_FC1_23302023_20120308_F3.csfasta.gz	GEO	GSM1159293	http://www.ncbi.nlm.nih.gov/geo/query/acc.cgi?acc=GSE47774	Data processing and naming convention	GSE47774_SEQC_LIF_PSU.txt.gz	GEO	GSE47774	http://www.ncbi.nlm.nih.gov/geo/query/acc.cgi?acc=GSE47774	Microarray and primePCR record can be found at GSE56457	Data from the linked ABRF-NGS study are available at GSE46876	forward
B545	RNA-Seq sequencing sites	SOLiD RNA-Seq library preparation and sequencing	B545	SEQC_LIF_PSU_B_3_L03_GCGGTAAGCT_FC2_23302023_20120308_F3.csfasta.gz	GEO	GSM1159294	http://www.ncbi.nlm.nih.gov/geo/query/acc.cgi?acc=GSE47774	Data processing and naming convention	GSE47774_SEQC_LIF_PSU.txt.gz	GEO	GSE47774	http://www.ncbi.nlm.nih.gov/geo/query/acc.cgi?acc=GSE47774	Microarray and primePCR record can be found at GSE56457	Data from the linked ABRF-NGS study are available at GSE46876	forward
B546	RNA-Seq sequencing sites	SOLiD RNA-Seq library preparation and sequencing	B546	SEQC_LIF_PSU_B_3_L04_GCGGTAAGCT_FC1_23302023_20120308_F3.csfasta.gz	GEO	GSM1159295	http://www.ncbi.nlm.nih.gov/geo/query/acc.cgi?acc=GSE47774	Data processing and naming convention	GSE47774_SEQC_LIF_PSU.txt.gz	GEO	GSE47774	http://www.ncbi.nlm.nih.gov/geo/query/acc.cgi?acc=GSE47774	Microarray and primePCR record can be found at GSE56457	Data from the linked ABRF-NGS study are available at GSE46876	forward
B547	RNA-Seq sequencing sites	SOLiD RNA-Seq library preparation and sequencing	B547	SEQC_LIF_PSU_B_3_L04_GCGGTAAGCT_FC2_23302023_20120308_F3.csfasta.gz	GEO	GSM1159296	http://www.ncbi.nlm.nih.gov/geo/query/acc.cgi?acc=GSE47774	Data processing and naming convention	GSE47774_SEQC_LIF_PSU.txt.gz	GEO	GSE47774	http://www.ncbi.nlm.nih.gov/geo/query/acc.cgi?acc=GSE47774	Microarray and primePCR record can be found at GSE56457	Data from the linked ABRF-NGS study are available at GSE46876	forward
B548	RNA-Seq sequencing sites	SOLiD RNA-Seq library preparation and sequencing	B548	SEQC_LIF_PSU_B_3_L05_GCGGTAAGCT_FC1_23302023_20120308_F3.csfasta.gz	GEO	GSM1159297	http://www.ncbi.nlm.nih.gov/geo/query/acc.cgi?acc=GSE47774	Data processing and naming convention	GSE47774_SEQC_LIF_PSU.txt.gz	GEO	GSE47774	http://www.ncbi.nlm.nih.gov/geo/query/acc.cgi?acc=GSE47774	Microarray and primePCR record can be found at GSE56457	Data from the linked ABRF-NGS study are available at GSE46876	forward
B549	RNA-Seq sequencing sites	SOLiD RNA-Seq library preparation and sequencing	B549	SEQC_LIF_PSU_B_3_L05_GCGGTAAGCT_FC2_23302023_20120308_F3.csfasta.gz	GEO	GSM1159298	http://www.ncbi.nlm.nih.gov/geo/query/acc.cgi?acc=GSE47774	Data processing and naming convention	GSE47774_SEQC_LIF_PSU.txt.gz	GEO	GSE47774	http://www.ncbi.nlm.nih.gov/geo/query/acc.cgi?acc=GSE47774	Microarray and primePCR record can be found at GSE56457	Data from the linked ABRF-NGS study are available at GSE46876	forward
B550	RNA-Seq sequencing sites	SOLiD RNA-Seq library preparation and sequencing	B550	SEQC_LIF_PSU_B_3_L06_GCGGTAAGCT_FC1_23302023_20120308_F3.csfasta.gz	GEO	GSM1159299	http://www.ncbi.nlm.nih.gov/geo/query/acc.cgi?acc=GSE47774	Data processing and naming convention	GSE47774_SEQC_LIF_PSU.txt.gz	GEO	GSE47774	http://www.ncbi.nlm.nih.gov/geo/query/acc.cgi?acc=GSE47774	Microarray and primePCR record can be found at GSE56457	Data from the linked ABRF-NGS study are available at GSE46876	forward
B551	RNA-Seq sequencing sites	SOLiD RNA-Seq library preparation and sequencing	B551	SEQC_LIF_PSU_B_3_L06_GCGGTAAGCT_FC2_23302023_20120308_F3.csfasta.gz	GEO	GSM1159300	http://www.ncbi.nlm.nih.gov/geo/query/acc.cgi?acc=GSE47774	Data processing and naming convention	GSE47774_SEQC_LIF_PSU.txt.gz	GEO	GSE47774	http://www.ncbi.nlm.nih.gov/geo/query/acc.cgi?acc=GSE47774	Microarray and primePCR record can be found at GSE56457	Data from the linked ABRF-NGS study are available at GSE46876	forward
B552	RNA-Seq sequencing sites	SOLiD RNA-Seq library preparation and sequencing	B552	SEQC_LIF_PSU_B_4_L01_GTGCGGCAGA_FC1_23302023_20120308_F3.csfasta.gz	GEO	GSM1159301	http://www.ncbi.nlm.nih.gov/geo/query/acc.cgi?acc=GSE47774	Data processing and naming convention	GSE47774_SEQC_LIF_PSU.txt.gz	GEO	GSE47774	http://www.ncbi.nlm.nih.gov/geo/query/acc.cgi?acc=GSE47774	Microarray and primePCR record can be found at GSE56457	Data from the linked ABRF-NGS study are available at GSE46876	forward
B553	RNA-Seq sequencing sites	SOLiD RNA-Seq library preparation and sequencing	B553	SEQC_LIF_PSU_B_4_L01_GTGCGGCAGA_FC2_23302023_20120308_F3.csfasta.gz	GEO	GSM1159302	http://www.ncbi.nlm.nih.gov/geo/query/acc.cgi?acc=GSE47774	Data processing and naming convention	GSE47774_SEQC_LIF_PSU.txt.gz	GEO	GSE47774	http://www.ncbi.nlm.nih.gov/geo/query/acc.cgi?acc=GSE47774	Microarray and primePCR record can be found at GSE56457	Data from the linked ABRF-NGS study are available at GSE46876	forward
B554	RNA-Seq sequencing sites	SOLiD RNA-Seq library preparation and sequencing	B554	SEQC_LIF_PSU_B_4_L02_GTGCGGCAGA_FC1_23302023_20120308_F3.csfasta.gz	GEO	GSM1159303	http://www.ncbi.nlm.nih.gov/geo/query/acc.cgi?acc=GSE47774	Data processing and naming convention	GSE47774_SEQC_LIF_PSU.txt.gz	GEO	GSE47774	http://www.ncbi.nlm.nih.gov/geo/query/acc.cgi?acc=GSE47774	Microarray and primePCR record can be found at GSE56457	Data from the linked ABRF-NGS study are available at GSE46876	forward
B555	RNA-Seq sequencing sites	SOLiD RNA-Seq library preparation and sequencing	B555	SEQC_LIF_PSU_B_4_L02_GTGCGGCAGA_FC2_23302023_20120308_F3.csfasta.gz	GEO	GSM1159304	http://www.ncbi.nlm.nih.gov/geo/query/acc.cgi?acc=GSE47774	Data processing and naming convention	GSE47774_SEQC_LIF_PSU.txt.gz	GEO	GSE47774	http://www.ncbi.nlm.nih.gov/geo/query/acc.cgi?acc=GSE47774	Microarray and primePCR record can be found at GSE56457	Data from the linked ABRF-NGS study are available at GSE46876	forward
B556	RNA-Seq sequencing sites	SOLiD RNA-Seq library preparation and sequencing	B556	SEQC_LIF_PSU_B_4_L03_GTGCGGCAGA_FC1_23302023_20120308_F3.csfasta.gz	GEO	GSM1159305	http://www.ncbi.nlm.nih.gov/geo/query/acc.cgi?acc=GSE47774	Data processing and naming convention	GSE47774_SEQC_LIF_PSU.txt.gz	GEO	GSE47774	http://www.ncbi.nlm.nih.gov/geo/query/acc.cgi?acc=GSE47774	Microarray and primePCR record can be found at GSE56457	Data from the linked ABRF-NGS study are available at GSE46876	forward
B557	RNA-Seq sequencing sites	SOLiD RNA-Seq library preparation and sequencing	B557	SEQC_LIF_PSU_B_4_L03_GTGCGGCAGA_FC2_23302023_20120308_F3.csfasta.gz	GEO	GSM1159306	http://www.ncbi.nlm.nih.gov/geo/query/acc.cgi?acc=GSE47774	Data processing and naming convention	GSE47774_SEQC_LIF_PSU.txt.gz	GEO	GSE47774	http://www.ncbi.nlm.nih.gov/geo/query/acc.cgi?acc=GSE47774	Microarray and primePCR record can be found at GSE56457	Data from the linked ABRF-NGS study are available at GSE46876	forward
B558	RNA-Seq sequencing sites	SOLiD RNA-Seq library preparation and sequencing	B558	SEQC_LIF_PSU_B_4_L04_GTGCGGCAGA_FC1_23302023_20120308_F3.csfasta.gz	GEO	GSM1159307	http://www.ncbi.nlm.nih.gov/geo/query/acc.cgi?acc=GSE47774	Data processing and naming convention	GSE47774_SEQC_LIF_PSU.txt.gz	GEO	GSE47774	http://www.ncbi.nlm.nih.gov/geo/query/acc.cgi?acc=GSE47774	Microarray and primePCR record can be found at GSE56457	Data from the linked ABRF-NGS study are available at GSE46876	forward
B559	RNA-Seq sequencing sites	SOLiD RNA-Seq library preparation and sequencing	B559	SEQC_LIF_PSU_B_4_L04_GTGCGGCAGA_FC2_23302023_20120308_F3.csfasta.gz	GEO	GSM1159308	http://www.ncbi.nlm.nih.gov/geo/query/acc.cgi?acc=GSE47774	Data processing and naming convention	GSE47774_SEQC_LIF_PSU.txt.gz	GEO	GSE47774	http://www.ncbi.nlm.nih.gov/geo/query/acc.cgi?acc=GSE47774	Microarray and primePCR record can be found at GSE56457	Data from the linked ABRF-NGS study are available at GSE46876	forward
B560	RNA-Seq sequencing sites	SOLiD RNA-Seq library preparation and sequencing	B560	SEQC_LIF_PSU_B_4_L05_GTGCGGCAGA_FC1_23302023_20120308_F3.csfasta.gz	GEO	GSM1159309	http://www.ncbi.nlm.nih.gov/geo/query/acc.cgi?acc=GSE47774	Data processing and naming convention	GSE47774_SEQC_LIF_PSU.txt.gz	GEO	GSE47774	http://www.ncbi.nlm.nih.gov/geo/query/acc.cgi?acc=GSE47774	Microarray and primePCR record can be found at GSE56457	Data from the linked ABRF-NGS study are available at GSE46876	forward
B561	RNA-Seq sequencing sites	SOLiD RNA-Seq library preparation and sequencing	B561	SEQC_LIF_PSU_B_4_L05_GTGCGGCAGA_FC2_23302023_20120308_F3.csfasta.gz	GEO	GSM1159310	http://www.ncbi.nlm.nih.gov/geo/query/acc.cgi?acc=GSE47774	Data processing and naming convention	GSE47774_SEQC_LIF_PSU.txt.gz	GEO	GSE47774	http://www.ncbi.nlm.nih.gov/geo/query/acc.cgi?acc=GSE47774	Microarray and primePCR record can be found at GSE56457	Data from the linked ABRF-NGS study are available at GSE46876	forward
B562	RNA-Seq sequencing sites	SOLiD RNA-Seq library preparation and sequencing	B562	SEQC_LIF_PSU_B_4_L06_GTGCGGCAGA_FC1_23302023_20120308_F3.csfasta.gz	GEO	GSM1159311	http://www.ncbi.nlm.nih.gov/geo/query/acc.cgi?acc=GSE47774	Data processing and naming convention	GSE47774_SEQC_LIF_PSU.txt.gz	GEO	GSE47774	http://www.ncbi.nlm.nih.gov/geo/query/acc.cgi?acc=GSE47774	Microarray and primePCR record can be found at GSE56457	Data from the linked ABRF-NGS study are available at GSE46876	forward
B563	RNA-Seq sequencing sites	SOLiD RNA-Seq library preparation and sequencing	B563	SEQC_LIF_PSU_B_4_L06_GTGCGGCAGA_FC2_23302023_20120308_F3.csfasta.gz	GEO	GSM1159312	http://www.ncbi.nlm.nih.gov/geo/query/acc.cgi?acc=GSE47774	Data processing and naming convention	GSE47774_SEQC_LIF_PSU.txt.gz	GEO	GSE47774	http://www.ncbi.nlm.nih.gov/geo/query/acc.cgi?acc=GSE47774	Microarray and primePCR record can be found at GSE56457	Data from the linked ABRF-NGS study are available at GSE46876	forward
B564	RNA-Seq sequencing sites	SOLiD RNA-Seq library preparation and sequencing	B564	SEQC_LIF_PSU_B_5_L01_GAGAAGATGA_FC1_23302023_20120308_F3.csfasta.gz	GEO	GSM1159313	http://www.ncbi.nlm.nih.gov/geo/query/acc.cgi?acc=GSE47774	Data processing and naming convention	GSE47774_SEQC_LIF_PSU.txt.gz	GEO	GSE47774	http://www.ncbi.nlm.nih.gov/geo/query/acc.cgi?acc=GSE47774	Microarray and primePCR record can be found at GSE56457	Data from the linked ABRF-NGS study are available at GSE46876	forward
B565	RNA-Seq sequencing sites	SOLiD RNA-Seq library preparation and sequencing	B565	SEQC_LIF_PSU_B_5_L01_GAGAAGATGA_FC2_23302023_20120308_F3.csfasta.gz	GEO	GSM1159314	http://www.ncbi.nlm.nih.gov/geo/query/acc.cgi?acc=GSE47774	Data processing and naming convention	GSE47774_SEQC_LIF_PSU.txt.gz	GEO	GSE47774	http://www.ncbi.nlm.nih.gov/geo/query/acc.cgi?acc=GSE47774	Microarray and primePCR record can be found at GSE56457	Data from the linked ABRF-NGS study are available at GSE46876	forward
B566	RNA-Seq sequencing sites	SOLiD RNA-Seq library preparation and sequencing	B566	SEQC_LIF_PSU_B_5_L02_GAGAAGATGA_FC1_23302023_20120308_F3.csfasta.gz	GEO	GSM1159315	http://www.ncbi.nlm.nih.gov/geo/query/acc.cgi?acc=GSE47774	Data processing and naming convention	GSE47774_SEQC_LIF_PSU.txt.gz	GEO	GSE47774	http://www.ncbi.nlm.nih.gov/geo/query/acc.cgi?acc=GSE47774	Microarray and primePCR record can be found at GSE56457	Data from the linked ABRF-NGS study are available at GSE46876	forward
B567	RNA-Seq sequencing sites	SOLiD RNA-Seq library preparation and sequencing	B567	SEQC_LIF_PSU_B_5_L02_GAGAAGATGA_FC2_23302023_20120308_F3.csfasta.gz	GEO	GSM1159316	http://www.ncbi.nlm.nih.gov/geo/query/acc.cgi?acc=GSE47774	Data processing and naming convention	GSE47774_SEQC_LIF_PSU.txt.gz	GEO	GSE47774	http://www.ncbi.nlm.nih.gov/geo/query/acc.cgi?acc=GSE47774	Microarray and primePCR record can be found at GSE56457	Data from the linked ABRF-NGS study are available at GSE46876	forward
B568	RNA-Seq sequencing sites	SOLiD RNA-Seq library preparation and sequencing	B568	SEQC_LIF_PSU_B_5_L03_GAGAAGATGA_FC1_23302023_20120308_F3.csfasta.gz	GEO	GSM1159317	http://www.ncbi.nlm.nih.gov/geo/query/acc.cgi?acc=GSE47774	Data processing and naming convention	GSE47774_SEQC_LIF_PSU.txt.gz	GEO	GSE47774	http://www.ncbi.nlm.nih.gov/geo/query/acc.cgi?acc=GSE47774	Microarray and primePCR record can be found at GSE56457	Data from the linked ABRF-NGS study are available at GSE46876	forward
B569	RNA-Seq sequencing sites	SOLiD RNA-Seq library preparation and sequencing	B569	SEQC_LIF_PSU_B_5_L03_GAGAAGATGA_FC2_23302023_20120308_F3.csfasta.gz	GEO	GSM1159318	http://www.ncbi.nlm.nih.gov/geo/query/acc.cgi?acc=GSE47774	Data processing and naming convention	GSE47774_SEQC_LIF_PSU.txt.gz	GEO	GSE47774	http://www.ncbi.nlm.nih.gov/geo/query/acc.cgi?acc=GSE47774	Microarray and primePCR record can be found at GSE56457	Data from the linked ABRF-NGS study are available at GSE46876	forward
B570	RNA-Seq sequencing sites	SOLiD RNA-Seq library preparation and sequencing	B570	SEQC_LIF_PSU_B_5_L04_GAGAAGATGA_FC1_23302023_20120308_F3.csfasta.gz	GEO	GSM1159319	http://www.ncbi.nlm.nih.gov/geo/query/acc.cgi?acc=GSE47774	Data processing and naming convention	GSE47774_SEQC_LIF_PSU.txt.gz	GEO	GSE47774	http://www.ncbi.nlm.nih.gov/geo/query/acc.cgi?acc=GSE47774	Microarray and primePCR record can be found at GSE56457	Data from the linked ABRF-NGS study are available at GSE46876	forward
B571	RNA-Seq sequencing sites	SOLiD RNA-Seq library preparation and sequencing	B571	SEQC_LIF_PSU_B_5_L04_GAGAAGATGA_FC2_23302023_20120308_F3.csfasta.gz	GEO	GSM1159320	http://www.ncbi.nlm.nih.gov/geo/query/acc.cgi?acc=GSE47774	Data processing and naming convention	GSE47774_SEQC_LIF_PSU.txt.gz	GEO	GSE47774	http://www.ncbi.nlm.nih.gov/geo/query/acc.cgi?acc=GSE47774	Microarray and primePCR record can be found at GSE56457	Data from the linked ABRF-NGS study are available at GSE46876	forward
B572	RNA-Seq sequencing sites	SOLiD RNA-Seq library preparation and sequencing	B572	SEQC_LIF_PSU_B_5_L05_GAGAAGATGA_FC1_23302023_20120308_F3.csfasta.gz	GEO	GSM1159321	http://www.ncbi.nlm.nih.gov/geo/query/acc.cgi?acc=GSE47774	Data processing and naming convention	GSE47774_SEQC_LIF_PSU.txt.gz	GEO	GSE47774	http://www.ncbi.nlm.nih.gov/geo/query/acc.cgi?acc=GSE47774	Microarray and primePCR record can be found at GSE56457	Data from the linked ABRF-NGS study are available at GSE46876	forward
B573	RNA-Seq sequencing sites	SOLiD RNA-Seq library preparation and sequencing	B573	SEQC_LIF_PSU_B_5_L05_GAGAAGATGA_FC2_23302023_20120308_F3.csfasta.gz	GEO	GSM1159322	http://www.ncbi.nlm.nih.gov/geo/query/acc.cgi?acc=GSE47774	Data processing and naming convention	GSE47774_SEQC_LIF_PSU.txt.gz	GEO	GSE47774	http://www.ncbi.nlm.nih.gov/geo/query/acc.cgi?acc=GSE47774	Microarray and primePCR record can be found at GSE56457	Data from the linked ABRF-NGS study are available at GSE46876	forward
B574	RNA-Seq sequencing sites	SOLiD RNA-Seq library preparation and sequencing	B574	SEQC_LIF_PSU_B_5_L06_GAGAAGATGA_FC1_23302023_20120308_F3.csfasta.gz	GEO	GSM1159323	http://www.ncbi.nlm.nih.gov/geo/query/acc.cgi?acc=GSE47774	Data processing and naming convention	GSE47774_SEQC_LIF_PSU.txt.gz	GEO	GSE47774	http://www.ncbi.nlm.nih.gov/geo/query/acc.cgi?acc=GSE47774	Microarray and primePCR record can be found at GSE56457	Data from the linked ABRF-NGS study are available at GSE46876	forward
B575	RNA-Seq sequencing sites	SOLiD RNA-Seq library preparation and sequencing	B575	SEQC_LIF_PSU_B_5_L06_GAGAAGATGA_FC2_23302023_20120308_F3.csfasta.gz	GEO	GSM1159324	http://www.ncbi.nlm.nih.gov/geo/query/acc.cgi?acc=GSE47774	Data processing and naming convention	GSE47774_SEQC_LIF_PSU.txt.gz	GEO	GSE47774	http://www.ncbi.nlm.nih.gov/geo/query/acc.cgi?acc=GSE47774	Microarray and primePCR record can be found at GSE56457	Data from the linked ABRF-NGS study are available at GSE46876	forward
C516	RNA-Seq sequencing sites	SOLiD RNA-Seq library preparation and sequencing	C516	SEQC_LIF_PSU_C_1_L01_ATAGGTTATA_FC1_23302023_20120308_F3.csfasta.gz	GEO	GSM1159325	http://www.ncbi.nlm.nih.gov/geo/query/acc.cgi?acc=GSE47774	Data processing and naming convention	GSE47774_SEQC_LIF_PSU.txt.gz	GEO	GSE47774	http://www.ncbi.nlm.nih.gov/geo/query/acc.cgi?acc=GSE47774	Microarray and primePCR record can be found at GSE56457	Data from the linked ABRF-NGS study are available at GSE46876	forward
C517	RNA-Seq sequencing sites	SOLiD RNA-Seq library preparation and sequencing	C517	SEQC_LIF_PSU_C_1_L01_ATAGGTTATA_FC2_23302023_20120308_F3.csfasta.gz	GEO	GSM1159326	http://www.ncbi.nlm.nih.gov/geo/query/acc.cgi?acc=GSE47774	Data processing and naming convention	GSE47774_SEQC_LIF_PSU.txt.gz	GEO	GSE47774	http://www.ncbi.nlm.nih.gov/geo/query/acc.cgi?acc=GSE47774	Microarray and primePCR record can be found at GSE56457	Data from the linked ABRF-NGS study are available at GSE46876	forward
C518	RNA-Seq sequencing sites	SOLiD RNA-Seq library preparation and sequencing	C518	SEQC_LIF_PSU_C_1_L02_ATAGGTTATA_FC1_23302023_20120308_F3.csfasta.gz	GEO	GSM1159327	http://www.ncbi.nlm.nih.gov/geo/query/acc.cgi?acc=GSE47774	Data processing and naming convention	GSE47774_SEQC_LIF_PSU.txt.gz	GEO	GSE47774	http://www.ncbi.nlm.nih.gov/geo/query/acc.cgi?acc=GSE47774	Microarray and primePCR record can be found at GSE56457	Data from the linked ABRF-NGS study are available at GSE46876	forward
C519	RNA-Seq sequencing sites	SOLiD RNA-Seq library preparation and sequencing	C519	SEQC_LIF_PSU_C_1_L02_ATAGGTTATA_FC2_23302023_20120308_F3.csfasta.gz	GEO	GSM1159328	http://www.ncbi.nlm.nih.gov/geo/query/acc.cgi?acc=GSE47774	Data processing and naming convention	GSE47774_SEQC_LIF_PSU.txt.gz	GEO	GSE47774	http://www.ncbi.nlm.nih.gov/geo/query/acc.cgi?acc=GSE47774	Microarray and primePCR record can be found at GSE56457	Data from the linked ABRF-NGS study are available at GSE46876	forward
C520	RNA-Seq sequencing sites	SOLiD RNA-Seq library preparation and sequencing	C520	SEQC_LIF_PSU_C_1_L03_ATAGGTTATA_FC1_23302023_20120308_F3.csfasta.gz	GEO	GSM1159329	http://www.ncbi.nlm.nih.gov/geo/query/acc.cgi?acc=GSE47774	Data processing and naming convention	GSE47774_SEQC_LIF_PSU.txt.gz	GEO	GSE47774	http://www.ncbi.nlm.nih.gov/geo/query/acc.cgi?acc=GSE47774	Microarray and primePCR record can be found at GSE56457	Data from the linked ABRF-NGS study are available at GSE46876	forward
C521	RNA-Seq sequencing sites	SOLiD RNA-Seq library preparation and sequencing	C521	SEQC_LIF_PSU_C_1_L03_ATAGGTTATA_FC2_23302023_20120308_F3.csfasta.gz	GEO	GSM1159330	http://www.ncbi.nlm.nih.gov/geo/query/acc.cgi?acc=GSE47774	Data processing and naming convention	GSE47774_SEQC_LIF_PSU.txt.gz	GEO	GSE47774	http://www.ncbi.nlm.nih.gov/geo/query/acc.cgi?acc=GSE47774	Microarray and primePCR record can be found at GSE56457	Data from the linked ABRF-NGS study are available at GSE46876	forward
C522	RNA-Seq sequencing sites	SOLiD RNA-Seq library preparation and sequencing	C522	SEQC_LIF_PSU_C_1_L04_ATAGGTTATA_FC1_23302023_20120308_F3.csfasta.gz	GEO	GSM1159331	http://www.ncbi.nlm.nih.gov/geo/query/acc.cgi?acc=GSE47774	Data processing and naming convention	GSE47774_SEQC_LIF_PSU.txt.gz	GEO	GSE47774	http://www.ncbi.nlm.nih.gov/geo/query/acc.cgi?acc=GSE47774	Microarray and primePCR record can be found at GSE56457	Data from the linked ABRF-NGS study are available at GSE46876	forward
C523	RNA-Seq sequencing sites	SOLiD RNA-Seq library preparation and sequencing	C523	SEQC_LIF_PSU_C_1_L04_ATAGGTTATA_FC2_23302023_20120308_F3.csfasta.gz	GEO	GSM1159332	http://www.ncbi.nlm.nih.gov/geo/query/acc.cgi?acc=GSE47774	Data processing and naming convention	GSE47774_SEQC_LIF_PSU.txt.gz	GEO	GSE47774	http://www.ncbi.nlm.nih.gov/geo/query/acc.cgi?acc=GSE47774	Microarray and primePCR record can be found at GSE56457	Data from the linked ABRF-NGS study are available at GSE46876	forward
C524	RNA-Seq sequencing sites	SOLiD RNA-Seq library preparation and sequencing	C524	SEQC_LIF_PSU_C_1_L05_ATAGGTTATA_FC1_23302023_20120308_F3.csfasta.gz	GEO	GSM1159333	http://www.ncbi.nlm.nih.gov/geo/query/acc.cgi?acc=GSE47774	Data processing and naming convention	GSE47774_SEQC_LIF_PSU.txt.gz	GEO	GSE47774	http://www.ncbi.nlm.nih.gov/geo/query/acc.cgi?acc=GSE47774	Microarray and primePCR record can be found at GSE56457	Data from the linked ABRF-NGS study are available at GSE46876	forward
C525	RNA-Seq sequencing sites	SOLiD RNA-Seq library preparation and sequencing	C525	SEQC_LIF_PSU_C_1_L05_ATAGGTTATA_FC2_23302023_20120308_F3.csfasta.gz	GEO	GSM1159334	http://www.ncbi.nlm.nih.gov/geo/query/acc.cgi?acc=GSE47774	Data processing and naming convention	GSE47774_SEQC_LIF_PSU.txt.gz	GEO	GSE47774	http://www.ncbi.nlm.nih.gov/geo/query/acc.cgi?acc=GSE47774	Microarray and primePCR record can be found at GSE56457	Data from the linked ABRF-NGS study are available at GSE46876	forward
C526	RNA-Seq sequencing sites	SOLiD RNA-Seq library preparation and sequencing	C526	SEQC_LIF_PSU_C_1_L06_ATAGGTTATA_FC1_23302023_20120308_F3.csfasta.gz	GEO	GSM1159335	http://www.ncbi.nlm.nih.gov/geo/query/acc.cgi?acc=GSE47774	Data processing and naming convention	GSE47774_SEQC_LIF_PSU.txt.gz	GEO	GSE47774	http://www.ncbi.nlm.nih.gov/geo/query/acc.cgi?acc=GSE47774	Microarray and primePCR record can be found at GSE56457	Data from the linked ABRF-NGS study are available at GSE46876	forward
C527	RNA-Seq sequencing sites	SOLiD RNA-Seq library preparation and sequencing	C527	SEQC_LIF_PSU_C_1_L06_ATAGGTTATA_FC2_23302023_20120308_F3.csfasta.gz	GEO	GSM1159336	http://www.ncbi.nlm.nih.gov/geo/query/acc.cgi?acc=GSE47774	Data processing and naming convention	GSE47774_SEQC_LIF_PSU.txt.gz	GEO	GSE47774	http://www.ncbi.nlm.nih.gov/geo/query/acc.cgi?acc=GSE47774	Microarray and primePCR record can be found at GSE56457	Data from the linked ABRF-NGS study are available at GSE46876	forward
C528	RNA-Seq sequencing sites	SOLiD RNA-Seq library preparation and sequencing	C528	SEQC_LIF_PSU_C_2_L01_GGGTTATGCC_FC1_23302023_20120308_F3.csfasta.gz	GEO	GSM1159337	http://www.ncbi.nlm.nih.gov/geo/query/acc.cgi?acc=GSE47774	Data processing and naming convention	GSE47774_SEQC_LIF_PSU.txt.gz	GEO	GSE47774	http://www.ncbi.nlm.nih.gov/geo/query/acc.cgi?acc=GSE47774	Microarray and primePCR record can be found at GSE56457	Data from the linked ABRF-NGS study are available at GSE46876	forward
C529	RNA-Seq sequencing sites	SOLiD RNA-Seq library preparation and sequencing	C529	SEQC_LIF_PSU_C_2_L01_GGGTTATGCC_FC2_23302023_20120308_F3.csfasta.gz	GEO	GSM1159338	http://www.ncbi.nlm.nih.gov/geo/query/acc.cgi?acc=GSE47774	Data processing and naming convention	GSE47774_SEQC_LIF_PSU.txt.gz	GEO	GSE47774	http://www.ncbi.nlm.nih.gov/geo/query/acc.cgi?acc=GSE47774	Microarray and primePCR record can be found at GSE56457	Data from the linked ABRF-NGS study are available at GSE46876	forward
C530	RNA-Seq sequencing sites	SOLiD RNA-Seq library preparation and sequencing	C530	SEQC_LIF_PSU_C_2_L02_GGGTTATGCC_FC1_23302023_20120308_F3.csfasta.gz	GEO	GSM1159339	http://www.ncbi.nlm.nih.gov/geo/query/acc.cgi?acc=GSE47774	Data processing and naming convention	GSE47774_SEQC_LIF_PSU.txt.gz	GEO	GSE47774	http://www.ncbi.nlm.nih.gov/geo/query/acc.cgi?acc=GSE47774	Microarray and primePCR record can be found at GSE56457	Data from the linked ABRF-NGS study are available at GSE46876	forward
C531	RNA-Seq sequencing sites	SOLiD RNA-Seq library preparation and sequencing	C531	SEQC_LIF_PSU_C_2_L02_GGGTTATGCC_FC2_23302023_20120308_F3.csfasta.gz	GEO	GSM1159340	http://www.ncbi.nlm.nih.gov/geo/query/acc.cgi?acc=GSE47774	Data processing and naming convention	GSE47774_SEQC_LIF_PSU.txt.gz	GEO	GSE47774	http://www.ncbi.nlm.nih.gov/geo/query/acc.cgi?acc=GSE47774	Microarray and primePCR record can be found at GSE56457	Data from the linked ABRF-NGS study are available at GSE46876	forward
C532	RNA-Seq sequencing sites	SOLiD RNA-Seq library preparation and sequencing	C532	SEQC_LIF_PSU_C_2_L03_GGGTTATGCC_FC1_23302023_20120308_F3.csfasta.gz	GEO	GSM1159341	http://www.ncbi.nlm.nih.gov/geo/query/acc.cgi?acc=GSE47774	Data processing and naming convention	GSE47774_SEQC_LIF_PSU.txt.gz	GEO	GSE47774	http://www.ncbi.nlm.nih.gov/geo/query/acc.cgi?acc=GSE47774	Microarray and primePCR record can be found at GSE56457	Data from the linked ABRF-NGS study are available at GSE46876	forward
C533	RNA-Seq sequencing sites	SOLiD RNA-Seq library preparation and sequencing	C533	SEQC_LIF_PSU_C_2_L03_GGGTTATGCC_FC2_23302023_20120308_F3.csfasta.gz	GEO	GSM1159342	http://www.ncbi.nlm.nih.gov/geo/query/acc.cgi?acc=GSE47774	Data processing and naming convention	GSE47774_SEQC_LIF_PSU.txt.gz	GEO	GSE47774	http://www.ncbi.nlm.nih.gov/geo/query/acc.cgi?acc=GSE47774	Microarray and primePCR record can be found at GSE56457	Data from the linked ABRF-NGS study are available at GSE46876	forward
C534	RNA-Seq sequencing sites	SOLiD RNA-Seq library preparation and sequencing	C534	SEQC_LIF_PSU_C_2_L04_GGGTTATGCC_FC1_23302023_20120308_F3.csfasta.gz	GEO	GSM1159343	http://www.ncbi.nlm.nih.gov/geo/query/acc.cgi?acc=GSE47774	Data processing and naming convention	GSE47774_SEQC_LIF_PSU.txt.gz	GEO	GSE47774	http://www.ncbi.nlm.nih.gov/geo/query/acc.cgi?acc=GSE47774	Microarray and primePCR record can be found at GSE56457	Data from the linked ABRF-NGS study are available at GSE46876	forward
C535	RNA-Seq sequencing sites	SOLiD RNA-Seq library preparation and sequencing	C535	SEQC_LIF_PSU_C_2_L04_GGGTTATGCC_FC2_23302023_20120308_F3.csfasta.gz	GEO	GSM1159344	http://www.ncbi.nlm.nih.gov/geo/query/acc.cgi?acc=GSE47774	Data processing and naming convention	GSE47774_SEQC_LIF_PSU.txt.gz	GEO	GSE47774	http://www.ncbi.nlm.nih.gov/geo/query/acc.cgi?acc=GSE47774	Microarray and primePCR record can be found at GSE56457	Data from the linked ABRF-NGS study are available at GSE46876	forward
C536	RNA-Seq sequencing sites	SOLiD RNA-Seq library preparation and sequencing	C536	SEQC_LIF_PSU_C_2_L05_GGGTTATGCC_FC1_23302023_20120308_F3.csfasta.gz	GEO	GSM1159345	http://www.ncbi.nlm.nih.gov/geo/query/acc.cgi?acc=GSE47774	Data processing and naming convention	GSE47774_SEQC_LIF_PSU.txt.gz	GEO	GSE47774	http://www.ncbi.nlm.nih.gov/geo/query/acc.cgi?acc=GSE47774	Microarray and primePCR record can be found at GSE56457	Data from the linked ABRF-NGS study are available at GSE46876	forward
C537	RNA-Seq sequencing sites	SOLiD RNA-Seq library preparation and sequencing	C537	SEQC_LIF_PSU_C_2_L05_GGGTTATGCC_FC2_23302023_20120308_F3.csfasta.gz	GEO	GSM1159346	http://www.ncbi.nlm.nih.gov/geo/query/acc.cgi?acc=GSE47774	Data processing and naming convention	GSE47774_SEQC_LIF_PSU.txt.gz	GEO	GSE47774	http://www.ncbi.nlm.nih.gov/geo/query/acc.cgi?acc=GSE47774	Microarray and primePCR record can be found at GSE56457	Data from the linked ABRF-NGS study are available at GSE46876	forward
C538	RNA-Seq sequencing sites	SOLiD RNA-Seq library preparation and sequencing	C538	SEQC_LIF_PSU_C_2_L06_GGGTTATGCC_FC1_23302023_20120308_F3.csfasta.gz	GEO	GSM1159347	http://www.ncbi.nlm.nih.gov/geo/query/acc.cgi?acc=GSE47774	Data processing and naming convention	GSE47774_SEQC_LIF_PSU.txt.gz	GEO	GSE47774	http://www.ncbi.nlm.nih.gov/geo/query/acc.cgi?acc=GSE47774	Microarray and primePCR record can be found at GSE56457	Data from the linked ABRF-NGS study are available at GSE46876	forward
C539	RNA-Seq sequencing sites	SOLiD RNA-Seq library preparation and sequencing	C539	SEQC_LIF_PSU_C_2_L06_GGGTTATGCC_FC2_23302023_20120308_F3.csfasta.gz	GEO	GSM1159348	http://www.ncbi.nlm.nih.gov/geo/query/acc.cgi?acc=GSE47774	Data processing and naming convention	GSE47774_SEQC_LIF_PSU.txt.gz	GEO	GSE47774	http://www.ncbi.nlm.nih.gov/geo/query/acc.cgi?acc=GSE47774	Microarray and primePCR record can be found at GSE56457	Data from the linked ABRF-NGS study are available at GSE46876	forward
C540	RNA-Seq sequencing sites	SOLiD RNA-Seq library preparation and sequencing	C540	SEQC_LIF_PSU_C_3_L01_GTGCGACACG_FC1_23302023_20120308_F3.csfasta.gz	GEO	GSM1159349	http://www.ncbi.nlm.nih.gov/geo/query/acc.cgi?acc=GSE47774	Data processing and naming convention	GSE47774_SEQC_LIF_PSU.txt.gz	GEO	GSE47774	http://www.ncbi.nlm.nih.gov/geo/query/acc.cgi?acc=GSE47774	Microarray and primePCR record can be found at GSE56457	Data from the linked ABRF-NGS study are available at GSE46876	forward
C541	RNA-Seq sequencing sites	SOLiD RNA-Seq library preparation and sequencing	C541	SEQC_LIF_PSU_C_3_L01_GTGCGACACG_FC2_23302023_20120308_F3.csfasta.gz	GEO	GSM1159350	http://www.ncbi.nlm.nih.gov/geo/query/acc.cgi?acc=GSE47774	Data processing and naming convention	GSE47774_SEQC_LIF_PSU.txt.gz	GEO	GSE47774	http://www.ncbi.nlm.nih.gov/geo/query/acc.cgi?acc=GSE47774	Microarray and primePCR record can be found at GSE56457	Data from the linked ABRF-NGS study are available at GSE46876	forward
C542	RNA-Seq sequencing sites	SOLiD RNA-Seq library preparation and sequencing	C542	SEQC_LIF_PSU_C_3_L02_GTGCGACACG_FC1_23302023_20120308_F3.csfasta.gz	GEO	GSM1159351	http://www.ncbi.nlm.nih.gov/geo/query/acc.cgi?acc=GSE47774	Data processing and naming convention	GSE47774_SEQC_LIF_PSU.txt.gz	GEO	GSE47774	http://www.ncbi.nlm.nih.gov/geo/query/acc.cgi?acc=GSE47774	Microarray and primePCR record can be found at GSE56457	Data from the linked ABRF-NGS study are available at GSE46876	forward
C543	RNA-Seq sequencing sites	SOLiD RNA-Seq library preparation and sequencing	C543	SEQC_LIF_PSU_C_3_L02_GTGCGACACG_FC2_23302023_20120308_F3.csfasta.gz	GEO	GSM1159352	http://www.ncbi.nlm.nih.gov/geo/query/acc.cgi?acc=GSE47774	Data processing and naming convention	GSE47774_SEQC_LIF_PSU.txt.gz	GEO	GSE47774	http://www.ncbi.nlm.nih.gov/geo/query/acc.cgi?acc=GSE47774	Microarray and primePCR record can be found at GSE56457	Data from the linked ABRF-NGS study are available at GSE46876	forward
C544	RNA-Seq sequencing sites	SOLiD RNA-Seq library preparation and sequencing	C544	SEQC_LIF_PSU_C_3_L03_GTGCGACACG_FC1_23302023_20120308_F3.csfasta.gz	GEO	GSM1159353	http://www.ncbi.nlm.nih.gov/geo/query/acc.cgi?acc=GSE47774	Data processing and naming convention	GSE47774_SEQC_LIF_PSU.txt.gz	GEO	GSE47774	http://www.ncbi.nlm.nih.gov/geo/query/acc.cgi?acc=GSE47774	Microarray and primePCR record can be found at GSE56457	Data from the linked ABRF-NGS study are available at GSE46876	forward
C545	RNA-Seq sequencing sites	SOLiD RNA-Seq library preparation and sequencing	C545	SEQC_LIF_PSU_C_3_L03_GTGCGACACG_FC2_23302023_20120308_F3.csfasta.gz	GEO	GSM1159354	http://www.ncbi.nlm.nih.gov/geo/query/acc.cgi?acc=GSE47774	Data processing and naming convention	GSE47774_SEQC_LIF_PSU.txt.gz	GEO	GSE47774	http://www.ncbi.nlm.nih.gov/geo/query/acc.cgi?acc=GSE47774	Microarray and primePCR record can be found at GSE56457	Data from the linked ABRF-NGS study are available at GSE46876	forward
C546	RNA-Seq sequencing sites	SOLiD RNA-Seq library preparation and sequencing	C546	SEQC_LIF_PSU_C_3_L04_GTGCGACACG_FC1_23302023_20120308_F3.csfasta.gz	GEO	GSM1159355	http://www.ncbi.nlm.nih.gov/geo/query/acc.cgi?acc=GSE47774	Data processing and naming convention	GSE47774_SEQC_LIF_PSU.txt.gz	GEO	GSE47774	http://www.ncbi.nlm.nih.gov/geo/query/acc.cgi?acc=GSE47774	Microarray and primePCR record can be found at GSE56457	Data from the linked ABRF-NGS study are available at GSE46876	forward
C547	RNA-Seq sequencing sites	SOLiD RNA-Seq library preparation and sequencing	C547	SEQC_LIF_PSU_C_3_L04_GTGCGACACG_FC2_23302023_20120308_F3.csfasta.gz	GEO	GSM1159356	http://www.ncbi.nlm.nih.gov/geo/query/acc.cgi?acc=GSE47774	Data processing and naming convention	GSE47774_SEQC_LIF_PSU.txt.gz	GEO	GSE47774	http://www.ncbi.nlm.nih.gov/geo/query/acc.cgi?acc=GSE47774	Microarray and primePCR record can be found at GSE56457	Data from the linked ABRF-NGS study are available at GSE46876	forward
C548	RNA-Seq sequencing sites	SOLiD RNA-Seq library preparation and sequencing	C548	SEQC_LIF_PSU_C_3_L05_GTGCGACACG_FC1_23302023_20120308_F3.csfasta.gz	GEO	GSM1159357	http://www.ncbi.nlm.nih.gov/geo/query/acc.cgi?acc=GSE47774	Data processing and naming convention	GSE47774_SEQC_LIF_PSU.txt.gz	GEO	GSE47774	http://www.ncbi.nlm.nih.gov/geo/query/acc.cgi?acc=GSE47774	Microarray and primePCR record can be found at GSE56457	Data from the linked ABRF-NGS study are available at GSE46876	forward
C549	RNA-Seq sequencing sites	SOLiD RNA-Seq library preparation and sequencing	C549	SEQC_LIF_PSU_C_3_L05_GTGCGACACG_FC2_23302023_20120308_F3.csfasta.gz	GEO	GSM1159358	http://www.ncbi.nlm.nih.gov/geo/query/acc.cgi?acc=GSE47774	Data processing and naming convention	GSE47774_SEQC_LIF_PSU.txt.gz	GEO	GSE47774	http://www.ncbi.nlm.nih.gov/geo/query/acc.cgi?acc=GSE47774	Microarray and primePCR record can be found at GSE56457	Data from the linked ABRF-NGS study are available at GSE46876	forward
C550	RNA-Seq sequencing sites	SOLiD RNA-Seq library preparation and sequencing	C550	SEQC_LIF_PSU_C_3_L06_GTGCGACACG_FC1_23302023_20120308_F3.csfasta.gz	GEO	GSM1159359	http://www.ncbi.nlm.nih.gov/geo/query/acc.cgi?acc=GSE47774	Data processing and naming convention	GSE47774_SEQC_LIF_PSU.txt.gz	GEO	GSE47774	http://www.ncbi.nlm.nih.gov/geo/query/acc.cgi?acc=GSE47774	Microarray and primePCR record can be found at GSE56457	Data from the linked ABRF-NGS study are available at GSE46876	forward
C551	RNA-Seq sequencing sites	SOLiD RNA-Seq library preparation and sequencing	C551	SEQC_LIF_PSU_C_3_L06_GTGCGACACG_FC2_23302023_20120308_F3.csfasta.gz	GEO	GSM1159360	http://www.ncbi.nlm.nih.gov/geo/query/acc.cgi?acc=GSE47774	Data processing and naming convention	GSE47774_SEQC_LIF_PSU.txt.gz	GEO	GSE47774	http://www.ncbi.nlm.nih.gov/geo/query/acc.cgi?acc=GSE47774	Microarray and primePCR record can be found at GSE56457	Data from the linked ABRF-NGS study are available at GSE46876	forward
C552	RNA-Seq sequencing sites	SOLiD RNA-Seq library preparation and sequencing	C552	SEQC_LIF_PSU_C_4_L01_GAGTTGAATG_FC1_23302023_20120308_F3.csfasta.gz	GEO	GSM1159361	http://www.ncbi.nlm.nih.gov/geo/query/acc.cgi?acc=GSE47774	Data processing and naming convention	GSE47774_SEQC_LIF_PSU.txt.gz	GEO	GSE47774	http://www.ncbi.nlm.nih.gov/geo/query/acc.cgi?acc=GSE47774	Microarray and primePCR record can be found at GSE56457	Data from the linked ABRF-NGS study are available at GSE46876	forward
C553	RNA-Seq sequencing sites	SOLiD RNA-Seq library preparation and sequencing	C553	SEQC_LIF_PSU_C_4_L01_GAGTTGAATG_FC2_23302023_20120308_F3.csfasta.gz	GEO	GSM1159362	http://www.ncbi.nlm.nih.gov/geo/query/acc.cgi?acc=GSE47774	Data processing and naming convention	GSE47774_SEQC_LIF_PSU.txt.gz	GEO	GSE47774	http://www.ncbi.nlm.nih.gov/geo/query/acc.cgi?acc=GSE47774	Microarray and primePCR record can be found at GSE56457	Data from the linked ABRF-NGS study are available at GSE46876	forward
C554	RNA-Seq sequencing sites	SOLiD RNA-Seq library preparation and sequencing	C554	SEQC_LIF_PSU_C_4_L02_GAGTTGAATG_FC1_23302023_20120308_F3.csfasta.gz	GEO	GSM1159363	http://www.ncbi.nlm.nih.gov/geo/query/acc.cgi?acc=GSE47774	Data processing and naming convention	GSE47774_SEQC_LIF_PSU.txt.gz	GEO	GSE47774	http://www.ncbi.nlm.nih.gov/geo/query/acc.cgi?acc=GSE47774	Microarray and primePCR record can be found at GSE56457	Data from the linked ABRF-NGS study are available at GSE46876	forward
C555	RNA-Seq sequencing sites	SOLiD RNA-Seq library preparation and sequencing	C555	SEQC_LIF_PSU_C_4_L02_GAGTTGAATG_FC2_23302023_20120308_F3.csfasta.gz	GEO	GSM1159364	http://www.ncbi.nlm.nih.gov/geo/query/acc.cgi?acc=GSE47774	Data processing and naming convention	GSE47774_SEQC_LIF_PSU.txt.gz	GEO	GSE47774	http://www.ncbi.nlm.nih.gov/geo/query/acc.cgi?acc=GSE47774	Microarray and primePCR record can be found at GSE56457	Data from the linked ABRF-NGS study are available at GSE46876	forward
C556	RNA-Seq sequencing sites	SOLiD RNA-Seq library preparation and sequencing	C556	SEQC_LIF_PSU_C_4_L03_GAGTTGAATG_FC1_23302023_20120308_F3.csfasta.gz	GEO	GSM1159365	http://www.ncbi.nlm.nih.gov/geo/query/acc.cgi?acc=GSE47774	Data processing and naming convention	GSE47774_SEQC_LIF_PSU.txt.gz	GEO	GSE47774	http://www.ncbi.nlm.nih.gov/geo/query/acc.cgi?acc=GSE47774	Microarray and primePCR record can be found at GSE56457	Data from the linked ABRF-NGS study are available at GSE46876	forward
C557	RNA-Seq sequencing sites	SOLiD RNA-Seq library preparation and sequencing	C557	SEQC_LIF_PSU_C_4_L03_GAGTTGAATG_FC2_23302023_20120308_F3.csfasta.gz	GEO	GSM1159366	http://www.ncbi.nlm.nih.gov/geo/query/acc.cgi?acc=GSE47774	Data processing and naming convention	GSE47774_SEQC_LIF_PSU.txt.gz	GEO	GSE47774	http://www.ncbi.nlm.nih.gov/geo/query/acc.cgi?acc=GSE47774	Microarray and primePCR record can be found at GSE56457	Data from the linked ABRF-NGS study are available at GSE46876	forward
C558	RNA-Seq sequencing sites	SOLiD RNA-Seq library preparation and sequencing	C558	SEQC_LIF_PSU_C_4_L04_GAGTTGAATG_FC1_23302023_20120308_F3.csfasta.gz	GEO	GSM1159367	http://www.ncbi.nlm.nih.gov/geo/query/acc.cgi?acc=GSE47774	Data processing and naming convention	GSE47774_SEQC_LIF_PSU.txt.gz	GEO	GSE47774	http://www.ncbi.nlm.nih.gov/geo/query/acc.cgi?acc=GSE47774	Microarray and primePCR record can be found at GSE56457	Data from the linked ABRF-NGS study are available at GSE46876	forward
C559	RNA-Seq sequencing sites	SOLiD RNA-Seq library preparation and sequencing	C559	SEQC_LIF_PSU_C_4_L04_GAGTTGAATG_FC2_23302023_20120308_F3.csfasta.gz	GEO	GSM1159368	http://www.ncbi.nlm.nih.gov/geo/query/acc.cgi?acc=GSE47774	Data processing and naming convention	GSE47774_SEQC_LIF_PSU.txt.gz	GEO	GSE47774	http://www.ncbi.nlm.nih.gov/geo/query/acc.cgi?acc=GSE47774	Microarray and primePCR record can be found at GSE56457	Data from the linked ABRF-NGS study are available at GSE46876	forward
C560	RNA-Seq sequencing sites	SOLiD RNA-Seq library preparation and sequencing	C560	SEQC_LIF_PSU_C_4_L05_GAGTTGAATG_FC1_23302023_20120308_F3.csfasta.gz	GEO	GSM1159369	http://www.ncbi.nlm.nih.gov/geo/query/acc.cgi?acc=GSE47774	Data processing and naming convention	GSE47774_SEQC_LIF_PSU.txt.gz	GEO	GSE47774	http://www.ncbi.nlm.nih.gov/geo/query/acc.cgi?acc=GSE47774	Microarray and primePCR record can be found at GSE56457	Data from the linked ABRF-NGS study are available at GSE46876	forward
C561	RNA-Seq sequencing sites	SOLiD RNA-Seq library preparation and sequencing	C561	SEQC_LIF_PSU_C_4_L05_GAGTTGAATG_FC2_23302023_20120308_F3.csfasta.gz	GEO	GSM1159370	http://www.ncbi.nlm.nih.gov/geo/query/acc.cgi?acc=GSE47774	Data processing and naming convention	GSE47774_SEQC_LIF_PSU.txt.gz	GEO	GSE47774	http://www.ncbi.nlm.nih.gov/geo/query/acc.cgi?acc=GSE47774	Microarray and primePCR record can be found at GSE56457	Data from the linked ABRF-NGS study are available at GSE46876	forward
C562	RNA-Seq sequencing sites	SOLiD RNA-Seq library preparation and sequencing	C562	SEQC_LIF_PSU_C_4_L06_GAGTTGAATG_FC1_23302023_20120308_F3.csfasta.gz	GEO	GSM1159371	http://www.ncbi.nlm.nih.gov/geo/query/acc.cgi?acc=GSE47774	Data processing and naming convention	GSE47774_SEQC_LIF_PSU.txt.gz	GEO	GSE47774	http://www.ncbi.nlm.nih.gov/geo/query/acc.cgi?acc=GSE47774	Microarray and primePCR record can be found at GSE56457	Data from the linked ABRF-NGS study are available at GSE46876	forward
C563	RNA-Seq sequencing sites	SOLiD RNA-Seq library preparation and sequencing	C563	SEQC_LIF_PSU_C_4_L06_GAGTTGAATG_FC2_23302023_20120308_F3.csfasta.gz	GEO	GSM1159372	http://www.ncbi.nlm.nih.gov/geo/query/acc.cgi?acc=GSE47774	Data processing and naming convention	GSE47774_SEQC_LIF_PSU.txt.gz	GEO	GSE47774	http://www.ncbi.nlm.nih.gov/geo/query/acc.cgi?acc=GSE47774	Microarray and primePCR record can be found at GSE56457	Data from the linked ABRF-NGS study are available at GSE46876	forward
C564	RNA-Seq sequencing sites	SOLiD RNA-Seq library preparation and sequencing	C564	SEQC_LIF_PSU_C_5_L01_GCGGTGCTTG_FC1_23302023_20120308_F3.csfasta.gz	GEO	GSM1159373	http://www.ncbi.nlm.nih.gov/geo/query/acc.cgi?acc=GSE47774	Data processing and naming convention	GSE47774_SEQC_LIF_PSU.txt.gz	GEO	GSE47774	http://www.ncbi.nlm.nih.gov/geo/query/acc.cgi?acc=GSE47774	Microarray and primePCR record can be found at GSE56457	Data from the linked ABRF-NGS study are available at GSE46876	forward
C565	RNA-Seq sequencing sites	SOLiD RNA-Seq library preparation and sequencing	C565	SEQC_LIF_PSU_C_5_L01_GCGGTGCTTG_FC2_23302023_20120308_F3.csfasta.gz	GEO	GSM1159374	http://www.ncbi.nlm.nih.gov/geo/query/acc.cgi?acc=GSE47774	Data processing and naming convention	GSE47774_SEQC_LIF_PSU.txt.gz	GEO	GSE47774	http://www.ncbi.nlm.nih.gov/geo/query/acc.cgi?acc=GSE47774	Microarray and primePCR record can be found at GSE56457	Data from the linked ABRF-NGS study are available at GSE46876	forward
C566	RNA-Seq sequencing sites	SOLiD RNA-Seq library preparation and sequencing	C566	SEQC_LIF_PSU_C_5_L02_GCGGTGCTTG_FC1_23302023_20120308_F3.csfasta.gz	GEO	GSM1159375	http://www.ncbi.nlm.nih.gov/geo/query/acc.cgi?acc=GSE47774	Data processing and naming convention	GSE47774_SEQC_LIF_PSU.txt.gz	GEO	GSE47774	http://www.ncbi.nlm.nih.gov/geo/query/acc.cgi?acc=GSE47774	Microarray and primePCR record can be found at GSE56457	Data from the linked ABRF-NGS study are available at GSE46876	forward
C567	RNA-Seq sequencing sites	SOLiD RNA-Seq library preparation and sequencing	C567	SEQC_LIF_PSU_C_5_L02_GCGGTGCTTG_FC2_23302023_20120308_F3.csfasta.gz	GEO	GSM1159376	http://www.ncbi.nlm.nih.gov/geo/query/acc.cgi?acc=GSE47774	Data processing and naming convention	GSE47774_SEQC_LIF_PSU.txt.gz	GEO	GSE47774	http://www.ncbi.nlm.nih.gov/geo/query/acc.cgi?acc=GSE47774	Microarray and primePCR record can be found at GSE56457	Data from the linked ABRF-NGS study are available at GSE46876	forward
C568	RNA-Seq sequencing sites	SOLiD RNA-Seq library preparation and sequencing	C568	SEQC_LIF_PSU_C_5_L03_GCGGTGCTTG_FC1_23302023_20120308_F3.csfasta.gz	GEO	GSM1159377	http://www.ncbi.nlm.nih.gov/geo/query/acc.cgi?acc=GSE47774	Data processing and naming convention	GSE47774_SEQC_LIF_PSU.txt.gz	GEO	GSE47774	http://www.ncbi.nlm.nih.gov/geo/query/acc.cgi?acc=GSE47774	Microarray and primePCR record can be found at GSE56457	Data from the linked ABRF-NGS study are available at GSE46876	forward
C569	RNA-Seq sequencing sites	SOLiD RNA-Seq library preparation and sequencing	C569	SEQC_LIF_PSU_C_5_L03_GCGGTGCTTG_FC2_23302023_20120308_F3.csfasta.gz	GEO	GSM1159378	http://www.ncbi.nlm.nih.gov/geo/query/acc.cgi?acc=GSE47774	Data processing and naming convention	GSE47774_SEQC_LIF_PSU.txt.gz	GEO	GSE47774	http://www.ncbi.nlm.nih.gov/geo/query/acc.cgi?acc=GSE47774	Microarray and primePCR record can be found at GSE56457	Data from the linked ABRF-NGS study are available at GSE46876	forward
C570	RNA-Seq sequencing sites	SOLiD RNA-Seq library preparation and sequencing	C570	SEQC_LIF_PSU_C_5_L04_GCGGTGCTTG_FC1_23302023_20120308_F3.csfasta.gz	GEO	GSM1159379	http://www.ncbi.nlm.nih.gov/geo/query/acc.cgi?acc=GSE47774	Data processing and naming convention	GSE47774_SEQC_LIF_PSU.txt.gz	GEO	GSE47774	http://www.ncbi.nlm.nih.gov/geo/query/acc.cgi?acc=GSE47774	Microarray and primePCR record can be found at GSE56457	Data from the linked ABRF-NGS study are available at GSE46876	forward
C571	RNA-Seq sequencing sites	SOLiD RNA-Seq library preparation and sequencing	C571	SEQC_LIF_PSU_C_5_L04_GCGGTGCTTG_FC2_23302023_20120308_F3.csfasta.gz	GEO	GSM1159380	http://www.ncbi.nlm.nih.gov/geo/query/acc.cgi?acc=GSE47774	Data processing and naming convention	GSE47774_SEQC_LIF_PSU.txt.gz	GEO	GSE47774	http://www.ncbi.nlm.nih.gov/geo/query/acc.cgi?acc=GSE47774	Microarray and primePCR record can be found at GSE56457	Data from the linked ABRF-NGS study are available at GSE46876	forward
C572	RNA-Seq sequencing sites	SOLiD RNA-Seq library preparation and sequencing	C572	SEQC_LIF_PSU_C_5_L05_GCGGTGCTTG_FC1_23302023_20120308_F3.csfasta.gz	GEO	GSM1159381	http://www.ncbi.nlm.nih.gov/geo/query/acc.cgi?acc=GSE47774	Data processing and naming convention	GSE47774_SEQC_LIF_PSU.txt.gz	GEO	GSE47774	http://www.ncbi.nlm.nih.gov/geo/query/acc.cgi?acc=GSE47774	Microarray and primePCR record can be found at GSE56457	Data from the linked ABRF-NGS study are available at GSE46876	forward
C573	RNA-Seq sequencing sites	SOLiD RNA-Seq library preparation and sequencing	C573	SEQC_LIF_PSU_C_5_L05_GCGGTGCTTG_FC2_23302023_20120308_F3.csfasta.gz	GEO	GSM1159382	http://www.ncbi.nlm.nih.gov/geo/query/acc.cgi?acc=GSE47774	Data processing and naming convention	GSE47774_SEQC_LIF_PSU.txt.gz	GEO	GSE47774	http://www.ncbi.nlm.nih.gov/geo/query/acc.cgi?acc=GSE47774	Microarray and primePCR record can be found at GSE56457	Data from the linked ABRF-NGS study are available at GSE46876	forward
C574	RNA-Seq sequencing sites	SOLiD RNA-Seq library preparation and sequencing	C574	SEQC_LIF_PSU_C_5_L06_GCGGTGCTTG_FC1_23302023_20120308_F3.csfasta.gz	GEO	GSM1159383	http://www.ncbi.nlm.nih.gov/geo/query/acc.cgi?acc=GSE47774	Data processing and naming convention	GSE47774_SEQC_LIF_PSU.txt.gz	GEO	GSE47774	http://www.ncbi.nlm.nih.gov/geo/query/acc.cgi?acc=GSE47774	Microarray and primePCR record can be found at GSE56457	Data from the linked ABRF-NGS study are available at GSE46876	forward
C575	RNA-Seq sequencing sites	SOLiD RNA-Seq library preparation and sequencing	C575	SEQC_LIF_PSU_C_5_L06_GCGGTGCTTG_FC2_23302023_20120308_F3.csfasta.gz	GEO	GSM1159384	http://www.ncbi.nlm.nih.gov/geo/query/acc.cgi?acc=GSE47774	Data processing and naming convention	GSE47774_SEQC_LIF_PSU.txt.gz	GEO	GSE47774	http://www.ncbi.nlm.nih.gov/geo/query/acc.cgi?acc=GSE47774	Microarray and primePCR record can be found at GSE56457	Data from the linked ABRF-NGS study are available at GSE46876	forward
D516	RNA-Seq sequencing sites	SOLiD RNA-Seq library preparation and sequencing	D516	SEQC_LIF_PSU_D_1_L01_GGATGCGGTC_FC1_23302023_20120308_F3.csfasta.gz	GEO	GSM1159385	http://www.ncbi.nlm.nih.gov/geo/query/acc.cgi?acc=GSE47774	Data processing and naming convention	GSE47774_SEQC_LIF_PSU.txt.gz	GEO	GSE47774	http://www.ncbi.nlm.nih.gov/geo/query/acc.cgi?acc=GSE47774	Microarray and primePCR record can be found at GSE56457	Data from the linked ABRF-NGS study are available at GSE46876	forward
D517	RNA-Seq sequencing sites	SOLiD RNA-Seq library preparation and sequencing	D517	SEQC_LIF_PSU_D_1_L01_GGATGCGGTC_FC2_23302023_20120308_F3.csfasta.gz	GEO	GSM1159386	http://www.ncbi.nlm.nih.gov/geo/query/acc.cgi?acc=GSE47774	Data processing and naming convention	GSE47774_SEQC_LIF_PSU.txt.gz	GEO	GSE47774	http://www.ncbi.nlm.nih.gov/geo/query/acc.cgi?acc=GSE47774	Microarray and primePCR record can be found at GSE56457	Data from the linked ABRF-NGS study are available at GSE46876	forward
D518	RNA-Seq sequencing sites	SOLiD RNA-Seq library preparation and sequencing	D518	SEQC_LIF_PSU_D_1_L02_GGATGCGGTC_FC1_23302023_20120308_F3.csfasta.gz	GEO	GSM1159387	http://www.ncbi.nlm.nih.gov/geo/query/acc.cgi?acc=GSE47774	Data processing and naming convention	GSE47774_SEQC_LIF_PSU.txt.gz	GEO	GSE47774	http://www.ncbi.nlm.nih.gov/geo/query/acc.cgi?acc=GSE47774	Microarray and primePCR record can be found at GSE56457	Data from the linked ABRF-NGS study are available at GSE46876	forward
D519	RNA-Seq sequencing sites	SOLiD RNA-Seq library preparation and sequencing	D519	SEQC_LIF_PSU_D_1_L02_GGATGCGGTC_FC2_23302023_20120308_F3.csfasta.gz	GEO	GSM1159388	http://www.ncbi.nlm.nih.gov/geo/query/acc.cgi?acc=GSE47774	Data processing and naming convention	GSE47774_SEQC_LIF_PSU.txt.gz	GEO	GSE47774	http://www.ncbi.nlm.nih.gov/geo/query/acc.cgi?acc=GSE47774	Microarray and primePCR record can be found at GSE56457	Data from the linked ABRF-NGS study are available at GSE46876	forward
D520	RNA-Seq sequencing sites	SOLiD RNA-Seq library preparation and sequencing	D520	SEQC_LIF_PSU_D_1_L03_GGATGCGGTC_FC1_23302023_20120308_F3.csfasta.gz	GEO	GSM1159389	http://www.ncbi.nlm.nih.gov/geo/query/acc.cgi?acc=GSE47774	Data processing and naming convention	GSE47774_SEQC_LIF_PSU.txt.gz	GEO	GSE47774	http://www.ncbi.nlm.nih.gov/geo/query/acc.cgi?acc=GSE47774	Microarray and primePCR record can be found at GSE56457	Data from the linked ABRF-NGS study are available at GSE46876	forward
D521	RNA-Seq sequencing sites	SOLiD RNA-Seq library preparation and sequencing	D521	SEQC_LIF_PSU_D_1_L03_GGATGCGGTC_FC2_23302023_20120308_F3.csfasta.gz	GEO	GSM1159390	http://www.ncbi.nlm.nih.gov/geo/query/acc.cgi?acc=GSE47774	Data processing and naming convention	GSE47774_SEQC_LIF_PSU.txt.gz	GEO	GSE47774	http://www.ncbi.nlm.nih.gov/geo/query/acc.cgi?acc=GSE47774	Microarray and primePCR record can be found at GSE56457	Data from the linked ABRF-NGS study are available at GSE46876	forward
D522	RNA-Seq sequencing sites	SOLiD RNA-Seq library preparation and sequencing	D522	SEQC_LIF_PSU_D_1_L04_GGATGCGGTC_FC1_23302023_20120308_F3.csfasta.gz	GEO	GSM1159391	http://www.ncbi.nlm.nih.gov/geo/query/acc.cgi?acc=GSE47774	Data processing and naming convention	GSE47774_SEQC_LIF_PSU.txt.gz	GEO	GSE47774	http://www.ncbi.nlm.nih.gov/geo/query/acc.cgi?acc=GSE47774	Microarray and primePCR record can be found at GSE56457	Data from the linked ABRF-NGS study are available at GSE46876	forward
D523	RNA-Seq sequencing sites	SOLiD RNA-Seq library preparation and sequencing	D523	SEQC_LIF_PSU_D_1_L04_GGATGCGGTC_FC2_23302023_20120308_F3.csfasta.gz	GEO	GSM1159392	http://www.ncbi.nlm.nih.gov/geo/query/acc.cgi?acc=GSE47774	Data processing and naming convention	GSE47774_SEQC_LIF_PSU.txt.gz	GEO	GSE47774	http://www.ncbi.nlm.nih.gov/geo/query/acc.cgi?acc=GSE47774	Microarray and primePCR record can be found at GSE56457	Data from the linked ABRF-NGS study are available at GSE46876	forward
D524	RNA-Seq sequencing sites	SOLiD RNA-Seq library preparation and sequencing	D524	SEQC_LIF_PSU_D_1_L05_GGATGCGGTC_FC1_23302023_20120308_F3.csfasta.gz	GEO	GSM1159393	http://www.ncbi.nlm.nih.gov/geo/query/acc.cgi?acc=GSE47774	Data processing and naming convention	GSE47774_SEQC_LIF_PSU.txt.gz	GEO	GSE47774	http://www.ncbi.nlm.nih.gov/geo/query/acc.cgi?acc=GSE47774	Microarray and primePCR record can be found at GSE56457	Data from the linked ABRF-NGS study are available at GSE46876	forward
D525	RNA-Seq sequencing sites	SOLiD RNA-Seq library preparation and sequencing	D525	SEQC_LIF_PSU_D_1_L05_GGATGCGGTC_FC2_23302023_20120308_F3.csfasta.gz	GEO	GSM1159394	http://www.ncbi.nlm.nih.gov/geo/query/acc.cgi?acc=GSE47774	Data processing and naming convention	GSE47774_SEQC_LIF_PSU.txt.gz	GEO	GSE47774	http://www.ncbi.nlm.nih.gov/geo/query/acc.cgi?acc=GSE47774	Microarray and primePCR record can be found at GSE56457	Data from the linked ABRF-NGS study are available at GSE46876	forward
D526	RNA-Seq sequencing sites	SOLiD RNA-Seq library preparation and sequencing	D526	SEQC_LIF_PSU_D_1_L06_GGATGCGGTC_FC1_23302023_20120308_F3.csfasta.gz	GEO	GSM1159395	http://www.ncbi.nlm.nih.gov/geo/query/acc.cgi?acc=GSE47774	Data processing and naming convention	GSE47774_SEQC_LIF_PSU.txt.gz	GEO	GSE47774	http://www.ncbi.nlm.nih.gov/geo/query/acc.cgi?acc=GSE47774	Microarray and primePCR record can be found at GSE56457	Data from the linked ABRF-NGS study are available at GSE46876	forward
D527	RNA-Seq sequencing sites	SOLiD RNA-Seq library preparation and sequencing	D527	SEQC_LIF_PSU_D_1_L06_GGATGCGGTC_FC2_23302023_20120308_F3.csfasta.gz	GEO	GSM1159396	http://www.ncbi.nlm.nih.gov/geo/query/acc.cgi?acc=GSE47774	Data processing and naming convention	GSE47774_SEQC_LIF_PSU.txt.gz	GEO	GSE47774	http://www.ncbi.nlm.nih.gov/geo/query/acc.cgi?acc=GSE47774	Microarray and primePCR record can be found at GSE56457	Data from the linked ABRF-NGS study are available at GSE46876	forward
D528	RNA-Seq sequencing sites	SOLiD RNA-Seq library preparation and sequencing	D528	SEQC_LIF_PSU_D_2_L01_GAGCGAGGAT_FC1_23302023_20120308_F3.csfasta.gz	GEO	GSM1159397	http://www.ncbi.nlm.nih.gov/geo/query/acc.cgi?acc=GSE47774	Data processing and naming convention	GSE47774_SEQC_LIF_PSU.txt.gz	GEO	GSE47774	http://www.ncbi.nlm.nih.gov/geo/query/acc.cgi?acc=GSE47774	Microarray and primePCR record can be found at GSE56457	Data from the linked ABRF-NGS study are available at GSE46876	forward
D529	RNA-Seq sequencing sites	SOLiD RNA-Seq library preparation and sequencing	D529	SEQC_LIF_PSU_D_2_L01_GAGCGAGGAT_FC2_23302023_20120308_F3.csfasta.gz	GEO	GSM1159398	http://www.ncbi.nlm.nih.gov/geo/query/acc.cgi?acc=GSE47774	Data processing and naming convention	GSE47774_SEQC_LIF_PSU.txt.gz	GEO	GSE47774	http://www.ncbi.nlm.nih.gov/geo/query/acc.cgi?acc=GSE47774	Microarray and primePCR record can be found at GSE56457	Data from the linked ABRF-NGS study are available at GSE46876	forward
D530	RNA-Seq sequencing sites	SOLiD RNA-Seq library preparation and sequencing	D530	SEQC_LIF_PSU_D_2_L02_GAGCGAGGAT_FC1_23302023_20120308_F3.csfasta.gz	GEO	GSM1159399	http://www.ncbi.nlm.nih.gov/geo/query/acc.cgi?acc=GSE47774	Data processing and naming convention	GSE47774_SEQC_LIF_PSU.txt.gz	GEO	GSE47774	http://www.ncbi.nlm.nih.gov/geo/query/acc.cgi?acc=GSE47774	Microarray and primePCR record can be found at GSE56457	Data from the linked ABRF-NGS study are available at GSE46876	forward
D531	RNA-Seq sequencing sites	SOLiD RNA-Seq library preparation and sequencing	D531	SEQC_LIF_PSU_D_2_L02_GAGCGAGGAT_FC2_23302023_20120308_F3.csfasta.gz	GEO	GSM1159400	http://www.ncbi.nlm.nih.gov/geo/query/acc.cgi?acc=GSE47774	Data processing and naming convention	GSE47774_SEQC_LIF_PSU.txt.gz	GEO	GSE47774	http://www.ncbi.nlm.nih.gov/geo/query/acc.cgi?acc=GSE47774	Microarray and primePCR record can be found at GSE56457	Data from the linked ABRF-NGS study are available at GSE46876	forward
D532	RNA-Seq sequencing sites	SOLiD RNA-Seq library preparation and sequencing	D532	SEQC_LIF_PSU_D_2_L03_GAGCGAGGAT_FC1_23302023_20120308_F3.csfasta.gz	GEO	GSM1159401	http://www.ncbi.nlm.nih.gov/geo/query/acc.cgi?acc=GSE47774	Data processing and naming convention	GSE47774_SEQC_LIF_PSU.txt.gz	GEO	GSE47774	http://www.ncbi.nlm.nih.gov/geo/query/acc.cgi?acc=GSE47774	Microarray and primePCR record can be found at GSE56457	Data from the linked ABRF-NGS study are available at GSE46876	forward
D533	RNA-Seq sequencing sites	SOLiD RNA-Seq library preparation and sequencing	D533	SEQC_LIF_PSU_D_2_L03_GAGCGAGGAT_FC2_23302023_20120308_F3.csfasta.gz	GEO	GSM1159402	http://www.ncbi.nlm.nih.gov/geo/query/acc.cgi?acc=GSE47774	Data processing and naming convention	GSE47774_SEQC_LIF_PSU.txt.gz	GEO	GSE47774	http://www.ncbi.nlm.nih.gov/geo/query/acc.cgi?acc=GSE47774	Microarray and primePCR record can be found at GSE56457	Data from the linked ABRF-NGS study are available at GSE46876	forward
D534	RNA-Seq sequencing sites	SOLiD RNA-Seq library preparation and sequencing	D534	SEQC_LIF_PSU_D_2_L04_GAGCGAGGAT_FC1_23302023_20120308_F3.csfasta.gz	GEO	GSM1159403	http://www.ncbi.nlm.nih.gov/geo/query/acc.cgi?acc=GSE47774	Data processing and naming convention	GSE47774_SEQC_LIF_PSU.txt.gz	GEO	GSE47774	http://www.ncbi.nlm.nih.gov/geo/query/acc.cgi?acc=GSE47774	Microarray and primePCR record can be found at GSE56457	Data from the linked ABRF-NGS study are available at GSE46876	forward
D535	RNA-Seq sequencing sites	SOLiD RNA-Seq library preparation and sequencing	D535	SEQC_LIF_PSU_D_2_L04_GAGCGAGGAT_FC2_23302023_20120308_F3.csfasta.gz	GEO	GSM1159404	http://www.ncbi.nlm.nih.gov/geo/query/acc.cgi?acc=GSE47774	Data processing and naming convention	GSE47774_SEQC_LIF_PSU.txt.gz	GEO	GSE47774	http://www.ncbi.nlm.nih.gov/geo/query/acc.cgi?acc=GSE47774	Microarray and primePCR record can be found at GSE56457	Data from the linked ABRF-NGS study are available at GSE46876	forward
D536	RNA-Seq sequencing sites	SOLiD RNA-Seq library preparation and sequencing	D536	SEQC_LIF_PSU_D_2_L05_GAGCGAGGAT_FC1_23302023_20120308_F3.csfasta.gz	GEO	GSM1159405	http://www.ncbi.nlm.nih.gov/geo/query/acc.cgi?acc=GSE47774	Data processing and naming convention	GSE47774_SEQC_LIF_PSU.txt.gz	GEO	GSE47774	http://www.ncbi.nlm.nih.gov/geo/query/acc.cgi?acc=GSE47774	Microarray and primePCR record can be found at GSE56457	Data from the linked ABRF-NGS study are available at GSE46876	forward
D537	RNA-Seq sequencing sites	SOLiD RNA-Seq library preparation and sequencing	D537	SEQC_LIF_PSU_D_2_L05_GAGCGAGGAT_FC2_23302023_20120308_F3.csfasta.gz	GEO	GSM1159406	http://www.ncbi.nlm.nih.gov/geo/query/acc.cgi?acc=GSE47774	Data processing and naming convention	GSE47774_SEQC_LIF_PSU.txt.gz	GEO	GSE47774	http://www.ncbi.nlm.nih.gov/geo/query/acc.cgi?acc=GSE47774	Microarray and primePCR record can be found at GSE56457	Data from the linked ABRF-NGS study are available at GSE46876	forward
D538	RNA-Seq sequencing sites	SOLiD RNA-Seq library preparation and sequencing	D538	SEQC_LIF_PSU_D_2_L06_GAGCGAGGAT_FC1_23302023_20120308_F3.csfasta.gz	GEO	GSM1159407	http://www.ncbi.nlm.nih.gov/geo/query/acc.cgi?acc=GSE47774	Data processing and naming convention	GSE47774_SEQC_LIF_PSU.txt.gz	GEO	GSE47774	http://www.ncbi.nlm.nih.gov/geo/query/acc.cgi?acc=GSE47774	Microarray and primePCR record can be found at GSE56457	Data from the linked ABRF-NGS study are available at GSE46876	forward
D539	RNA-Seq sequencing sites	SOLiD RNA-Seq library preparation and sequencing	D539	SEQC_LIF_PSU_D_2_L06_GAGCGAGGAT_FC2_23302023_20120308_F3.csfasta.gz	GEO	GSM1159408	http://www.ncbi.nlm.nih.gov/geo/query/acc.cgi?acc=GSE47774	Data processing and naming convention	GSE47774_SEQC_LIF_PSU.txt.gz	GEO	GSE47774	http://www.ncbi.nlm.nih.gov/geo/query/acc.cgi?acc=GSE47774	Microarray and primePCR record can be found at GSE56457	Data from the linked ABRF-NGS study are available at GSE46876	forward
D540	RNA-Seq sequencing sites	SOLiD RNA-Seq library preparation and sequencing	D540	SEQC_LIF_PSU_D_3_L01_AAGAGGAAAA_FC1_23302023_20120308_F3.csfasta.gz	GEO	GSM1159409	http://www.ncbi.nlm.nih.gov/geo/query/acc.cgi?acc=GSE47774	Data processing and naming convention	GSE47774_SEQC_LIF_PSU.txt.gz	GEO	GSE47774	http://www.ncbi.nlm.nih.gov/geo/query/acc.cgi?acc=GSE47774	Microarray and primePCR record can be found at GSE56457	Data from the linked ABRF-NGS study are available at GSE46876	forward
D541	RNA-Seq sequencing sites	SOLiD RNA-Seq library preparation and sequencing	D541	SEQC_LIF_PSU_D_3_L01_AAGAGGAAAA_FC2_23302023_20120308_F3.csfasta.gz	GEO	GSM1159410	http://www.ncbi.nlm.nih.gov/geo/query/acc.cgi?acc=GSE47774	Data processing and naming convention	GSE47774_SEQC_LIF_PSU.txt.gz	GEO	GSE47774	http://www.ncbi.nlm.nih.gov/geo/query/acc.cgi?acc=GSE47774	Microarray and primePCR record can be found at GSE56457	Data from the linked ABRF-NGS study are available at GSE46876	forward
D542	RNA-Seq sequencing sites	SOLiD RNA-Seq library preparation and sequencing	D542	SEQC_LIF_PSU_D_3_L02_AAGAGGAAAA_FC1_23302023_20120308_F3.csfasta.gz	GEO	GSM1159411	http://www.ncbi.nlm.nih.gov/geo/query/acc.cgi?acc=GSE47774	Data processing and naming convention	GSE47774_SEQC_LIF_PSU.txt.gz	GEO	GSE47774	http://www.ncbi.nlm.nih.gov/geo/query/acc.cgi?acc=GSE47774	Microarray and primePCR record can be found at GSE56457	Data from the linked ABRF-NGS study are available at GSE46876	forward
D543	RNA-Seq sequencing sites	SOLiD RNA-Seq library preparation and sequencing	D543	SEQC_LIF_PSU_D_3_L02_AAGAGGAAAA_FC2_23302023_20120308_F3.csfasta.gz	GEO	GSM1159412	http://www.ncbi.nlm.nih.gov/geo/query/acc.cgi?acc=GSE47774	Data processing and naming convention	GSE47774_SEQC_LIF_PSU.txt.gz	GEO	GSE47774	http://www.ncbi.nlm.nih.gov/geo/query/acc.cgi?acc=GSE47774	Microarray and primePCR record can be found at GSE56457	Data from the linked ABRF-NGS study are available at GSE46876	forward
D544	RNA-Seq sequencing sites	SOLiD RNA-Seq library preparation and sequencing	D544	SEQC_LIF_PSU_D_3_L03_AAGAGGAAAA_FC1_23302023_20120308_F3.csfasta.gz	GEO	GSM1159413	http://www.ncbi.nlm.nih.gov/geo/query/acc.cgi?acc=GSE47774	Data processing and naming convention	GSE47774_SEQC_LIF_PSU.txt.gz	GEO	GSE47774	http://www.ncbi.nlm.nih.gov/geo/query/acc.cgi?acc=GSE47774	Microarray and primePCR record can be found at GSE56457	Data from the linked ABRF-NGS study are available at GSE46876	forward
D545	RNA-Seq sequencing sites	SOLiD RNA-Seq library preparation and sequencing	D545	SEQC_LIF_PSU_D_3_L03_AAGAGGAAAA_FC2_23302023_20120308_F3.csfasta.gz	GEO	GSM1159414	http://www.ncbi.nlm.nih.gov/geo/query/acc.cgi?acc=GSE47774	Data processing and naming convention	GSE47774_SEQC_LIF_PSU.txt.gz	GEO	GSE47774	http://www.ncbi.nlm.nih.gov/geo/query/acc.cgi?acc=GSE47774	Microarray and primePCR record can be found at GSE56457	Data from the linked ABRF-NGS study are available at GSE46876	forward
D546	RNA-Seq sequencing sites	SOLiD RNA-Seq library preparation and sequencing	D546	SEQC_LIF_PSU_D_3_L04_AAGAGGAAAA_FC1_23302023_20120308_F3.csfasta.gz	GEO	GSM1159415	http://www.ncbi.nlm.nih.gov/geo/query/acc.cgi?acc=GSE47774	Data processing and naming convention	GSE47774_SEQC_LIF_PSU.txt.gz	GEO	GSE47774	http://www.ncbi.nlm.nih.gov/geo/query/acc.cgi?acc=GSE47774	Microarray and primePCR record can be found at GSE56457	Data from the linked ABRF-NGS study are available at GSE46876	forward
D547	RNA-Seq sequencing sites	SOLiD RNA-Seq library preparation and sequencing	D547	SEQC_LIF_PSU_D_3_L04_AAGAGGAAAA_FC2_23302023_20120308_F3.csfasta.gz	GEO	GSM1159416	http://www.ncbi.nlm.nih.gov/geo/query/acc.cgi?acc=GSE47774	Data processing and naming convention	GSE47774_SEQC_LIF_PSU.txt.gz	GEO	GSE47774	http://www.ncbi.nlm.nih.gov/geo/query/acc.cgi?acc=GSE47774	Microarray and primePCR record can be found at GSE56457	Data from the linked ABRF-NGS study are available at GSE46876	forward
D548	RNA-Seq sequencing sites	SOLiD RNA-Seq library preparation and sequencing	D548	SEQC_LIF_PSU_D_3_L05_AAGAGGAAAA_FC1_23302023_20120308_F3.csfasta.gz	GEO	GSM1159417	http://www.ncbi.nlm.nih.gov/geo/query/acc.cgi?acc=GSE47774	Data processing and naming convention	GSE47774_SEQC_LIF_PSU.txt.gz	GEO	GSE47774	http://www.ncbi.nlm.nih.gov/geo/query/acc.cgi?acc=GSE47774	Microarray and primePCR record can be found at GSE56457	Data from the linked ABRF-NGS study are available at GSE46876	forward
D549	RNA-Seq sequencing sites	SOLiD RNA-Seq library preparation and sequencing	D549	SEQC_LIF_PSU_D_3_L05_AAGAGGAAAA_FC2_23302023_20120308_F3.csfasta.gz	GEO	GSM1159418	http://www.ncbi.nlm.nih.gov/geo/query/acc.cgi?acc=GSE47774	Data processing and naming convention	GSE47774_SEQC_LIF_PSU.txt.gz	GEO	GSE47774	http://www.ncbi.nlm.nih.gov/geo/query/acc.cgi?acc=GSE47774	Microarray and primePCR record can be found at GSE56457	Data from the linked ABRF-NGS study are available at GSE46876	forward
D550	RNA-Seq sequencing sites	SOLiD RNA-Seq library preparation and sequencing	D550	SEQC_LIF_PSU_D_3_L06_AAGAGGAAAA_FC1_23302023_20120308_F3.csfasta.gz	GEO	GSM1159419	http://www.ncbi.nlm.nih.gov/geo/query/acc.cgi?acc=GSE47774	Data processing and naming convention	GSE47774_SEQC_LIF_PSU.txt.gz	GEO	GSE47774	http://www.ncbi.nlm.nih.gov/geo/query/acc.cgi?acc=GSE47774	Microarray and primePCR record can be found at GSE56457	Data from the linked ABRF-NGS study are available at GSE46876	forward
D551	RNA-Seq sequencing sites	SOLiD RNA-Seq library preparation and sequencing	D551	SEQC_LIF_PSU_D_3_L06_AAGAGGAAAA_FC2_23302023_20120308_F3.csfasta.gz	GEO	GSM1159420	http://www.ncbi.nlm.nih.gov/geo/query/acc.cgi?acc=GSE47774	Data processing and naming convention	GSE47774_SEQC_LIF_PSU.txt.gz	GEO	GSE47774	http://www.ncbi.nlm.nih.gov/geo/query/acc.cgi?acc=GSE47774	Microarray and primePCR record can be found at GSE56457	Data from the linked ABRF-NGS study are available at GSE46876	forward
D552	RNA-Seq sequencing sites	SOLiD RNA-Seq library preparation and sequencing	D552	SEQC_LIF_PSU_D_4_L01_GGGAGACGTT_FC1_23302023_20120308_F3.csfasta.gz	GEO	GSM1159421	http://www.ncbi.nlm.nih.gov/geo/query/acc.cgi?acc=GSE47774	Data processing and naming convention	GSE47774_SEQC_LIF_PSU.txt.gz	GEO	GSE47774	http://www.ncbi.nlm.nih.gov/geo/query/acc.cgi?acc=GSE47774	Microarray and primePCR record can be found at GSE56457	Data from the linked ABRF-NGS study are available at GSE46876	forward
D553	RNA-Seq sequencing sites	SOLiD RNA-Seq library preparation and sequencing	D553	SEQC_LIF_PSU_D_4_L01_GGGAGACGTT_FC2_23302023_20120308_F3.csfasta.gz	GEO	GSM1159422	http://www.ncbi.nlm.nih.gov/geo/query/acc.cgi?acc=GSE47774	Data processing and naming convention	GSE47774_SEQC_LIF_PSU.txt.gz	GEO	GSE47774	http://www.ncbi.nlm.nih.gov/geo/query/acc.cgi?acc=GSE47774	Microarray and primePCR record can be found at GSE56457	Data from the linked ABRF-NGS study are available at GSE46876	forward
D554	RNA-Seq sequencing sites	SOLiD RNA-Seq library preparation and sequencing	D554	SEQC_LIF_PSU_D_4_L02_GGGAGACGTT_FC1_23302023_20120308_F3.csfasta.gz	GEO	GSM1159423	http://www.ncbi.nlm.nih.gov/geo/query/acc.cgi?acc=GSE47774	Data processing and naming convention	GSE47774_SEQC_LIF_PSU.txt.gz	GEO	GSE47774	http://www.ncbi.nlm.nih.gov/geo/query/acc.cgi?acc=GSE47774	Microarray and primePCR record can be found at GSE56457	Data from the linked ABRF-NGS study are available at GSE46876	forward
D555	RNA-Seq sequencing sites	SOLiD RNA-Seq library preparation and sequencing	D555	SEQC_LIF_PSU_D_4_L02_GGGAGACGTT_FC2_23302023_20120308_F3.csfasta.gz	GEO	GSM1159424	http://www.ncbi.nlm.nih.gov/geo/query/acc.cgi?acc=GSE47774	Data processing and naming convention	GSE47774_SEQC_LIF_PSU.txt.gz	GEO	GSE47774	http://www.ncbi.nlm.nih.gov/geo/query/acc.cgi?acc=GSE47774	Microarray and primePCR record can be found at GSE56457	Data from the linked ABRF-NGS study are available at GSE46876	forward
D556	RNA-Seq sequencing sites	SOLiD RNA-Seq library preparation and sequencing	D556	SEQC_LIF_PSU_D_4_L03_GGGAGACGTT_FC1_23302023_20120308_F3.csfasta.gz	GEO	GSM1159425	http://www.ncbi.nlm.nih.gov/geo/query/acc.cgi?acc=GSE47774	Data processing and naming convention	GSE47774_SEQC_LIF_PSU.txt.gz	GEO	GSE47774	http://www.ncbi.nlm.nih.gov/geo/query/acc.cgi?acc=GSE47774	Microarray and primePCR record can be found at GSE56457	Data from the linked ABRF-NGS study are available at GSE46876	forward
D557	RNA-Seq sequencing sites	SOLiD RNA-Seq library preparation and sequencing	D557	SEQC_LIF_PSU_D_4_L03_GGGAGACGTT_FC2_23302023_20120308_F3.csfasta.gz	GEO	GSM1159426	http://www.ncbi.nlm.nih.gov/geo/query/acc.cgi?acc=GSE47774	Data processing and naming convention	GSE47774_SEQC_LIF_PSU.txt.gz	GEO	GSE47774	http://www.ncbi.nlm.nih.gov/geo/query/acc.cgi?acc=GSE47774	Microarray and primePCR record can be found at GSE56457	Data from the linked ABRF-NGS study are available at GSE46876	forward
D558	RNA-Seq sequencing sites	SOLiD RNA-Seq library preparation and sequencing	D558	SEQC_LIF_PSU_D_4_L04_GGGAGACGTT_FC1_23302023_20120308_F3.csfasta.gz	GEO	GSM1159427	http://www.ncbi.nlm.nih.gov/geo/query/acc.cgi?acc=GSE47774	Data processing and naming convention	GSE47774_SEQC_LIF_PSU.txt.gz	GEO	GSE47774	http://www.ncbi.nlm.nih.gov/geo/query/acc.cgi?acc=GSE47774	Microarray and primePCR record can be found at GSE56457	Data from the linked ABRF-NGS study are available at GSE46876	forward
D559	RNA-Seq sequencing sites	SOLiD RNA-Seq library preparation and sequencing	D559	SEQC_LIF_PSU_D_4_L04_GGGAGACGTT_FC2_23302023_20120308_F3.csfasta.gz	GEO	GSM1159428	http://www.ncbi.nlm.nih.gov/geo/query/acc.cgi?acc=GSE47774	Data processing and naming convention	GSE47774_SEQC_LIF_PSU.txt.gz	GEO	GSE47774	http://www.ncbi.nlm.nih.gov/geo/query/acc.cgi?acc=GSE47774	Microarray and primePCR record can be found at GSE56457	Data from the linked ABRF-NGS study are available at GSE46876	forward
D560	RNA-Seq sequencing sites	SOLiD RNA-Seq library preparation and sequencing	D560	SEQC_LIF_PSU_D_4_L05_GGGAGACGTT_FC1_23302023_20120308_F3.csfasta.gz	GEO	GSM1159429	http://www.ncbi.nlm.nih.gov/geo/query/acc.cgi?acc=GSE47774	Data processing and naming convention	GSE47774_SEQC_LIF_PSU.txt.gz	GEO	GSE47774	http://www.ncbi.nlm.nih.gov/geo/query/acc.cgi?acc=GSE47774	Microarray and primePCR record can be found at GSE56457	Data from the linked ABRF-NGS study are available at GSE46876	forward
D561	RNA-Seq sequencing sites	SOLiD RNA-Seq library preparation and sequencing	D561	SEQC_LIF_PSU_D_4_L05_GGGAGACGTT_FC2_23302023_20120308_F3.csfasta.gz	GEO	GSM1159430	http://www.ncbi.nlm.nih.gov/geo/query/acc.cgi?acc=GSE47774	Data processing and naming convention	GSE47774_SEQC_LIF_PSU.txt.gz	GEO	GSE47774	http://www.ncbi.nlm.nih.gov/geo/query/acc.cgi?acc=GSE47774	Microarray and primePCR record can be found at GSE56457	Data from the linked ABRF-NGS study are available at GSE46876	forward
D562	RNA-Seq sequencing sites	SOLiD RNA-Seq library preparation and sequencing	D562	SEQC_LIF_PSU_D_4_L06_GGGAGACGTT_FC1_23302023_20120308_F3.csfasta.gz	GEO	GSM1159431	http://www.ncbi.nlm.nih.gov/geo/query/acc.cgi?acc=GSE47774	Data processing and naming convention	GSE47774_SEQC_LIF_PSU.txt.gz	GEO	GSE47774	http://www.ncbi.nlm.nih.gov/geo/query/acc.cgi?acc=GSE47774	Microarray and primePCR record can be found at GSE56457	Data from the linked ABRF-NGS study are available at GSE46876	forward
D563	RNA-Seq sequencing sites	SOLiD RNA-Seq library preparation and sequencing	D563	SEQC_LIF_PSU_D_4_L06_GGGAGACGTT_FC2_23302023_20120308_F3.csfasta.gz	GEO	GSM1159432	http://www.ncbi.nlm.nih.gov/geo/query/acc.cgi?acc=GSE47774	Data processing and naming convention	GSE47774_SEQC_LIF_PSU.txt.gz	GEO	GSE47774	http://www.ncbi.nlm.nih.gov/geo/query/acc.cgi?acc=GSE47774	Microarray and primePCR record can be found at GSE56457	Data from the linked ABRF-NGS study are available at GSE46876	forward
D564	RNA-Seq sequencing sites	SOLiD RNA-Seq library preparation and sequencing	D564	SEQC_LIF_PSU_D_5_L01_GGGTCGGTAT_FC1_23302023_20120308_F3.csfasta.gz	GEO	GSM1159433	http://www.ncbi.nlm.nih.gov/geo/query/acc.cgi?acc=GSE47774	Data processing and naming convention	GSE47774_SEQC_LIF_PSU.txt.gz	GEO	GSE47774	http://www.ncbi.nlm.nih.gov/geo/query/acc.cgi?acc=GSE47774	Microarray and primePCR record can be found at GSE56457	Data from the linked ABRF-NGS study are available at GSE46876	forward
[truncated: 6,721 more rows]
